# Supplementary material for: A systems biology framework integrating GWAS and RNA-seq to shed light on the molecular basis of sperm quality in swine
Source: Genet Sel Evol. 2020 Dec 8;52:72. doi: 10.1186/s12711-020-00592-0 (PMC7724732; doi:10.1186/s12711-020-00592-0)
Supplement: Supplementary file 3 — Additional file 3: Table S1. Effect of external factors on sperm quality traits. Effect of farm, age and season per year across the sperm quality related phenotypes. * = P-value ≤ 0.05; ** = P-value ≤ 0.001; *** = P-value ≤ 0.0001; ns = not significant. [file 12711_2020_592_MOESM3_ESM.xlsx]

## Sheet: Hoja1
Trait	Farm	Age	Season per year
Concentration	***	ns	***
Viability 5 min	ns	ns	***
Viability 90 min	ns	ns	***
Osmotic Resistance Test	ns	ns	***
Head abnormalities	ns	ns	*
Neck abnormalities	ns	ns	***
Tail abnormalities	*	ns	***
Proximal droplets	ns	ns	ns
Distal droplets	***	ns	***
Motility 5 min	ns	**	*
Average Path Velocity 5 min	ns	**	**
Curvilinear Velocity 5 min	ns	ns	***
Straight Line Velocity 5 min	ns	**	**
Motility 90 min	ns	***	*
Average Path Velocity 90 min	ns	**	***
Curvilinear Velocity 90 min	ns	***	***
Straight Line Velocity 90 min	ns	***	***
Abnormal Acrosomes 90 min	ns	ns	***
Abnormal Acrosomes 5 min	ns	ns	***
