# Supplementary material for: A systems biology framework integrating GWAS and RNA-seq to shed light on the molecular basis of sperm quality in swine
Source: Genet Sel Evol. 2020 Dec 8;52:72. doi: 10.1186/s12711-020-00592-0 (PMC7724732; doi:10.1186/s12711-020-00592-0)
Supplement: Supplementary file 4 — Additional file 4: Table S2. Details on the SNPs showing significant associations (FDR ≤ 0.05) in the GWAS across autosomal chromosomes and unplaced scaffolds. Chr = chromosome; BP = base pairs (location); Beta = additive effect; MAF = minor allele frequency; FDR = false discovery rate; HABN = head abnormalities; MT_5 = percentage of motile spermatozoa at 5 min; MT_90 = percentage of motile spermatozoa at 90 min; NABN = neck abnormalities; PDROP = proximal droplets; R_ACRO = ratio abnormal acrosomes. [file 12711_2020_592_MOESM4_ESM.xlsx]

## Sheet: Hoja1
Chr/Scaffold	BP	SNP	Beta	MAF	FDR	Phenotype
1	13501755	rs339761632	4.83841	0.06	0.0216454	PDROP
1	126397198	rs337166779	5.02037	0.062963	0.0336207	HABN
1	258548786	rs332256425	3.43741	0.0643382	0.0433064	NABN
1	258536079	rs326922330	3.26663	0.0666667	0.0478597	NABN
1	94880167	rs327733412	5.65229	0.0711679	0.0150405	HABN
1	82895619	rs81354986	5.0503	0.0727273	0.0335466	HABN
1	98742237	rs331534175	5.21954	0.0727273	0.0284943	HABN
1	94925001	rs339652601	5.11253	0.0729927	0.0284943	HABN
1	246241974	rs340458593	3.26293	0.0732601	0.00777739	NABN
1	83481364	rs319790669	4.92065	0.0745455	0.0363054	HABN
1	83486282	rs337623693	4.92065	0.0745455	0.0363054	HABN
1	83491182	rs330866219	4.92065	0.0745455	0.0363054	HABN
1	94894890	rs334593059	4.92325	0.0745455	0.0336207	HABN
1	94895800	rs339176350	4.92325	0.0745455	0.0336207	HABN
1	94943498	rs321675355	4.92325	0.0745455	0.0336207	HABN
1	98743662	rs342908479	5.08649	0.0745455	0.0284943	HABN
1	246230552	rs328086260	3.16283	0.0745455	0.00777739	NABN
1	246236887	rs324053742	3.16283	0.0745455	0.00777739	NABN
1	83466548	rs333993016	4.94352	0.0748175	0.0363054	HABN
1	246224386	rs343194423	3.17141	0.0748175	0.00777739	NABN
1	246240178	rs338706397	3.1545	0.0748175	0.00777739	NABN
1	98737842	rs332194367	4.99265	0.0762082	0.0335466	HABN
1	83140226	rs324608795	4.72699	0.0763636	0.0485698	HABN
1	83185824	rs334603206	4.72699	0.0763636	0.0485698	HABN
1	83332493	AX-116663307	4.72699	0.0763636	0.0485698	HABN
1	243862877	rs332477420	3.05859	0.0763636	0.01081	NABN
1	246173251	rs323149570	2.55918	0.125455	0.00847776	NABN
1	246176903	rs339038498	2.55918	0.125455	0.00847776	NABN
1	246177353	rs333497923	2.55918	0.125455	0.00847776	NABN
1	246442003	rs326155897	2.04378	0.178832	0.0478597	NABN
1	246444550	rs335646550	2.08027	0.180657	0.0345439	NABN
3	113836823	rs345228100	4.26355	0.0509091	0.00777739	NABN
3	113833711	rs331982437	3.72969	0.0531136	0.00777739	NABN
3	113750595	rs328292697	3.41369	0.0727273	0.00777739	NABN
3	2911413	rs332055717	5.07203	0.0890909	0.0148122	HABN
4	2412006	rs318575212	4.10626	0.0781818	0.00671314	ACRO_5
4	2415239	rs332927981	4.10626	0.0781818	0.00671314	ACRO_5
6	66659321	rs335413503	2.95987	0.138182	0.0398251	ACRO_5
6	65597553	rs335394654	3.03821	0.141026	0.0288894	ACRO_5
7	86884279	rs336588919	3.74785	0.0618182	0.00777739	NABN
7	85729010	rs81398289	3.16959	0.0745455	0.0178265	NABN
7	6377172	rs326239534	-9.15199	0.170909	0.0226867	MT_5
7	6196495	rs325990130	-7.21181	0.32	0.0358338	MT_5
9	5776597	rs697275015/rs1110111787	5.4342	0.0709091	0.0150405	HABN
9	5758862	rs81411440	4.51797	0.08	0.0364324	HABN
9	28463580	rs342738178	-10.4231	0.143382	0.0329429	MT_5
9	28463580	rs342738178	-12.1446	0.143382	0.0383658	MT_90
9	137959590	rs328217450	2.35865	0.178309	0.0222416	R_ACRO
13	28446082	rs344873123	3.89712	0.127737	0.0284943	HABN
13	28473465	rs328482493	4.09088	0.127737	0.0180576	HABN
13	28456949	rs81318420	3.90273	0.129091	0.0284943	HABN
13	28454965	rs334900511	3.79735	0.130909	0.0284943	HABN
13	28471776	rs342218579	3.79735	0.130909	0.0284943	HABN
13	28321910	rs345082156	3.79988	0.131387	0.0284943	HABN
13	28323542	rs337056923	3.73493	0.132727	0.0335466	HABN
13	25980181	rs325166951	3.80146	0.134545	0.0284943	HABN
13	25985358	rs330449387	3.76382	0.136364	0.030237	HABN
13	25978839	rs324930020	3.55109	0.14	0.0363054	HABN
13	35605379	rs81252540	4.0237	0.142593	0.0284943	HABN
13	25535100	rs690794887	3.78348	0.142857	0.0180576	HABN
13	33819549	rs327865244	4.28206	0.145455	0.0148122	HABN
13	28317313	rs337915431	3.25299	0.167273	0.0376864	HABN
13	25519375	rs694528238	3.26667	0.170909	0.0378452	HABN
13	25466043	rs329286547	3.34441	0.174632	0.0335466	HABN
13	25684259	rs328397029	3.41301	0.174632	0.0336207	HABN
13	37654089	rs321370505	3.3299	0.175182	0.0363054	HABN
13	25469278	rs339126830	3.30158	0.177239	0.0363054	HABN
13	25357492	rs331194398	3.09302	0.202206	0.0485698	HABN
13	25387659	rs81443950	3.13891	0.206204	0.0363054	HABN
16	6476358	rs324239602	9.06968	0.461538	0.0122818	MT_90
AEMK02000452.1	755651	rs320849241	-13.4328	0.0821168	0.0117338	MT_5
AEMK02000452.1	763615	rs320655487	-13.4328	0.0821168	0.0117338	MT_5
AEMK02000452.1	755651	rs320849241	-17.6559	0.0821168	0.000977309	MT_90
AEMK02000452.1	763615	rs320655487	-17.6559	0.0821168	0.000977309	MT_90
AEMK02000452.1	749266	rs341378438	-13.4312	0.0854545	0.00585025	MT_5
AEMK02000452.1	760917	rs340409494	-13.4312	0.0854545	0.00585025	MT_5
AEMK02000452.1	749266	rs341378438	-17.0924	0.0854545	0.000898972	MT_90
AEMK02000452.1	760917	rs340409494	-17.0924	0.0854545	0.000898972	MT_90
AEMK02000452.1	759445	rs81397007	-13.509	0.0860806	0.00570686	MT_5
AEMK02000452.1	759445	rs81397007	-17.165	0.0860806	0.000851639	MT_90
AEMK02000452.1	1133772	rs327790790	-13.121	0.0890909	0.00707669	MT_5
AEMK02000452.1	1133772	rs327790790	-16.277	0.0890909	0.00220882	MT_90
AEMK02000452.1	1311093	rs328314235	-12.0416	0.0927273	0.0255456	MT_5
AEMK02000452.1	1311093	rs328314235	-14.4091	0.0927273	0.0174508	MT_90
AEMK02000452.1	1306939	rs334289472	-11.4765	0.0934066	0.039971	MT_5
AEMK02000452.1	1306939	rs334289472	-14.438	0.0934066	0.011141	MT_90
AEMK02000452.1	1567068	rs338802473	-11.7252	0.0963636	0.0314886	MT_5
AEMK02000452.1	1567068	rs338802473	-14.7329	0.0963636	0.00861995	MT_90
AEMK02000452.1	1366227	rs332074003	-11.477	0.0967153	0.0456254	MT_5
AEMK02000452.1	1536135	rs80984404	-11.7102	0.0967153	0.0322409	MT_5
AEMK02000452.1	1366227	rs332074003	-14.2363	0.0967153	0.017273	MT_90
AEMK02000452.1	1536135	rs80984404	-14.6537	0.0967153	0.00955286	MT_90
AEMK02000452.1	1473358	rs330843411	-11.3825	0.0981818	0.0333539	MT_5
AEMK02000452.1	1473358	rs330843411	-13.8435	0.0981818	0.0174508	MT_90
AEMK02000452.1	1504666	rs319967915	-11.2978	0.100365	0.0334291	MT_5
AEMK02000452.1	1504666	rs319967915	-14.1931	0.100365	0.00955286	MT_90
AEMK02000452.1	1500689	rs318547264	-11.1096	0.101818	0.0397805	MT_5
AEMK02000452.1	1507781	rs343390603	-11.1096	0.101818	0.0397805	MT_5
AEMK02000452.1	1500689	rs318547264	-14.1597	0.101818	0.00871016	MT_90
AEMK02000452.1	1507781	rs343390603	-14.1597	0.101818	0.00871016	MT_90
AEMK02000452.1	1605677	rs327753819	-14.1012	0.105839	0.00684632	MT_90
AEMK02000452.1	2315146	rs81397086	-13.8224	0.118613	0.00188634	MT_5
AEMK02000452.1	2315146	rs81397086	-18.1519	0.118613	9.49664e-05	MT_90
AEMK02000452.1	2843951	AX-116644550	-13.7708	0.12	0.00179498	MT_5
AEMK02000452.1	2843951	AX-116644550	-17.96	0.12	9.68781e-05	MT_90
AEMK02000452.1	1452767	rs321177788	-11.0474	0.122677	0.0090704	MT_5
AEMK02000452.1	1452767	rs321177788	-14.4721	0.122677	0.00103465	MT_90
AEMK02000452.1	2485744	rs336449242	-13.3436	0.123636	0.00188634	MT_5
AEMK02000452.1	2485744	rs336449242	-17.7052	0.123636	8.61113e-05	MT_90
AEMK02000452.1	1510727	rs323994246	-9.85454	0.136364	0.0283628	MT_5
AEMK02000452.1	1510727	rs323994246	-11.9844	0.136364	0.0155614	MT_90
AEMK02000452.1	1683191	rs80904812	-12.8755	0.143636	0.00157893	MT_5
AEMK02000452.1	2049268	AX-116651524	-12.8755	0.143636	0.00157893	MT_5
AEMK02000452.1	1683191	rs80904812	-16.3396	0.143636	0.000112415	MT_90
AEMK02000452.1	2049268	AX-116651524	-16.3396	0.143636	0.000112415	MT_90
AEMK02000452.1	2053445	AX-116651525	-12.9788	0.145756	0.00157893	MT_5
AEMK02000452.1	2053445	AX-116651525	-16.5464	0.145756	0.000104179	MT_90
AEMK02000452.1	2106431	AX-116653768	-12.978	0.14684	0.00157893	MT_5
AEMK02000452.1	2106431	AX-116653768	-16.3149	0.14684	0.000126313	MT_90
AEMK02000452.1	1152922	rs343854115	-11.8393	0.152727	0.00218714	MT_5
AEMK02000452.1	1152922	rs343854115	-15.3926	0.152727	0.000175053	MT_90
AEMK02000452.1	2138391	rs328034348	-12.0035	0.154545	0.00188634	MT_5
AEMK02000452.1	2138391	rs328034348	-15.7723	0.154545	0.000112415	MT_90
AEMK02000452.1	1149687	rs324846373	-11.5953	0.155678	0.00313531	MT_5
AEMK02000452.1	1149687	rs324846373	-15.123	0.155678	0.000274463	MT_90
AEMK02000452.1	1790401	AX-116646818	-10.9981	0.156934	0.00549227	MT_5
AEMK02000452.1	1790401	AX-116646818	-14.0724	0.156934	0.000833785	MT_90
AEMK02000452.1	1345792	rs319693224	-11.2011	0.158182	0.00452195	MT_5
AEMK02000452.1	1655659	rs80984841	-11.2845	0.158182	0.00425776	MT_5
AEMK02000452.1	2021954	AX-116636598	-11.5979	0.158182	0.00283113	MT_5
AEMK02000452.1	1345792	rs319693224	-14.2187	0.158182	0.000666366	MT_90
AEMK02000452.1	1655659	rs80984841	-14.4719	0.158182	0.000545371	MT_90
AEMK02000452.1	2021954	AX-116636598	-14.2604	0.158182	0.000612567	MT_90
AEMK02000452.1	2686965	AX-116647125	-10.8087	0.158759	0.00675197	MT_5
AEMK02000452.1	2686965	AX-116647125	-13.7158	0.158759	0.00143911	MT_90
AEMK02000452.1	1456090	rs336247535	-11.0639	0.159341	0.00463724	MT_5
AEMK02000452.1	1493421	rs80944793	-10.925	0.159341	0.00565998	MT_5
AEMK02000452.1	1456090	rs336247535	-14.8086	0.159341	0.000383393	MT_90
AEMK02000452.1	1493421	rs80944793	-14.4668	0.159341	0.000545371	MT_90
AEMK02000452.1	1382377	rs330967105	-10.7632	0.159926	0.00691736	MT_5
AEMK02000452.1	1382377	rs330967105	-14.4291	0.159926	0.000545371	MT_90
AEMK02000452.1	1673530	rs332942422	-11.1063	0.16	0.00452195	MT_5
AEMK02000452.1	2480317	rs339408924	-11.071	0.16	0.00452195	MT_5
AEMK02000452.1	1673530	rs332942422	-14.194	0.16	0.000588042	MT_90
AEMK02000452.1	2480317	rs339408924	-13.969	0.16	0.000830273	MT_90
AEMK02000452.1	1437533	rs329655377	-11.0896	0.160517	0.00452195	MT_5
AEMK02000452.1	1437533	rs329655377	-14.6069	0.160517	0.000471726	MT_90
AEMK02000452.1	1380898	rs324242868	-10.7984	0.160584	0.00616329	MT_5
AEMK02000452.1	1435809	rs322277598	-10.8206	0.160584	0.00585025	MT_5
AEMK02000452.1	1537868	rs339526032	-10.8206	0.160584	0.00585025	MT_5
AEMK02000452.1	1561274	rs325505568	-10.8206	0.160584	0.00585025	MT_5
AEMK02000452.1	1583211	rs328069820	-10.8206	0.160584	0.00585025	MT_5
AEMK02000452.1	1602082	rs335860900	-10.8206	0.160584	0.00585025	MT_5
AEMK02000452.1	1635328	rs346343215	-10.8206	0.160584	0.00585025	MT_5
AEMK02000452.1	1380898	rs324242868	-14.3046	0.160584	0.000588042	MT_90
AEMK02000452.1	1435809	rs322277598	-14.3362	0.160584	0.000545371	MT_90
AEMK02000452.1	1537868	rs339526032	-14.3362	0.160584	0.000545371	MT_90
AEMK02000452.1	1561274	rs325505568	-14.3362	0.160584	0.000545371	MT_90
AEMK02000452.1	1583211	rs328069820	-14.3362	0.160584	0.000545371	MT_90
AEMK02000452.1	1602082	rs335860900	-14.3362	0.160584	0.000545371	MT_90
AEMK02000452.1	1635328	rs346343215	-14.3362	0.160584	0.000545371	MT_90
AEMK02000452.1	1448411	rs322983640	-10.7355	0.161172	0.00675197	MT_5
AEMK02000452.1	1448411	rs322983640	-14.2156	0.161172	0.000588042	MT_90
AEMK02000452.1	1320623	rs343628147	-10.762	0.161765	0.00662388	MT_5
AEMK02000452.1	1373502	rs319830510	-11.0152	0.161765	0.00452195	MT_5
AEMK02000452.1	1320623	rs343628147	-14.3192	0.161765	0.000573586	MT_90
AEMK02000452.1	1373502	rs319830510	-13.6627	0.161765	0.00114943	MT_90
AEMK02000452.1	1576249	rs332317332	-11.0175	0.161818	0.00452195	MT_5
AEMK02000452.1	2610082	AX-116645518	-11.0038	0.161818	0.00452195	MT_5
AEMK02000452.1	1576249	rs332317332	-14.4761	0.161818	0.000478074	MT_90
AEMK02000452.1	2610082	AX-116645518	-13.6815	0.161818	0.00103465	MT_90
AEMK02000452.1	1486883	rs338835969	-11.1625	0.162409	0.00447264	MT_5
AEMK02000452.1	2226810	rs318810787	-10.6351	0.162409	0.00747553	MT_5
AEMK02000452.1	2248009	rs325397096	-10.6351	0.162409	0.00747553	MT_5
AEMK02000452.1	2251134	rs319591098	-10.6351	0.162409	0.00747553	MT_5
AEMK02000452.1	2255023	rs330876466	-10.6351	0.162409	0.00747553	MT_5
AEMK02000452.1	2417596	rs81397130	-9.86194	0.162409	0.0333539	MT_5
AEMK02000452.1	2429536	rs346382484	-10.6351	0.162409	0.00747553	MT_5
AEMK02000452.1	1486883	rs338835969	-14.6695	0.162409	0.000409045	MT_90
AEMK02000452.1	2226810	rs318810787	-13.9861	0.162409	0.000747455	MT_90
AEMK02000452.1	2248009	rs325397096	-13.9861	0.162409	0.000747455	MT_90
AEMK02000452.1	2251134	rs319591098	-13.9861	0.162409	0.000747455	MT_90
AEMK02000452.1	2255023	rs330876466	-13.9861	0.162409	0.000747455	MT_90
AEMK02000452.1	2417596	rs81397130	-13.5423	0.162409	0.00178746	MT_90
AEMK02000452.1	2429536	rs346382484	-13.9861	0.162409	0.000747455	MT_90
AEMK02000452.1	2224978	rs81397041	-10.8184	0.163004	0.00585025	MT_5
AEMK02000452.1	2275183	rs338319299	-10.7507	0.163004	0.00639988	MT_5
AEMK02000452.1	2301338	rs330528452	-10.2108	0.163004	0.0177742	MT_5
AEMK02000452.1	2487203	rs341561161	-10.78	0.163004	0.00605489	MT_5
AEMK02000452.1	2224978	rs81397041	-14.0883	0.163004	0.000661391	MT_90
AEMK02000452.1	2275183	rs338319299	-14.1896	0.163004	0.000588042	MT_90
AEMK02000452.1	2301338	rs330528452	-13.6111	0.163004	0.00150981	MT_90
AEMK02000452.1	2487203	rs341561161	-14.1791	0.163004	0.000588042	MT_90
AEMK02000452.1	1357280	rs338240266	-10.9472	0.163603	0.00452195	MT_5
AEMK02000452.1	1357280	rs338240266	-14.3031	0.163603	0.000471726	MT_90
AEMK02000452.1	1328527	rs342708648	-11.0116	0.163636	0.00425776	MT_5
AEMK02000452.1	1402821	rs325711186	-11.0116	0.163636	0.00425776	MT_5
AEMK02000452.1	1409912	rs335976120	-11.0116	0.163636	0.00425776	MT_5
AEMK02000452.1	1439960	rs330409536	-11.0116	0.163636	0.00425776	MT_5
AEMK02000452.1	1442403	rs324224108	-11.0116	0.163636	0.00425776	MT_5
AEMK02000452.1	1520287	rs328390184	-11.0116	0.163636	0.00425776	MT_5
AEMK02000452.1	1533456	rs323582429	-11.0116	0.163636	0.00425776	MT_5
AEMK02000452.1	1698546	rs320440293	-11.0116	0.163636	0.00425776	MT_5
AEMK02000452.1	1702447	rs327972968	-11.0116	0.163636	0.00425776	MT_5
AEMK02000452.1	1328527	rs342708648	-14.2836	0.163636	0.000471726	MT_90
AEMK02000452.1	1402821	rs325711186	-14.2836	0.163636	0.000471726	MT_90
AEMK02000452.1	1409912	rs335976120	-14.2836	0.163636	0.000471726	MT_90
AEMK02000452.1	1439960	rs330409536	-14.2836	0.163636	0.000471726	MT_90
AEMK02000452.1	1442403	rs324224108	-14.2836	0.163636	0.000471726	MT_90
AEMK02000452.1	1520287	rs328390184	-14.2836	0.163636	0.000471726	MT_90
AEMK02000452.1	1533456	rs323582429	-14.2836	0.163636	0.000471726	MT_90
AEMK02000452.1	1698546	rs320440293	-14.2836	0.163636	0.000471726	MT_90
AEMK02000452.1	1702447	rs327972968	-14.2836	0.163636	0.000471726	MT_90
AEMK02000452.1	2389551	rs320676266	-10.585	0.164207	0.0088372	MT_5
AEMK02000452.1	2389551	rs320676266	-13.8298	0.164207	0.00103465	MT_90
AEMK02000452.1	1313812	rs80805995	-11.048	0.164234	0.00425776	MT_5
AEMK02000452.1	1412194	rs80866631	-11.2351	0.164234	0.00321744	MT_5
AEMK02000452.1	2332343	rs337127489	-11.009	0.164234	0.00425776	MT_5
AEMK02000452.1	2451335	rs335442793	-10.7775	0.164234	0.00593929	MT_5
AEMK02000452.1	1313812	rs80805995	-14.1773	0.164234	0.000545371	MT_90
AEMK02000452.1	1412194	rs80866631	-14.5416	0.164234	0.0003646	MT_90
AEMK02000452.1	2332343	rs337127489	-14.1101	0.164234	0.000545371	MT_90
AEMK02000452.1	2451335	rs335442793	-14.0422	0.164234	0.000697095	MT_90
AEMK02000452.1	2411953	rs333057983	-11.2978	0.164835	0.0031341	MT_5
AEMK02000452.1	2411953	rs333057983	-14.5449	0.164835	0.000388062	MT_90
AEMK02000452.1	2421542	rs333265664	-12.2996	0.164835	0.00818366	MT_90
AEMK02000452.1	1549667	rs322163190	-11.0739	0.165428	0.00452195	MT_5
AEMK02000452.1	1549667	rs322163190	-14.3957	0.165428	0.000548306	MT_90
AEMK02000452.1	1469436	rs331666484	-10.7753	0.165455	0.00452195	MT_5
AEMK02000452.1	1847044	AX-116642575	-10.8299	0.165455	0.00452195	MT_5
AEMK02000452.1	2079925	AX-116651984	-10.8299	0.165455	0.00452195	MT_5
AEMK02000452.1	2184289	rs81397068	-10.8299	0.165455	0.00452195	MT_5
AEMK02000452.1	2199575	rs319177786	-10.8299	0.165455	0.00452195	MT_5
AEMK02000452.1	2206423	rs345149141	-10.8299	0.165455	0.00452195	MT_5
AEMK02000452.1	2217290	rs344539441	-10.8299	0.165455	0.00452195	MT_5
AEMK02000452.1	2334034	rs339172775	-10.8299	0.165455	0.00452195	MT_5
AEMK02000452.1	2338164	rs81397090	-10.8299	0.165455	0.00452195	MT_5
AEMK02000452.1	2370066	rs326071732	-10.8299	0.165455	0.00452195	MT_5
AEMK02000452.1	2446749	rs339382927	-10.8299	0.165455	0.00452195	MT_5
AEMK02000452.1	2473078	rs81254491	-10.8299	0.165455	0.00452195	MT_5
AEMK02000452.1	2672004	AX-116647129	-10.8299	0.165455	0.00452195	MT_5
AEMK02000452.1	2698216	AX-116634622	-10.8299	0.165455	0.00452195	MT_5
AEMK02000452.1	1469436	rs331666484	-13.9255	0.165455	0.000588042	MT_90
AEMK02000452.1	1847044	AX-116642575	-13.9401	0.165455	0.000588042	MT_90
AEMK02000452.1	2079925	AX-116651984	-13.9401	0.165455	0.000588042	MT_90
AEMK02000452.1	2184289	rs81397068	-13.9401	0.165455	0.000588042	MT_90
AEMK02000452.1	2199575	rs319177786	-13.9401	0.165455	0.000588042	MT_90
AEMK02000452.1	2206423	rs345149141	-13.9401	0.165455	0.000588042	MT_90
AEMK02000452.1	2217290	rs344539441	-13.9401	0.165455	0.000588042	MT_90
AEMK02000452.1	2334034	rs339172775	-13.9401	0.165455	0.000588042	MT_90
AEMK02000452.1	2338164	rs81397090	-13.9401	0.165455	0.000588042	MT_90
AEMK02000452.1	2370066	rs326071732	-13.9401	0.165455	0.000588042	MT_90
AEMK02000452.1	2446749	rs339382927	-13.9401	0.165455	0.000588042	MT_90
AEMK02000452.1	2473078	rs81254491	-13.9401	0.165455	0.000588042	MT_90
AEMK02000452.1	2672004	AX-116647129	-13.9401	0.165455	0.000588042	MT_90
AEMK02000452.1	2698216	AX-116634622	-13.9401	0.165455	0.000588042	MT_90
AEMK02000452.1	1087649	rs701520546	-11.8413	0.166058	0.00157893	MT_5
AEMK02000452.1	1406708	rs328872648	-11.0074	0.166058	0.00452195	MT_5
AEMK02000452.1	1460047	rs321330697	-10.7781	0.166058	0.00463724	MT_5
AEMK02000452.1	1604714	rs333461885	-10.7034	0.166058	0.00542896	MT_5
AEMK02000452.1	2149012	rs333636950	-9.99336	0.166058	0.0171354	MT_5
AEMK02000452.1	2222651	rs322389255	-10.7785	0.166058	0.00468293	MT_5
AEMK02000452.1	2302811	rs335009515	-10.7986	0.166058	0.00463724	MT_5
AEMK02000452.1	1087649	rs701520546	-15.4235	0.166058	8.61113e-05	MT_90
AEMK02000452.1	1406708	rs328872648	-14.5009	0.166058	0.000471726	MT_90
AEMK02000452.1	1460047	rs321330697	-14.1516	0.166058	0.000535539	MT_90
AEMK02000452.1	1604714	rs333461885	-13.8135	0.166058	0.000697095	MT_90
AEMK02000452.1	2149012	rs333636950	-13.1231	0.166058	0.00193518	MT_90
AEMK02000452.1	2222651	rs322389255	-13.856	0.166058	0.000659029	MT_90
AEMK02000452.1	2302811	rs335009515	-14.0524	0.166058	0.000578957	MT_90
AEMK02000452.1	1087649	rs701520546	-4.75729	0.166058	0.0235044	VSL_5
AEMK02000452.1	1583815	rs332151684	-10.9269	0.166667	0.00447269	MT_5
AEMK02000452.1	1850554	AX-116642576	-10.7575	0.166667	0.00497584	MT_5
AEMK02000452.1	2212641	rs345351739	-11.0926	0.166667	0.00409856	MT_5
AEMK02000452.1	2467385	rs322372389	-10.2483	0.166667	0.0140197	MT_5
AEMK02000452.1	1583815	rs332151684	-14.0704	0.166667	0.000545371	MT_90
AEMK02000452.1	1850554	AX-116642576	-13.8021	0.166667	0.000736814	MT_90
AEMK02000452.1	2212641	rs345351739	-13.9297	0.166667	0.000599049	MT_90
AEMK02000452.1	2467385	rs322372389	-13.5545	0.166667	0.00133466	MT_90
AEMK02000452.1	2443334	rs81397134	-10.517	0.168498	0.00675197	MT_5
AEMK02000452.1	2443334	rs81397134	-13.3579	0.168498	0.00145697	MT_90
AEMK02000452.1	1859319	AX-116696406	-9.98154	0.168519	0.00714203	MT_5
AEMK02000452.1	1859319	AX-116696406	-12.5792	0.168519	0.00185336	MT_90
AEMK02000452.1	1644340	rs318781447	-9.84197	0.173358	0.0184257	MT_5
AEMK02000452.1	1644340	rs318781447	-11.9392	0.173358	0.0103244	MT_90
AEMK02000452.1	1983291	AX-116636611	-11.1203	0.176364	0.00188634	MT_5
AEMK02000452.1	2008613	AX-116636604	-11.1203	0.176364	0.00188634	MT_5
AEMK02000452.1	1983291	AX-116636611	-14.0826	0.176364	0.000315265	MT_90
AEMK02000452.1	2008613	AX-116636604	-14.0826	0.176364	0.000315265	MT_90
AEMK02000452.1	1349418	rs340797968	-11.2079	0.177007	0.00188634	MT_5
AEMK02000452.1	1987239	AX-116636610	-10.9063	0.177007	0.00242708	MT_5
AEMK02000452.1	1349418	rs340797968	-14.4966	0.177007	0.000142487	MT_90
AEMK02000452.1	1987239	AX-116636610	-13.6878	0.177007	0.000478074	MT_90
AEMK02000452.1	1349418	rs340797968	-4.62051	0.177007	0.0251525	VSL_5
AEMK02000452.1	1557491	rs338001222	-10.137	0.178182	0.00710791	MT_5
AEMK02000452.1	1557491	rs338001222	-12.1603	0.178182	0.00512492	MT_90
AEMK02000452.1	1556287	rs319255704	-10.0573	0.178832	0.00828539	MT_5
AEMK02000452.1	2011140	AX-116636603	-10.4016	0.178832	0.00425776	MT_5
AEMK02000452.1	2733576	AX-116634611	-10.7306	0.178832	0.00325792	MT_5
AEMK02000452.1	1556287	rs319255704	-12.22	0.178832	0.00472758	MT_90
AEMK02000452.1	2011140	AX-116636603	-13.5522	0.178832	0.000471726	MT_90
AEMK02000452.1	2733576	AX-116634611	-13.9855	0.178832	0.000336297	MT_90
AEMK02000452.1	2000025	AX-116636606	-10.8632	0.18	0.00242708	MT_5
AEMK02000452.1	2000025	AX-116636606	-13.6678	0.18	0.000471726	MT_90
AEMK02000452.1	1388725	rs324444069	-11.1645	0.180657	0.00188634	MT_5
AEMK02000452.1	1421701	rs343096084	-11.1645	0.180657	0.00188634	MT_5
AEMK02000452.1	1424099	rs80951667	-11.1645	0.180657	0.00188634	MT_5
AEMK02000452.1	1388725	rs324444069	-14.9096	0.180657	8.61113e-05	MT_90
AEMK02000452.1	1421701	rs343096084	-14.9096	0.180657	8.61113e-05	MT_90
AEMK02000452.1	1424099	rs80951667	-14.9096	0.180657	8.61113e-05	MT_90
AEMK02000452.1	1388725	rs324444069	-4.67739	0.180657	0.0191845	VSL_5
AEMK02000452.1	1421701	rs343096084	-4.67739	0.180657	0.0191845	VSL_5
AEMK02000452.1	1424099	rs80951667	-4.67739	0.180657	0.0191845	VSL_5
AEMK02000452.1	1415268	rs80978725	-11.1618	0.181319	0.00188634	MT_5
AEMK02000452.1	1415268	rs80978725	-14.9108	0.181319	8.73498e-05	MT_90
AEMK02000452.1	1415268	rs80978725	-4.68317	0.181319	0.0191845	VSL_5
AEMK02000452.1	1429789	rs335722433	-11.3264	0.181818	0.00158736	MT_5
AEMK02000452.1	2233013	rs318992923	-10.9747	0.181818	0.00209036	MT_5
AEMK02000452.1	1429789	rs335722433	-15.023	0.181818	8.61113e-05	MT_90
AEMK02000452.1	2233013	rs318992923	-14.7525	0.181818	9.64968e-05	MT_90
AEMK02000452.1	1429789	rs335722433	-4.68316	0.181818	0.0191845	VSL_5
AEMK02000452.1	1631956	rs339421814	-9.56895	0.181985	0.026102	MT_5
AEMK02000452.1	2351115	rs342693034	-10.9436	0.181985	0.00242708	MT_5
AEMK02000452.1	3245147	rs81397242	-11.1765	0.181985	0.00158736	MT_5
AEMK02000452.1	1631956	rs339421814	-11.6842	0.181985	0.0127312	MT_90
AEMK02000452.1	2351115	rs342693034	-14.6772	0.181985	0.000112415	MT_90
AEMK02000452.1	3245147	rs81397242	-14.6808	0.181985	8.61113e-05	MT_90
AEMK02000452.1	3198530	rs339295429	-10.7178	0.182482	0.0031341	MT_5
AEMK02000452.1	3198530	rs339295429	-13.5009	0.182482	0.000545371	MT_90
AEMK02000452.1	3198530	rs339295429	-4.45719	0.182482	0.0406963	VSL_5
AEMK02000452.1	1355956	rs346040902	-11.3174	0.183636	0.00157893	MT_5
AEMK02000452.1	2310844	rs328599127	-10.8844	0.183636	0.00242708	MT_5
AEMK02000452.1	1355956	rs346040902	-14.8387	0.183636	8.61113e-05	MT_90
AEMK02000452.1	2310844	rs328599127	-14.5663	0.183636	0.000112415	MT_90
AEMK02000452.1	1355956	rs346040902	-4.58575	0.183636	0.0208078	VSL_5
AEMK02000452.1	1353460	rs342601360	-11.2474	0.185455	0.00158089	MT_5
AEMK02000452.1	2199137	rs340369311	-10.8901	0.185455	0.00188634	MT_5
AEMK02000452.1	2214394	rs81397034	-10.8901	0.185455	0.00188634	MT_5
AEMK02000452.1	2233800	rs345815443	-10.8901	0.185455	0.00188634	MT_5
AEMK02000452.1	2463327	rs323456373	-10.8901	0.185455	0.00188634	MT_5
AEMK02000452.1	2706641	AX-116634620	-10.8901	0.185455	0.00188634	MT_5
AEMK02000452.1	2748118	AX-116634607	-10.8901	0.185455	0.00188634	MT_5
AEMK02000452.1	1353460	rs342601360	-14.8056	0.185455	8.61113e-05	MT_90
AEMK02000452.1	2199137	rs340369311	-14.4027	0.185455	0.000112415	MT_90
AEMK02000452.1	2214394	rs81397034	-14.4027	0.185455	0.000112415	MT_90
AEMK02000452.1	2233800	rs345815443	-14.4027	0.185455	0.000112415	MT_90
AEMK02000452.1	2463327	rs323456373	-14.4027	0.185455	0.000112415	MT_90
AEMK02000452.1	2706641	AX-116634620	-14.4027	0.185455	0.000112415	MT_90
AEMK02000452.1	2748118	AX-116634607	-14.4027	0.185455	0.000112415	MT_90
AEMK02000452.1	1353460	rs342601360	-4.4869	0.185455	0.0298667	VSL_5
AEMK02000452.1	1971259	AX-116636615	-10.7954	0.186131	0.00218714	MT_5
AEMK02000452.1	2356082	rs335260780	-10.8689	0.186131	0.00193939	MT_5
AEMK02000452.1	1971259	AX-116636615	-14.2741	0.186131	0.000136333	MT_90
AEMK02000452.1	2356082	rs335260780	-14.5582	0.186131	9.82459e-05	MT_90
AEMK02000452.1	2220603	rs330658894	-10.7062	0.187273	0.00242708	MT_5
AEMK02000452.1	2220603	rs330658894	-14.1074	0.187273	0.000175053	MT_90
AEMK02000452.1	2807205	AX-116695921	-10.7605	0.187956	0.00218714	MT_5
AEMK02000452.1	2807205	AX-116695921	-14.2371	0.187956	0.000127066	MT_90
AEMK02000452.1	2829639	AX-116644546	-11.0777	0.189091	0.00158736	MT_5
AEMK02000452.1	2829639	AX-116644546	-14.5541	0.189091	8.61113e-05	MT_90
AEMK02000452.1	2691784	AX-116634625	-9.51166	0.195572	0.0292695	MT_5
AEMK02000452.1	2691784	AX-116634625	-11.2726	0.195572	0.0250119	MT_90
AEMK02000452.1	2683385	AX-116695251	-9.47786	0.196364	0.0224756	MT_5
AEMK02000452.1	2683385	AX-116695251	-11.1756	0.196364	0.0215316	MT_90
AEMK02000452.1	2176338	rs318569950	-8.62089	0.198182	0.0377967	MT_5
AEMK02000452.1	2802193	AX-116644537	-11.1446	0.198182	0.00188634	MT_5
AEMK02000452.1	2176338	rs318569950	-10.4697	0.198182	0.0268719	MT_90
AEMK02000452.1	2802193	AX-116644537	-13.2376	0.198182	0.000594535	MT_90
AEMK02000452.1	2104070	AX-116653769	-8.62825	0.198905	0.0417017	MT_5
AEMK02000452.1	2104070	AX-116653769	-10.095	0.198905	0.0492381	MT_90
AEMK02000452.1	1713493	rs337401766	-8.81329	0.199262	0.0298857	MT_5
AEMK02000452.1	1713493	rs337401766	-11.1533	0.199262	0.00776856	MT_90
AEMK02000452.1	1009650	rs328147260	-8.90389	0.199634	0.0293975	MT_5
AEMK02000452.1	1009650	rs328147260	-11.4714	0.199634	0.00584119	MT_90
AEMK02000452.1	1011843	rs334328084	-8.69008	0.201818	0.0333539	MT_5
AEMK02000452.1	1140434	rs80787196	-9.1851	0.201818	0.0377967	MT_5
AEMK02000452.1	1011843	rs334328084	-11.626	0.201818	0.00317103	MT_90
AEMK02000452.1	1713359	rs331052279	-8.47264	0.203636	0.0490078	MT_5
AEMK02000452.1	2418668	rs335644003	-8.46518	0.203636	0.0333539	MT_5
AEMK02000452.1	1007762	rs340973926	-11.2629	0.203636	0.00519858	MT_90
AEMK02000452.1	1713359	rs331052279	-10.2571	0.203636	0.0308945	MT_90
AEMK02000452.1	2418668	rs335644003	-10.8953	0.203636	0.00769236	MT_90
AEMK02000452.1	1036345	rs339238273	-10.673	0.204797	0.0189752	MT_90
AEMK02000452.1	3202794	rs336064671	-11.4339	0.205455	0.00116807	MT_5
AEMK02000452.1	3236873	rs340102511	-11.4339	0.205455	0.00116807	MT_5
AEMK02000452.1	3202794	rs336064671	-14.8031	0.205455	3.09707e-05	MT_90
AEMK02000452.1	3236873	rs340102511	-14.8031	0.205455	3.09707e-05	MT_90
AEMK02000452.1	3202794	rs336064671	-4.66795	0.205455	0.00757519	VSL_5
AEMK02000452.1	3236873	rs340102511	-4.66795	0.205455	0.00757519	VSL_5
AEMK02000452.1	3221013	rs81397228	-11.4313	0.206204	0.00116807	MT_5
AEMK02000452.1	3221013	rs81397228	-14.8564	0.206204	3.09707e-05	MT_90
AEMK02000452.1	3221013	rs81397228	-4.70823	0.206204	0.00757519	VSL_5
AEMK02000452.1	3208438	rs81492136	-11.4043	0.20696	0.00116807	MT_5
AEMK02000452.1	3208438	rs81492136	-14.8098	0.20696	3.09707e-05	MT_90
AEMK02000452.1	3208438	rs81492136	-4.70443	0.20696	0.00757519	VSL_5
AEMK02000452.1	988733	rs338416012	-10.0572	0.208791	0.0433205	MT_90
AEMK02000452.1	2123318	AX-116643149	-9.9043	0.209091	0.03849	MT_90
AEMK02000452.1	1760510	AX-116651285	-10.3388	0.209854	0.0185477	MT_90
AEMK02000452.1	984527	rs323366190	-10.5573	0.210332	0.0164948	MT_90
AEMK02000452.1	3097516	AX-116640645	-11.2558	0.210909	0.00116807	MT_5
AEMK02000452.1	3097516	AX-116640645	-14.6749	0.210909	3.09707e-05	MT_90
AEMK02000452.1	3097516	AX-116640645	-4.54909	0.210909	0.00757519	VSL_5
AEMK02000452.1	1113293	rs80804857	-11.4447	0.211397	0.00590384	MT_90
AEMK02000452.1	999708	rs81396847	-10.2009	0.211679	0.0274955	MT_90
AEMK02000452.1	1028861	rs342681854	-10.1279	0.211679	0.0315503	MT_90
AEMK02000452.1	1676313	rs343253071	-10.1142	0.212727	0.00452195	MT_5
AEMK02000452.1	1676313	rs343253071	-12.2956	0.212727	0.00171194	MT_90
AEMK02000452.1	3370596	AX-116629067	-10.7192	0.213235	0.00157893	MT_5
AEMK02000452.1	1005639	rs81492096	-10.1266	0.213235	0.0327977	MT_90
AEMK02000452.1	3370596	AX-116629067	-13.9538	0.213235	8.61113e-05	MT_90
AEMK02000452.1	3370596	AX-116629067	-4.71801	0.213235	0.00757519	VSL_5
AEMK02000452.1	1299280	rs80999179	-8.79049	0.213504	0.0226216	MT_5
AEMK02000452.1	1108725	rs328021615	-10.9948	0.213504	0.00769236	MT_90
AEMK02000452.1	1237352	rs337573926	-11.1779	0.213504	0.00468777	MT_90
AEMK02000452.1	1299280	rs80999179	-11.98	0.213504	0.00119306	MT_90
AEMK02000452.1	3157943	rs337546908	-10.9717	0.214545	0.00125668	MT_5
AEMK02000452.1	3163232	rs81397180	-10.9717	0.214545	0.00125668	MT_5
AEMK02000452.1	3307694	rs318336673	-10.9717	0.214545	0.00125668	MT_5
AEMK02000452.1	3354800	AX-116629071	-10.9717	0.214545	0.00125668	MT_5
AEMK02000452.1	993122	rs81295273	-10.2662	0.214545	0.0206603	MT_90
AEMK02000452.1	995804	rs325206014	-10.2662	0.214545	0.0206603	MT_90
AEMK02000452.1	1000823	rs81396844	-10.2662	0.214545	0.0206603	MT_90
AEMK02000452.1	3157943	rs337546908	-14.4048	0.214545	3.09707e-05	MT_90
AEMK02000452.1	3163232	rs81397180	-14.4048	0.214545	3.09707e-05	MT_90
AEMK02000452.1	3307694	rs318336673	-14.4048	0.214545	3.09707e-05	MT_90
AEMK02000452.1	3354800	AX-116629071	-14.4048	0.214545	3.09707e-05	MT_90
AEMK02000452.1	3157943	rs337546908	-4.58876	0.214545	0.00757519	VSL_5
AEMK02000452.1	3163232	rs81397180	-4.58876	0.214545	0.00757519	VSL_5
AEMK02000452.1	3307694	rs318336673	-4.58876	0.214545	0.00757519	VSL_5
AEMK02000452.1	3354800	AX-116629071	-4.58876	0.214545	0.00757519	VSL_5
AEMK02000452.1	3124302	rs335952946	-10.7709	0.214815	0.00157893	MT_5
AEMK02000452.1	3124302	rs335952946	-14.1544	0.214815	7.9989e-05	MT_90
AEMK02000452.1	3124302	rs335952946	-4.46932	0.214815	0.0141612	VSL_5
AEMK02000452.1	1229835	rs329379060	-8.44324	0.215328	0.0431411	MT_5
AEMK02000452.1	3318374	rs334447571	-10.9691	0.215328	0.00125668	MT_5
AEMK02000452.1	3602021	AX-116653008	-10.4348	0.215328	0.00158736	MT_5
AEMK02000452.1	3739981	AX-116652224	-10.4348	0.215328	0.00158736	MT_5
AEMK02000452.1	985741	rs322368972	-10.1533	0.215328	0.0248164	MT_90
AEMK02000452.1	1032030	rs326775808	-10.2609	0.215328	0.0214737	MT_90
AEMK02000452.1	1229835	rs329379060	-10.9477	0.215328	0.0080531	MT_90
AEMK02000452.1	3318374	rs334447571	-14.4591	0.215328	3.09707e-05	MT_90
AEMK02000452.1	3602021	AX-116653008	-14.3361	0.215328	3.09707e-05	MT_90
AEMK02000452.1	3739981	AX-116652224	-14.3361	0.215328	3.09707e-05	MT_90
AEMK02000452.1	3318374	rs334447571	-4.62984	0.215328	0.00757519	VSL_5
AEMK02000452.1	3602021	AX-116653008	-4.57746	0.215328	0.00757519	VSL_5
AEMK02000452.1	3739981	AX-116652224	-4.57746	0.215328	0.00757519	VSL_5
AEMK02000452.1	3261525	rs333170491	-11.0914	0.215356	0.00139777	MT_5
AEMK02000452.1	3261525	rs333170491	-14.6925	0.215356	3.09707e-05	MT_90
AEMK02000452.1	3261525	rs333170491	-4.56149	0.215356	0.0103042	VSL_5
AEMK02000452.1	3605297	AX-116653006	-10.4292	0.216117	0.00158736	MT_5
AEMK02000452.1	3605297	AX-116653006	-14.3034	0.216117	3.22952e-05	MT_90
AEMK02000452.1	3605297	AX-116653006	-4.58174	0.216117	0.00757519	VSL_5
AEMK02000452.1	2700480	AX-116695765	-9.72467	0.216364	0.00555264	MT_5
AEMK02000452.1	3340254	AX-116629075	-10.7935	0.216364	0.00157893	MT_5
AEMK02000452.1	1066751	rs710601680	-11.0393	0.216364	0.00584119	MT_90
AEMK02000452.1	1119961	rs323578091	-11.0393	0.216364	0.00584119	MT_90
AEMK02000452.1	2700480	AX-116695765	-11.8926	0.216364	0.00251898	MT_90
AEMK02000452.1	3340254	AX-116629075	-14.181	0.216364	4.97215e-05	MT_90
AEMK02000452.1	3340254	AX-116629075	-4.52838	0.216364	0.00833399	VSL_5
AEMK02000452.1	1296049	rs324996122	-8.86257	0.216667	0.025033	MT_5
AEMK02000452.1	1296049	rs324996122	-12.1918	0.216667	0.00103465	MT_90
AEMK02000452.1	3006381	AX-116654047	-10.2327	0.217153	0.00210381	MT_5
AEMK02000452.1	3610260	AX-116653003	-10.7456	0.217153	0.00139777	MT_5
AEMK02000452.1	1233195	rs318573998	-10.9972	0.217153	0.00624135	MT_90
AEMK02000452.1	1257935	rs332406969	-10.8691	0.217153	0.00655456	MT_90
AEMK02000452.1	3006381	AX-116654047	-13.7229	0.217153	0.000100683	MT_90
AEMK02000452.1	3610260	AX-116653003	-14.4537	0.217153	3.09707e-05	MT_90
AEMK02000452.1	3006381	AX-116654047	-4.53656	0.217153	0.00972835	VSL_5
AEMK02000452.1	3610260	AX-116653003	-4.53672	0.217153	0.00757519	VSL_5
AEMK02000452.1	3582706	AX-116653527	-10.5809	0.218182	0.00157893	MT_5
AEMK02000452.1	1247942	rs329928388	-11.0448	0.218182	0.00491124	MT_90
AEMK02000452.1	3582706	AX-116653527	-14.2858	0.218182	3.09707e-05	MT_90
AEMK02000452.1	3582706	AX-116653527	-4.50648	0.218182	0.00757519	VSL_5
AEMK02000452.1	3301399	AX-116690373	-8.46324	0.218978	0.0255456	MT_5
AEMK02000452.1	3595766	AX-116653011	-10.5502	0.218978	0.00157893	MT_5
AEMK02000452.1	3595766	AX-116653011	-14.2331	0.218978	3.09707e-05	MT_90
AEMK02000452.1	3595766	AX-116653011	-4.50123	0.218978	0.00757519	VSL_5
AEMK02000452.1	3759795	AX-116652219	-10.1369	0.219557	0.00188634	MT_5
AEMK02000452.1	3759795	AX-116652219	-12.3059	0.219557	0.000545371	MT_90
AEMK02000452.1	1706492	rs319398614	-9.85066	0.22	0.00452195	MT_5
AEMK02000452.1	1246202	rs80909642	-10.7997	0.22	0.00598118	MT_90
AEMK02000452.1	1706492	rs319398614	-12.0045	0.22	0.00208482	MT_90
AEMK02000452.1	3609962	AX-116653004	-10.5043	0.220588	0.00157893	MT_5
AEMK02000452.1	3609962	AX-116653004	-14.3173	0.220588	3.09707e-05	MT_90
AEMK02000452.1	3609962	AX-116653004	-4.56271	0.220588	0.00757519	VSL_5
AEMK02000452.1	1016086	rs321977497	-10.1267	0.220803	0.017273	MT_90
AEMK02000452.1	1263075	rs80961360	-11.0711	0.220803	0.00393405	MT_90
AEMK02000452.1	1684334	rs325002455	-9.45126	0.223443	0.00425776	MT_5
AEMK02000452.1	3002910	AX-116654048	-10.2679	0.223443	0.00188634	MT_5
AEMK02000452.1	1684334	rs325002455	-12.0468	0.223443	0.000555381	MT_90
AEMK02000452.1	3002910	AX-116654048	-13.4009	0.223443	0.000112415	MT_90
AEMK02000452.1	3002910	AX-116654048	-4.40844	0.223443	0.013127	VSL_5
AEMK02000452.1	1458666	rs336845056	-9.72508	0.224453	0.0371314	MT_90
AEMK02000452.1	1041386	rs81396828	-8.67385	0.227941	0.0120599	MT_5
AEMK02000452.1	1041386	rs81396828	-11.7065	0.227941	0.000811839	MT_90
AEMK02000452.1	1041386	rs81396828	-4.05816	0.227941	0.0289255	VSL_5
AEMK02000452.1	3107338	rs345841652	-10.176	0.228102	0.00158089	MT_5
AEMK02000452.1	3107338	rs345841652	-12.5608	0.228102	0.000244151	MT_90
AEMK02000452.1	1157886	rs331188294	-8.44054	0.231752	0.0226216	MT_5
AEMK02000452.1	3581314	AX-116653528	-9.47909	0.231752	0.00391815	MT_5
AEMK02000452.1	1157886	rs331188294	-10.8172	0.231752	0.00538445	MT_90
AEMK02000452.1	3581314	AX-116653528	-12.3811	0.231752	0.000336297	MT_90
AEMK02000452.1	1042853	rs81396826	-8.88455	0.232727	0.00590561	MT_5
AEMK02000452.1	1042853	rs81396826	-11.4275	0.232727	0.00100731	MT_90
AEMK02000452.1	2831987	AX-116644547	-9.0998	0.234432	0.012984	MT_5
AEMK02000452.1	2831987	AX-116644547	-10.4932	0.234432	0.0202179	MT_90
AEMK02000452.1	1066167	AX-116335103	-8.64758	0.234545	0.00961863	MT_5
AEMK02000452.1	1066167	AX-116335103	-11.9137	0.234545	0.000545371	MT_90
AEMK02000452.1	1066167	AX-116335103	-3.93205	0.234545	0.038825	VSL_5
AEMK02000452.1	2411817	rs341716219	-8.02522	0.238095	0.0481479	MT_5
AEMK02000452.1	2411817	rs341716219	-9.90121	0.238095	0.0265089	MT_90
AEMK02000452.1	2423610	rs320113357	-9.88372	0.239051	0.0269333	MT_90
AEMK02000452.1	1463967	rs345883684	-8.23795	0.239927	0.0320571	MT_5
AEMK02000452.1	1463967	rs345883684	-10.4868	0.239927	0.00937752	MT_90
AEMK02000452.1	1467446	rs327180402	-8.73769	0.243636	0.00829448	MT_5
AEMK02000452.1	1467446	rs327180402	-10.9882	0.243636	0.00292878	MT_90
AEMK02000452.1	3388139	AX-116629060	-8.79315	0.244526	0.00780866	MT_5
AEMK02000452.1	3388139	AX-116629060	-9.73276	0.244526	0.0273968	MT_90
AEMK02000452.1	3181826	rs339800799	-9.77457	0.245421	0.00188634	MT_5
AEMK02000452.1	3181826	rs339800799	-11.9626	0.245421	0.000545878	MT_90
AEMK02000452.1	3181826	rs339800799	-4.01309	0.245421	0.0320216	VSL_5
AEMK02000452.1	1476643	rs327757000	-8.34758	0.24635	0.0202461	MT_5
AEMK02000452.1	1476643	rs327757000	-11.0464	0.24635	0.00248671	MT_90
AEMK02000452.1	3017727	AX-116653360	-10.1666	0.248134	0.00158736	MT_5
AEMK02000452.1	3017727	AX-116653360	-11.6827	0.248134	0.000812309	MT_90
AEMK02000452.1	3183770	rs81397215	-10.003	0.248175	0.00158089	MT_5
AEMK02000452.1	3183770	rs81397215	-12.1007	0.248175	0.000460601	MT_90
AEMK02000452.1	3183770	rs81397215	-3.94476	0.248175	0.0376536	VSL_5
AEMK02000452.1	1418634	rs325112056	-8.43803	0.250929	0.0190124	MT_5
AEMK02000452.1	1418634	rs325112056	-10.5301	0.250929	0.00776856	MT_90
AEMK02000452.1	3102348	rs328802502	-9.10382	0.257353	0.00425776	MT_5
AEMK02000452.1	3102348	rs328802502	-10.5102	0.257353	0.00433424	MT_90
AEMK02000452.1	3103865	rs345719288	-8.87438	0.260073	0.00542896	MT_5
AEMK02000452.1	3103865	rs345719288	-10.3263	0.260073	0.00630455	MT_90
AEMK02000452.1	3094315	AX-116640646	-8.55461	0.261029	0.00968136	MT_5
AEMK02000452.1	3094315	AX-116640646	-10.0409	0.261029	0.0104039	MT_90
AEMK02000452.1	3140733	rs323061742	-9.11996	0.261111	0.00452195	MT_5
AEMK02000452.1	3140733	rs323061742	-10.8404	0.261111	0.00335189	MT_90
AEMK02000452.1	3112771	rs331556482	-8.86129	0.261818	0.00463724	MT_5
AEMK02000452.1	3112771	rs331556482	-10.2928	0.261818	0.00580788	MT_90
AEMK02000452.1	3303834	rs345626446	-8.88738	0.262774	0.00452195	MT_5
AEMK02000452.1	3303834	rs345626446	-10.2959	0.262774	0.00590682	MT_90
AEMK02000452.1	3145236	rs319688529	-8.88431	0.264599	0.00453959	MT_5
AEMK02000452.1	3287126	rs81397197	-8.59291	0.264599	0.00593929	MT_5
AEMK02000452.1	3350168	AX-116629072	-9.14187	0.264599	0.00313531	MT_5
AEMK02000452.1	3145236	rs319688529	-10.3547	0.264599	0.00509866	MT_90
AEMK02000452.1	3287126	rs81397197	-9.86614	0.264599	0.0103244	MT_90
AEMK02000452.1	3350168	AX-116629072	-10.4956	0.264599	0.00358915	MT_90
AEMK02000452.1	3745751	AX-116652222	-8.69157	0.265568	0.00542896	MT_5
AEMK02000452.1	3745751	AX-116652222	-10.4443	0.265568	0.00358915	MT_90
AEMK02000452.1	3313796	rs81397241	-8.77025	0.267273	0.00452195	MT_5
AEMK02000452.1	3357226	AX-116629070	-8.77025	0.267273	0.00452195	MT_5
AEMK02000452.1	3313796	rs81397241	-9.94085	0.267273	0.00776856	MT_90
AEMK02000452.1	3357226	AX-116629070	-9.94085	0.267273	0.00776856	MT_90
AEMK02000452.1	3274075	rs331710741	-8.66547	0.269091	0.0047253	MT_5
AEMK02000452.1	3274075	rs331710741	-9.76814	0.269091	0.0108156	MT_90
AEMK02000452.1	3254492	rs81397252	-8.73056	0.271062	0.00542896	MT_5
AEMK02000452.1	3254492	rs81397252	-10.1529	0.271062	0.00724124	MT_90
AEMK02000452.1	3726348	AX-116652228	-8.44918	0.271898	0.00585025	MT_5
AEMK02000452.1	3726348	AX-116652228	-9.90941	0.271898	0.00655456	MT_90
AEMK02000452.1	1553449	rs331818544	-7.74084	0.272727	0.0490346	MT_5
AEMK02000452.1	1834355	AX-116696405	-8.71981	0.325368	0.0250119	MT_90
AEMK02000452.1	2484057	rs81397158	-8.47472	0.339552	0.0340427	MT_90
AEMK02000452.1	1619629	rs80976349	-9.27378	0.341912	0.00631552	MT_90
AEMK02000452.1	1598238	rs343672238	-8.78523	0.345588	0.0161667	MT_90
AEMK02000452.1	1597939	rs80826171	-7.27103	0.346715	0.0232493	MT_5
AEMK02000452.1	1597939	rs80826171	-9.65128	0.346715	0.00211964	MT_90
AEMK02000452.1	2463848	rs81397144	-9.04004	0.347985	0.00724124	MT_90
AEMK02000452.1	2439769	rs336829195	-8.42574	0.349091	0.0231244	MT_90
AEMK02000452.1	2536859	AX-116646667	-8.33405	0.350554	0.0310872	MT_90
AEMK02000452.1	1993900	AX-116636608	-8.50185	0.361314	0.0218786	MT_90
AEMK02000452.1	1614778	rs318630469	-9.48522	0.373626	0.00426535	MT_90
AEMK02000452.1	1594817	rs331182384	-6.83723	0.410256	0.0398163	MT_5
AEMK02000452.1	1594817	rs331182384	-8.17492	0.410256	0.0310872	MT_90
AEMK02000566.1	172379	AX-116651998	-14.2005	0.213504	5.73026e-05	MT_90
AEMK02000566.1	172379	AX-116651998	-4.5132	0.213504	0.0103042	VSL_5
AEMK02000566.1	172379	AX-116651998	-10.0216	0.213504	0.0031341	MT_5
