# Supplementary material for: A systems biology framework integrating GWAS and RNA-seq to shed light on the molecular basis of sperm quality in swine
Source: Genet Sel Evol. 2020 Dec 8;52:72. doi: 10.1186/s12711-020-00592-0 (PMC7724732; doi:10.1186/s12711-020-00592-0)
Supplement: Supplementary file 5 — Additional file 5: Table S3. Details of the RNA-seq extraction and mapping statistics. Average and Standard Deviation (SD) for the 40 samples processed, including the amount of RNA obtained and several bioinformatics statistics for total RNA-seq (40 samples) and short RNA-seq (34 samples) datasets. sncRNA = short noncoding RNA; MttRNA = mitochondrial transfer RNA; piRNA = Piwi interacting RNA; snRNA = small nuclear RNA; MtrRNA = mitochondrial ribosomal RNA; tRNA = transfer RNA; miRNA = micro RNA; rRNA = ribosomal RNA; snoRNA = small nucleolar RNA. [file 12711_2020_592_MOESM5_ESM.xlsx]

## Sheet: Hoja1
	Average	SD
Starting amount of RNA (fg per cell)	2.16477	0.766484
Total RNA-seq reads	40707821	2.00859e+07
Reads passing quality control	40096875	2.01698e+07
Proportion of reads passing quality control	0.981705	0.0134523
Proportion of mapped reads in the Sscrofa11.1 genome	0.827	0.0439881
Unmapped reads	4.81514e+06	2.06839e+06
sncRNA-seq reads	7.32166e+06	2.58672e+06
Reads passing quality control	7.26097e+06	2.56974e+06
Proportion of reads passing quality control	0.991522	0.00495414
Proportion of mapped reads	0.815038	0.0243715
Propotion of sncRNA and other biotypes
MttRNA	0.469085	0.115006
piRNA	0.156374	0.0492872
snRNA	0.0809318	0.0333563
MtrRNA	0.080949	0.0245429
tRNA	0.0943797	0.0317474
miRNA	0.086228	0.034571
rRNA	0.0306076	0.0142514
snoRNA	0.00144419	0.000441494
Remaining unmapped reads	1.343e+06	62628.5
