# Supplementary material for: A systems biology framework integrating GWAS and RNA-seq to shed light on the molecular basis of sperm quality in swine
Source: Genet Sel Evol. 2020 Dec 8;52:72. doi: 10.1186/s12711-020-00592-0 (PMC7724732; doi:10.1186/s12711-020-00592-0)
Supplement: Supplementary file 6 — Additional file 6: Table S4. List of protein coding genes and miRNAs identified in sperm. Average and Standard Deviation (SD) for the samples processed. Protein coding and miRNA abundances are expressed in fragments per kb per million mapped reads (FPKM) and counts per million (CPM), respectively. [file 12711_2020_592_MOESM6_ESM.xlsx]

## Sheet: Hoja1
RNA type	Gene symbol	Average (FPKM)	SD (FPKM)
mRNA	ENSSSCG00000018063	13701.7	8390.59
mRNA	PRM1	12315.7	2741.58
mRNA	ENSSSCG00000018061	7955.42	5415.51
mRNA	OAZ3	7132.08	1841.04
mRNA	DNAJB8	3541.42	514.798
mRNA	ANKRD35	2569.47	423.419
mRNA	TPPP2	2299.34	546.198
mRNA	ENSSSCG00000035295	2198.59	540.095
mRNA	TNP1	2067.2	747.749
mRNA	ENSSSCG00000016278	1852.95	364.117
mRNA	SMCP	1681.9	237.625
mRNA	UBL4B	1641.81	302.203
mRNA	PRM3	1617.57	764.54
mRNA	ENSSSCG00000032898	1604.92	376.012
mRNA	TMEM239	1582.26	545.6
mRNA	CLPB	1549.31	250.956
mRNA	PRM2	1529.14	574.839
mRNA	C11ORF71	1472.34	282.664
mRNA	PHKG2	1414.51	211.896
mRNA	SPATC1	1392.08	386.024
mRNA	ENSSSCG00000014690	1377.79	254.872
mRNA	SPERT	1339.84	361.022
mRNA	SPEM2	1273.76	612.289
mRNA	ENSSSCG00000032122	1261.39	176.847
mRNA	ZNRF4	1259.55	572.575
mRNA	ENSSSCG00000025209	1240.29	435.712
mRNA	CIB1	1236.88	207.568
mRNA	ENSSSCG00000003845	1232.75	247.935
mRNA	NDUFA13	1221.2	308.762
mRNA	HDAC11	1205.88	196.127
mRNA	COX1	1205.42	690.964
mRNA	ENSSSCG00000013536	1154.02	308.848
mRNA	ENSSSCG00000024930	1148.24	191.13
mRNA	REEP6	1141.82	268.739
mRNA	ENSSSCG00000018079	1126.18	1072.77
mRNA	ISG20L2	1114.98	179.46
mRNA	ENSSSCG00000022295	1106.93	466.561
mRNA	LRRC51	1100.53	206.454
mRNA	ENSSSCG00000011626	1100.51	259.861
mRNA	PDLIM7	1087.48	322.297
mRNA	AZIN2	1073.22	178.736
mRNA	ACE	1064.28	328.676
mRNA	TSSK2	1063.76	183.748
mRNA	CRISP2	979.419	363.002
mRNA	RANGAP1	911.419	136.485
mRNA	GPR161	902.136	144.573
mRNA	CSNK1G2	893.27	114.717
mRNA	RAB5C	891.211	251.267
mRNA	EEF1G	851.817	146.573
mRNA	PROCA1	851.025	150.104
mRNA	BPIFA3	842.278	238.203
mRNA	KIF17	819.933	135.068
mRNA	ODF3L2	795.912	239.531
mRNA	MACROD1	786.66	148.895
mRNA	GAPDHS	741.25	145.924
mRNA	CARHSP1	737.191	244.446
mRNA	ENSSSCG00000017808	722.809	156.872
mRNA	TSPAN6	720.061	202.861
mRNA	NUPR2	713.053	214.332
mRNA	ABHD16B	705.808	131.479
mRNA	GSG1	704.116	200.211
mRNA	FKBP8	698.938	117.668
mRNA	OSBP2	695.598	88.1776
mRNA	DYRK1B	681.263	147.373
mRNA	ENSSSCG00000035728	675.815	191.274
mRNA	SGSM2	671.68	101.221
mRNA	LPIN1	670.563	87.7286
mRNA	MAP1LC3A	669.59	100.46
mRNA	AKAP1	664.519	113.955
mRNA	MEMO1	654.605	260.057
mRNA	CPA5	646.628	182.129
mRNA	COX2	646.567	431.354
mRNA	ENSSSCG00000034939	644.872	177.563
mRNA	CCDC33	641.809	105.132
mRNA	FAM46C	636.802	82.899
mRNA	ENSSSCG00000022788	636.104	167.364
mRNA	C20ORF141	635.196	138.731
mRNA	TTC7A	633.668	104.007
mRNA	CHCHD5	628.963	77.7561
mRNA	CCHCR1	615.526	87.5603
mRNA	CCDC136	613.886	121.299
mRNA	SCARNA23	610.409	201.211
mRNA	SCARNA20	603.451	238.247
mRNA	SPATA3	598.098	201.119
mRNA	ENSSSCG00000010104	590.386	142.988
mRNA	NSUN4	590.181	143.71
mRNA	ENSSSCG00000005901	587.606	144.117
mRNA	VRK3	586.098	146.182
mRNA	DUSP15	574.207	92.2456
mRNA	RABAC1	569.709	89.6201
mRNA	EEF1D	567.875	165.011
mRNA	COX3	561.847	407.418
mRNA	WDR27	561.458	150.866
mRNA	RNF19B	540.738	97.9995
mRNA	CHD5	538.463	76.9306
mRNA	AKAP12	538.298	111.205
mRNA	STK33	526.936	73.856
mRNA	GRINA	524.127	196.989
mRNA	ENO1	520.208	83.4976
mRNA	ODF1	516.436	95.7424
mRNA	KIAA0930	514.603	96.1375
mRNA	BAG6	507.194	86.4652
mRNA	FAM71D	505.723	177.068
mRNA	OSGIN1	504.664	185.966
mRNA	ENSSSCG00000035666	495.394	114.462
mRNA	ATP8B3	492.356	127.934
mRNA	TCP11	483.643	120.912
mRNA	DENND1A	479.218	235.426
mRNA	KIF21B	478.574	138.157
mRNA	TSKS	475.177	62.3342
mRNA	CCDC70	467.985	104.761
mRNA	CLMN	460.934	59.5861
mRNA	HTR4	460.316	109.375
mRNA	ATOX1	459.371	181.762
mRNA	CABS1	456.299	149.482
mRNA	ENSSSCG00000008061	456.274	103.912
mRNA	PRR30	455.214	161.956
mRNA	LRRC8B	448.939	170.446
mRNA	ENSSSCG00000035981	446.44	123.695
mRNA	SPATA18	444.33	75.8067
mRNA	TANGO2	442.494	81.5245
mRNA	ELOF1	436.487	97.8925
mRNA	TPI1	436.339	116.416
mRNA	RCC1	431.601	80.4595
mRNA	ENSSSCG00000014877	427.318	187.4
mRNA	SLC25A39	425.167	96.7197
mRNA	SMKR1	424.625	88.6361
mRNA	ENSSSCG00000023820	424.585	122.297
mRNA	COMP	423.193	138.308
mRNA	IRGC	420.436	74.7641
mRNA	SUGCT	416.403	112.142
mRNA	C6ORF106	412.941	108.353
mRNA	SCARNA11	412.752	166.113
mRNA	HK1	407.833	77.6593
mRNA	MEX3D	401.107	96.4571
mRNA	ENSSSCG00000032459	399.947	143.545
mRNA	UBXN11	398.795	88.2168
mRNA	ENSSSCG00000037391	388.954	159.006
mRNA	ENSSSCG00000028892	388.197	82.9686
mRNA	C7ORF55-LUC7L2	387.265	159.637
mRNA	NEURL1	380.523	94.8057
mRNA	PIM1	375.979	77.2646
mRNA	SLBP	375.308	141.121
mRNA	PSP-II	374.207	381.004
mRNA	MTHFSD	373.563	100.578
mRNA	CABYR	372.873	82.9129
mRNA	ENSSSCG00000033972	372.633	141.395
mRNA	NSD2	371.687	205.674
mRNA	SEP-O3	370.27	79.3386
mRNA	COPS3	368.691	130.214
mRNA	CATSPERG	366.475	95.196
mRNA	SCARNA15	362.959	156.673
mRNA	GSTM3	361.405	160.009
mRNA	NBR1	358.422	111.314
mRNA	ENSSSCG00000009566	357.699	113.851
mRNA	GRK4	356.705	53.464
mRNA	CYTB	351.654	264.704
mRNA	GNA12	351.5	98.9607
mRNA	SMPD2	350.898	60.597
mRNA	NUCB1	350.469	73.6143
mRNA	FNDC8	346.62	117.467
mRNA	C11ORF42	345.386	105.519
mRNA	ENSSSCG00000031307	341.906	77.0813
mRNA	ATP8	340.774	299.054
mRNA	CUX1	337.755	50.6932
mRNA	ENSSSCG00000018073	337.736	247.804
mRNA	ABCF2	336.166	78.277
mRNA	KLHDC3	332.624	115.46
mRNA	AGBL5	329.03	69.2172
mRNA	ENSSSCG00000017942	328.508	282.017
mRNA	REEP2	328.377	150.622
mRNA	CCDC36	327.094	80.9514
mRNA	GLUL	326.832	69.3151
mRNA	GPX4	325.813	67.1054
mRNA	PEMT	323.851	76.0483
mRNA	SIL1	323.694	67.9801
mRNA	SLC5A10	322.136	166.108
mRNA	CCDC197	318.139	77.2706
mRNA	ATG9A	314.962	90.3518
mRNA	TRIM66	307.041	65.1428
mRNA	ENSSSCG00000033536	305.315	56.2391
mRNA	ENSSSCG00000003965	304.722	135.099
mRNA	LIPE	303.507	81.1181
mRNA	PDE4A	302.679	48.7751
mRNA	FAM193A	302.552	52.2973
mRNA	ENSSSCG00000007031	299.545	63.4675
mRNA	KLHL10	298.878	78.0122
mRNA	DEAF1	298.596	53.1574
mRNA	SPACA9	297.071	64.2813
mRNA	SPATA19	294.778	91.3253
mRNA	KXD1	293.979	51.991
mRNA	KDM5B	292.47	49.4398
mRNA	AK1	290.141	82.8521
mRNA	PAQR5	286.945	76.6798
mRNA	WWP2	286.389	63.5594
mRNA	KREMEN1	283.696	79.6483
mRNA	UTP6	281.435	65.4514
mRNA	UBXN6	281.076	44.6601
mRNA	CCT3	280.145	71.3428
mRNA	ODF2	279.831	58.0365
mRNA	PITPNM1	278.552	46.7147
mRNA	STARD10	277.424	64.6301
mRNA	CCNY	277.396	74.5618
mRNA	RETREG2	275.401	49.0721
mRNA	MARCH2	274.365	55.756
mRNA	FUNDC2	274.118	44.2454
mRNA	ND4L	272.727	205.719
mRNA	CRAT	272.639	72.9618
mRNA	ND5	271.97	210.316
mRNA	FAM83F	270.913	47.5234
mRNA	ELF2	268.124	102.953
mRNA	ENSSSCG00000007264	268.017	131.756
mRNA	PRKCQ	267.864	64.8109
mRNA	PRKCD	267.432	85.1105
mRNA	ENSSSCG00000003230	264.719	52.8881
mRNA	ACTRT2	263.534	45.7612
mRNA	WDR38	263.418	78.1835
mRNA	SPATA6	260.872	111.848
mRNA	CARM1	259.031	46.9289
mRNA	CCDC157	256.167	45.4658
mRNA	FTL	255.47	68.3088
mRNA	PGK2	252.981	82.399
mRNA	ENSSSCG00000032052	252.965	68.7819
mRNA	ENSSSCG00000003453	252.734	62.3723
mRNA	EIF4G1	252.527	58.6718
mRNA	ENSSSCG00000027905	251.778	48.3558
mRNA	COX4I1	251.447	53.6269
mRNA	SPSB3	251.003	40.4791
mRNA	ENSSSCG00000016392	249.976	53.7454
mRNA	ENSSSCG00000008987	249.57	78.1496
mRNA	SLC10A6	249.344	69.1325
mRNA	SAA4	247.903	107.152
mRNA	BBS2	247.703	64.1489
mRNA	ENSSSCG00000002251	247.374	114.792
mRNA	ENSSSCG00000022164	246.702	58.2285
mRNA	HDLBP	244.757	46.4356
mRNA	ENSSSCG00000011553	243.295	46.121
mRNA	ALDOA	242.993	66.5041
mRNA	ATXN10	242.07	51.5823
mRNA	GTPBP2	241.85	57.0326
mRNA	ENSSSCG00000017814	240.699	170.759
mRNA	ENSSSCG00000032896	240.605	84.044
mRNA	ENSSSCG00000028166	240.383	71.0657
mRNA	WDTC1	234.811	38.7202
mRNA	ENSSSCG00000018033	234.18	80.4406
mRNA	ENSSSCG00000027991	232.039	49.7779
mRNA	PSMF1	231.056	86.6659
mRNA	GLT1D1	229.371	61.6554
mRNA	RUNDC3A	228.917	45.8218
mRNA	TNP2	228.302	202.765
mRNA	ENSSSCG00000000359	228.067	61.6946
mRNA	ADAM32	227.532	58.7204
mRNA	MROH1	226.206	43.5435
mRNA	AKAP4	226.175	104.731
mRNA	DNAAF1	226.021	37.5814
mRNA	CDK16	222.722	44.5438
mRNA	PDZD9	222.569	63.8946
mRNA	STXBP4	221.577	73.798
mRNA	ENSSSCG00000011673	220.427	76.948
mRNA	TULP2	220.202	45.9139
mRNA	OPLAH	219.917	37.6426
mRNA	C3ORF20	219.831	60.9209
mRNA	LEMD1	219.236	58.6094
mRNA	GPR137	218.802	45.9538
mRNA	KHDRBS3	218.506	58.7191
mRNA	ST6GALNAC2	218.374	109.866
mRNA	C4ORF36	218.154	58.0319
mRNA	UBE2G2	215.88	75.0604
mRNA	ZPBP	214.534	86.6352
mRNA	ILK	212.04	44.6456
mRNA	NECAP2	210.503	40.6541
mRNA	LIMS2	210.39	51.7157
mRNA	TBC1D22A	210.286	160.375
mRNA	ST5	210.225	35.2588
mRNA	TESK2	209.639	66.3268
mRNA	ENSSSCG00000020953	208.859	71.766
mRNA	ENSSSCG00000002284	208.325	110.278
mRNA	RAB11B	207.167	30.854
mRNA	CAPG	206.595	51.6636
mRNA	ENSSSCG00000035064	205.935	85.1797
mRNA	CECR2	203.127	38.4026
mRNA	FAM71B	202.948	104.708
mRNA	CCT8L2	201.444	51.4336
mRNA	SFTPC	200.879	71.1377
mRNA	UBE2D2	200.8	62.3694
mRNA	PSPC1	198.916	55.3959
mRNA	SLC25A3	198.367	76.3911
mRNA	ENSSSCG00000010084	198.218	30.8233
mRNA	ISYNA1	197.977	30.2526
mRNA	PHC2	197.919	32.7487
mRNA	SPTBN2	197.883	34.8428
mRNA	CTXN1	195.949	90.309
mRNA	PICALM	195.354	31.3756
mRNA	QARS	195.249	54.0868
mRNA	SMARCD3	192.398	52.4023
mRNA	AP2M1	192.052	46.9841
mRNA	ENSSSCG00000010393	191.306	78.4638
mRNA	FHAD1	191.223	44.3977
mRNA	GFOD2	191.139	69.235
mRNA	ENSSSCG00000000406	191.136	54.1119
mRNA	LAMP1	191.059	43.8859
mRNA	ENSSSCG00000040412	190.858	53.4461
mRNA	ENSSSCG00000018071	189.096	241.957
mRNA	ULK4	187.943	58.8962
mRNA	RFX1	187.754	32.9487
mRNA	NUBPL	187.724	241.423
mRNA	BCL2L14	187.702	71.8314
mRNA	AQP11	187.484	45.6268
mRNA	DBNL	187.439	49.2
mRNA	ENSSSCG00000018085	186.891	160.44
mRNA	ARL9	185.802	30.0839
mRNA	SCARNA24	185.53	86.3129
mRNA	ACAP1	185.283	84.1438
mRNA	ENSSSCG00000004992	184.929	52.608
mRNA	ZGPAT	184.744	38.78
mRNA	ENSSSCG00000014233	184.305	41.02
mRNA	TMEM269	184.247	59.4247
mRNA	MAD2L2	184.054	57.3196
mRNA	SNRNP40	183.393	55.3548
mRNA	RSPH6A	181.693	44.0491
mRNA	MKRN1	180.982	43.8486
mRNA	DNAJB6	180.701	55.3434
mRNA	PPM1G	180.478	55.8138
mRNA	DNM2	178.372	33.3628
mRNA	PGAP2	178.046	68.3389
mRNA	EMC9	177.67	41.4621
mRNA	TRIM17	177.55	43.9102
mRNA	ND4	177.475	136.666
mRNA	ENSSSCG00000029474	177.127	55.8147
mRNA	ENSSSCG00000038037	176.595	74.1338
mRNA	RPS18	176.329	62.2939
mRNA	EEF1A1	175.597	128.139
mRNA	ENSSSCG00000029226	175.243	88.9414
mRNA	MBD3	174.133	33.6849
mRNA	COX7A2	173.774	50.211
mRNA	POLN	173.119	45.0596
mRNA	SLFNL1	171.573	76.0542
mRNA	PRKCZ	171.114	34.1256
mRNA	SNOU85	170.965	58.1628
mRNA	JCAD	170.125	62.7537
mRNA	ENSSSCG00000033395	169.772	113.92
mRNA	CEP128	169.711	55.4866
mRNA	ADPGK	169.701	41.2839
mRNA	ERO1B	168.846	47.8799
mRNA	CFAP70	168.4	47.7065
mRNA	ENSSSCG00000008651	168.104	54.548
mRNA	PSMA8	167.767	40.8796
mRNA	ND2	167.607	145.807
mRNA	FMN1	167.16	42.7767
mRNA	ENSSSCG00000007524	167.125	50.8012
mRNA	ENSSSCG00000002980	166.721	168.143
mRNA	ENSSSCG00000040763	165.541	45.3052
mRNA	GRIPAP1	164.632	68.789
mRNA	TEKT2	164.152	45.3078
mRNA	ANKRD60	164.008	63.0426
mRNA	HGS	163.336	45.0968
mRNA	THEG	163.261	35.7304
mRNA	TEX2	163.132	73.0987
mRNA	CDRT4	163.121	77.2017
mRNA	MROH2B	162.911	62.6212
mRNA	NRDC	162.675	33.5667
mRNA	UBL7	162.348	37.7692
mRNA	PLAGL2	162.193	55.1177
mRNA	CDR1	161.456	110.566
mRNA	PIWIL2	161.347	39.3031
mRNA	DCAF6	161.094	52.767
mRNA	SAE1	160.448	57.6992
mRNA	USP2	160.445	35.6432
mRNA	CAPNS1	159.278	36.8055
mRNA	RAB13	158.821	48.6295
mRNA	NT5M	158.813	45.8761
mRNA	CDK19	158.403	60.6965
mRNA	ICA1L	157.723	52.5195
mRNA	ENSSSCG00000034265	157.547	31.6196
mRNA	ENSSSCG00000020790	157.537	45.1373
mRNA	AURKC	157.314	45.3995
mRNA	XPO4	157.285	31.5249
mRNA	ATL3	157.075	37.9616
mRNA	ND6	156.9	147.484
mRNA	HSPA1L	156.66	53.6867
mRNA	RNF38	156.418	22.8954
mRNA	MARCH6	156.338	26.3398
mRNA	LDHC	156.241	73.6327
mRNA	ENSSSCG00000008121	155.926	34.6473
mRNA	HMGB4	155.805	110.191
mRNA	ENSSSCG00000036690	155.15	121.551
mRNA	CEP164	155.127	31.299
mRNA	HORMAD2	154.872	64.6458
mRNA	WNT3	154.864	25.6196
mRNA	SLC39A13	154.408	43.8804
mRNA	EIF3F	154.302	45.348
mRNA	ENSSSCG00000039670	154.178	41.8428
mRNA	AKT2	153.825	43.3132
mRNA	HNRNPUL1	153.106	27.2109
mRNA	RNASE_MRP	153.027	68.7364
mRNA	ANKRD13B	152.407	28.4583
mRNA	ENSSSCG00000002260	151.716	36.3235
mRNA	SLTM	151.137	68.4447
mRNA	C4ORF48	150.618	47.9911
mRNA	EYA2	149.742	20.8997
mRNA	RPS6KC1	149.506	47.6467
mRNA	FAR1	149.491	55.2002
mRNA	RPS5	149.178	33.7865
mRNA	ACTL7A	148.718	29.5248
mRNA	PPP1R32	148.221	44.6302
mRNA	ENSSSCG00000018095	147.616	179.254
mRNA	ENTPD5	147.421	52.2864
mRNA	BUD23	147.121	36.1214
mRNA	PHF21A	146.312	52.9461
mRNA	ENSSSCG00000036909	146.183	47.4916
mRNA	ENSSSCG00000021258	145.701	27.4507
mRNA	ENSSSCG00000016977	145.225	73.8361
mRNA	ASPSCR1	144.54	57.9429
mRNA	PNMA1	144.503	19.496
mRNA	RNF41	143.68	39.6229
mRNA	H1FNT	143.558	41.3446
mRNA	STMN1	143.112	36.0821
mRNA	ARL16	142.601	46.2496
mRNA	ENSSSCG00000034445	142.373	41.7917
mRNA	SPEM3	142.124	40.4492
mRNA	ENSSSCG00000000908	142.11	56.74
mRNA	HECTD4	141.897	31.3435
mRNA	RNF14	141.854	49.7441
mRNA	FAM187B	141.745	41.851
mRNA	ENSSSCG00000002995	141.629	24.9024
mRNA	TEKT3	141.288	43.2953
mRNA	ND1	140.712	137.817
mRNA	ENO3	140.429	33.4721
mRNA	ENSSSCG00000029902	140.39	48.9951
mRNA	WDR34	140.12	26.473
mRNA	ISCU	140.065	30.6893
mRNA	CYTH3	138.768	26.673
mRNA	EHD1	138.756	22.9129
mRNA	ENSSSCG00000040157	138.689	25.9428
mRNA	SNU13	138.007	45.3502
mRNA	PTK2	137.982	32.4008
mRNA	ENSSSCG00000017941	137.937	26.0936
mRNA	C19ORF81	137.762	48.5089
mRNA	SCMH1	137.611	42.8452
mRNA	AZIN1	137.41	42.7339
mRNA	SNTB2	137.253	25.8733
mRNA	ENSSSCG00000016426	136.709	45.0231
mRNA	ENSSSCG00000014414	136.341	47.8361
mRNA	ENSSSCG00000033833	136.19	28.2271
mRNA	MTHFD2L	135.693	53.4601
mRNA	CSDE1	135.358	27.9171
mRNA	MLLT10	135.016	38.1221
mRNA	IPO11	134.243	36.9662
mRNA	FAM214B	134.114	34.2508
mRNA	ENSSSCG00000031291	133.951	63.8702
mRNA	ASB8	133.731	42.7127
mRNA	SELENOV	133.517	39.3574
mRNA	TAF4	133.45	31.5345
mRNA	DGCR2	132.831	32.7419
mRNA	ZER1	132.64	26.8158
mRNA	RPLP0	132.168	109.013
mRNA	MAST2	132.019	22.1143
mRNA	PEBP4	131.918	32.0247
mRNA	NUP62	131.101	51.4052
mRNA	VPS41	130.605	25.9042
mRNA	GKAP1	130.359	49.7271
mRNA	CNBD2	130.009	25.7959
mRNA	VPS9D1	129.929	24.887
mRNA	TBC1D1	128.734	32.2428
mRNA	NTMT1	128.484	29.2779
mRNA	LMBR1	128.475	37.0071
mRNA	PKM	128.232	32.0313
mRNA	TPT1	127.76	100.649
mRNA	VAX2	126.91	73.1416
mRNA	KANSL1L	126.858	66.0863
mRNA	BOLL	126.789	43.724
mRNA	PRDX5	126.688	39.5891
mRNA	TAF15	126.633	33.8843
mRNA	RNF44	126.626	29.9507
mRNA	ENSSSCG00000008170	126.42	41.3413
mRNA	GGA1	126.046	41.4477
mRNA	ULK2	125.999	21.0156
mRNA	TBCD	125.8	29.9696
mRNA	TOLLIP	125.746	22.2808
mRNA	MOV10L1	125.675	15.0908
mRNA	PDE10A	125.191	31.1968
mRNA	KLHL12	125.119	47.5845
mRNA	PPP6R1	125.063	43.2719
mRNA	HERPUD2	124.939	19.7982
mRNA	SMARCC1	124.094	45.2953
mRNA	RBM4B	124.042	46.4652
mRNA	ENSSSCG00000005934	123.818	23.9357
mRNA	ZMYND10	123.801	28.4977
mRNA	EIF4A3	122.864	38.9083
mRNA	RPS12	122.233	47.0784
mRNA	YPEL1	121.952	27.2293
mRNA	VASH2	121.839	34.6634
mRNA	DAPK3	121.597	26.8288
mRNA	KCTD9	121.302	35.0676
mRNA	LARP4B	120.697	51.8403
mRNA	ENSSSCG00000002505	120.625	35.3607
mRNA	HERPUD1	120.471	30.4753
mRNA	SCARNA1	120.43	56.8178
mRNA	NOL10	119.982	41.9452
mRNA	ZDHHC20	119.91	47.3788
mRNA	RPS17	119.546	72.4757
mRNA	PRSS21	118.946	34.1757
mRNA	FAM114A2	118.821	33.3671
mRNA	SCARNA15	118.732	66.5108
mRNA	AP2B1	118.675	26.2617
mRNA	KIF2C	118.259	34.651
mRNA	ENSSSCG00000037471	118.091	32.4295
mRNA	RBM6	117.698	55.187
mRNA	ENSSSCG00000022052	117.359	36.0158
mRNA	EIF4H	117.273	21.8617
mRNA	FOXM1	116.949	28.3276
mRNA	LZTFL1	116.904	33.002
mRNA	DIS3L2	116.897	27.7287
mRNA	DENND1B	116.88	30.8763
mRNA	ORAI2	116.853	69.1662
mRNA	ENSSSCG00000031557	116.517	67.9295
mRNA	HMOX2	116.42	21.9196
mRNA	SEC14L1	115.764	24.2463
mRNA	ENSSSCG00000010850	115.385	42.7255
mRNA	OSBPL9	115.374	41.2065
mRNA	RFFL	115.288	21.8988
mRNA	RSRC1	115.283	47.7848
mRNA	BRAF	115.198	45.0709
mRNA	RNF181	115.166	24.1157
mRNA	RANBP9	115.021	34.3704
mRNA	IFI6	114.826	22.7682
mRNA	SPATA20	114.076	14.1011
mRNA	TRAF3IP1	113.763	55.8534
mRNA	TEX50	113.405	49.5422
mRNA	POMT1	113.218	24.451
mRNA	TCFL5	112.95	19.8517
mRNA	LUC7L	112.859	29.6348
mRNA	ABCF1	112.436	27.7707
mRNA	WDR88	112.368	42.5654
mRNA	UXS1	112.366	30.9479
mRNA	MAOA	111.71	13.416
mRNA	FAM71A	111.234	72.3783
mRNA	RPS9	110.878	27.8374
mRNA	ENSSSCG00000003679	110.328	22.7256
mRNA	USP28	110.103	31.3235
mRNA	PLEKHA3	109.958	38.5992
mRNA	SNX21	109.828	31.4772
mRNA	RPLP2	109.774	29.8384
mRNA	ATP6	109.7	74.9711
mRNA	ACTL9	109.209	20.7504
mRNA	CPEB3	109.042	33.5899
mRNA	TMEM270	108.95	33.3087
mRNA	UCHL3	108.925	37.3136
mRNA	TSSK3	108.718	90.5536
mRNA	PSIP1	108.33	40.7155
mRNA	MIPEP	107.936	29.7025
mRNA	STAT4	107.784	39.3691
mRNA	WNK1	107.665	18.4913
mRNA	ENOPH1	107.485	53.0848
mRNA	NECTIN2	107.465	36.7703
mRNA	C3	107.444	40.9151
mRNA	FAM104A	107.37	24.8814
mRNA	CCDC91	107.289	46.6962
mRNA	EDDM3B	107.237	134.499
mRNA	RNF138	107.151	28.1383
mRNA	SEC61A2	106.207	32.2297
mRNA	CSPP1	106.195	37.3661
mRNA	ZNHIT2	105.818	52.4189
mRNA	RNF151	105.667	53.4168
mRNA	C9ORF24	105.656	31.2017
mRNA	ENSSSCG00000022466	105.423	48.4987
mRNA	ATP9B	105.179	34.6062
mRNA	ENSSSCG00000032301	104.848	84.7911
mRNA	TEX49	104.804	22.3795
mRNA	CDV3	104.752	28.1303
mRNA	SPMI	104.637	112.634
mRNA	TOM1L2	104.391	27.2781
mRNA	UBQLN3	104.24	17.8385
mRNA	UBXN4	104.175	31.767
mRNA	FAM50B	104.149	35.9008
mRNA	C1ORF228	104.031	40.3407
mRNA	ENSSSCG00000000999	104.001	23.8734
mRNA	SND1	104	23.1755
mRNA	GMCL1	103.94	39.6153
mRNA	MINDY1	103.476	33.9403
mRNA	CAPZB	103.141	36.8381
mRNA	ENSSSCG00000039538	103.134	28.0251
mRNA	ZNF25	103.062	37.1837
mRNA	COMMD1	102.904	39.2654
mRNA	NUP98	102.384	19.1954
mRNA	ADRM1	102.203	45.8597
mRNA	VWA5B1	101.838	23.4737
mRNA	STARD6	101.695	31.1616
mRNA	STX5	101.653	60.8162
mRNA	MYOZ1	101.483	42.2878
mRNA	TBATA	101.346	26.2604
mRNA	ENSSSCG00000038628	101.025	28.5704
mRNA	GPAT3	100.606	25.8378
mRNA	ENSSSCG00000013341	100.593	45.5209
mRNA	RGS22	100.539	32.1175
mRNA	LRRC1	100.484	23.0827
mRNA	EXOC7	100.288	17.485
mRNA	ABHD14A	100.123	38.7792
mRNA	FAM71F1	100.069	35.0215
mRNA	TMX2	99.9499	25.9786
mRNA	AMZ2	99.8435	42.6911
mRNA	HIBADH	99.344	36.9154
mRNA	ASB1	98.6993	61.6592
mRNA	HSPA4L	98.1355	49.8973
mRNA	ENSSSCG00000001762	98.0129	32.9029
mRNA	ENSSSCG00000015826	97.8792	34.2956
mRNA	MAP4K3	97.6915	31.6198
mRNA	ENSSSCG00000040241	97.4852	58.0366
mRNA	RPL7A	97.4713	78.3902
mRNA	ENSSSCG00000024486	97.0996	26.1341
mRNA	ENSSSCG00000010719	97.0858	23.1586
mRNA	PRSS37	97.049	38.7914
mRNA	RNASEH2A	97.0383	28.0394
mRNA	FSCN3	96.8966	28.7998
mRNA	DDB1	96.8428	29.7084
mRNA	HK3	96.6933	64.2927
mRNA	TTC23L	96.6779	31.7908
mRNA	DNAJC14	96.556	19.433
mRNA	BANF2	95.8078	28.1365
mRNA	CTDSP2	95.7869	19.7888
mRNA	PMFBP1	95.5921	35.282
mRNA	TUBGCP2	95.546	21.1645
mRNA	ENSSSCG00000029630	95.4371	27.277
mRNA	ENSSSCG00000030908	95.2227	41.5002
mRNA	BRD7	95.134	36.0022
mRNA	NCOR1	95.1002	14.5834
mRNA	SDCCAG8	95.0451	41.1267
mRNA	ENSSSCG00000039107	94.6578	28.8311
mRNA	WASHC1	94.309	28.2509
mRNA	BLVRB	94.2973	32.921
mRNA	UBR4	94.0557	26.6656
mRNA	UBE2R2	94.0094	17.9134
mRNA	ENSSSCG00000018068	93.9566	97.5984
mRNA	PKP4	93.8695	26.2055
mRNA	MICU1	93.7525	38.2869
mRNA	YBX1	93.5851	68.9453
mRNA	WDR1	93.5018	24.2756
mRNA	TLK1	92.6896	26.8803
mRNA	ANKRD42	92.6859	46.2366
mRNA	IQCE	92.5492	20.8761
mRNA	SNRPD2	92.5078	19.8762
mRNA	ENSSSCG00000027551	91.9064	40.5343
mRNA	NUP210L	91.8729	21.0476
mRNA	TPRG1L	91.6741	16.0694
mRNA	CILP2	91.664	16.1325
mRNA	GABARAP	91.4733	60.11
mRNA	TEX46	91.2655	20.9582
mRNA	RPL8	91.2231	41.7231
mRNA	ENSSSCG00000040118	91.0445	48.3729
mRNA	CDK8	90.7831	36.4984
mRNA	CCT6B	90.5316	28.9146
mRNA	MYLK4	90.2149	55.3289
mRNA	HSPB11	90.1156	33.8564
mRNA	PAN3	90.0075	20.5724
mRNA	MVK	89.8886	32.1825
mRNA	NBR2	89.8504	92.4459
mRNA	TTC25	89.8036	19.24
mRNA	CARF	89.7585	32.0099
mRNA	SCARNA16	88.8346	43.6987
mRNA	IPO13	88.7736	18.2407
mRNA	COG7	88.4906	25.0506
mRNA	ND3	88.1327	71.8449
mRNA	MICU2	88.0771	26.6124
mRNA	ENSSSCG00000006260	88.0628	18
mRNA	STAG3	87.9488	15.9585
mRNA	GAST	87.8557	22.408
mRNA	C5ORF52	87.5321	25.7011
mRNA	PAQR7	87.0387	43.0901
mRNA	POLR3B	86.6902	19.7879
mRNA	ENSSSCG00000021699	86.6867	21.3669
mRNA	SPPL2C	86.4898	16.1184
mRNA	ENSSSCG00000001655	86.2151	46.6763
mRNA	CEP112	86.1917	29.7039
mRNA	AGBL3	86.1744	20.5558
mRNA	ZNF683	86.1169	36.5831
mRNA	STK40	86.0465	21.1684
mRNA	STRBP	85.9457	33.9866
mRNA	MCCC1	85.8621	22.6692
mRNA	DMWD	85.8169	20.484
mRNA	ZC3H18	85.721	28.813
mRNA	BANP	85.5548	24.4701
mRNA	LRRC28	85.5494	35.6887
mRNA	ARSA	85.5382	18.3233
mRNA	ENSSSCG00000010774	85.2242	17.6319
mRNA	YAF2	85.2212	29.8066
mRNA	ENSSSCG00000038792	85.1835	25.3693
mRNA	SYCP2	85.1251	31.1317
mRNA	DUS1L	84.7716	24.3359
mRNA	CCDC15	84.6973	32.5438
mRNA	ENSSSCG00000027613	84.6208	33.5076
mRNA	RNF32	84.4326	14.7724
mRNA	OXNAD1	84.3368	26.0966
mRNA	WDR7	84.0949	17.2654
mRNA	TXNRD3	83.8888	21.1481
mRNA	CEP63	83.8068	23.1331
mRNA	ACP4	83.7292	28.215
mRNA	DDX4	83.6073	21.9257
mRNA	GPAT4	83.5859	24.5188
mRNA	NDUFB10	83.528	25.6068
mRNA	ZBBX	83.2632	25.7211
mRNA	HSPB9	83.2232	141.981
mRNA	SFMBT1	83.0098	23.4142
mRNA	LRRC57	82.8682	29.577
mRNA	SCARNA6	82.4153	35.0908
mRNA	TSPAN17	81.8447	25.8744
mRNA	ITPRIPL1	81.571	36.2643
mRNA	GDE1	81.4424	24.8399
mRNA	PLD6	81.3333	18.8131
mRNA	SRPK2	81.3189	18.9018
mRNA	TBR1	81.172	17.3478
mRNA	DUSP22	81.0487	25.4627
mRNA	ENSSSCG00000001999	80.963	23.0128
mRNA	SLC1A4	80.9618	22.97
mRNA	CD164L2	80.8143	25.0809
mRNA	LRRC18	80.5858	25.3448
mRNA	SEC13	80.5595	22.7307
mRNA	ADAMTS6	80.5066	30.1659
mRNA	RAB11FIP4	80.2934	33.9427
mRNA	CPEB2	79.98	31.98
mRNA	EZH2	79.9284	18.8777
mRNA	ETNK2	79.9014	15.9201
mRNA	KCMF1	79.8958	21.0532
mRNA	MEPCE	79.8471	14.3296
mRNA	AGAP1	79.5104	18.5573
mRNA	NUP153	79.4651	20.3951
mRNA	SLC38A10	79.2562	23.8636
mRNA	B4GALT7	79.1465	32.0639
mRNA	CFAP61	79.1425	22.4233
mRNA	INPP5K	79.0682	12.6008
mRNA	ZC2HC1C	79.0443	33.7527
mRNA	RBL1	78.9811	27.0573
mRNA	ENSSSCG00000011041	78.5895	32.5392
mRNA	ENSSSCG00000033750	78.5254	36.2013
mRNA	IQCH	78.4824	24.8856
mRNA	CALCOCO2	78.0527	27.82
mRNA	OSBPL1A	77.9802	23.6066
mRNA	GK5	77.9124	41.6855
mRNA	HYI	77.9034	21.4778
mRNA	ENSSSCG00000032242	77.8596	35.818
mRNA	DDX19B	77.8184	48.0191
mRNA	RUNDC3B	77.7574	50.1703
mRNA	ASB5	77.6195	20.8492
mRNA	RPS10	77.544	18.8074
mRNA	UBE2J2	77.2351	19.4863
mRNA	ENSSSCG00000017065	77.2076	27.6718
mRNA	DISC1	77.1478	17.4131
mRNA	MCRIP2	77.1439	24.5632
mRNA	GNPAT	77.0538	22.3071
mRNA	POLDIP2	77.0407	17.6286
mRNA	SETD3	77.0274	39.9564
mRNA	SETD1B	76.8984	23.6767
mRNA	RPS15	76.763	22.5948
mRNA	AGFG1	76.7317	20.187
mRNA	ENSSSCG00000001779	76.6456	35.3447
mRNA	MAP3K2	76.6423	26.3483
mRNA	ATF7IP2	76.6367	22.2661
mRNA	YBX2	76.5078	24.0286
mRNA	TAX1BP1	76.4772	31.2833
mRNA	WBP2	76.4538	29.4245
mRNA	PRKAR1A	76.1443	26.1534
mRNA	NDUFS5	76.0584	24.8243
mRNA	PTPN7	75.9714	43.1522
mRNA	CCDC150	75.8583	33.846
mRNA	SPAG1	75.5394	22.6422
mRNA	IQCF1	75.4196	58.1901
mRNA	DTNBP1	75.2153	44.4547
mRNA	LRPAP1	75.2148	23.6399
mRNA	ENSSSCG00000014540	75.1648	52.3595
mRNA	ANXA13	74.9638	23.5056
mRNA	ARFGAP1	74.9362	18.0445
mRNA	ACBD6	74.7729	27.895
mRNA	ANGEL1	74.7675	31.1175
mRNA	ENSSSCG00000013155	74.7419	15.3427
mRNA	SEC23B	74.1271	20.8972
mRNA	PCSK4	74.1016	16.6316
mRNA	ENSSSCG00000031417	74.0935	24.8708
mRNA	HERC3	74.0435	15.6425
mRNA	ENSSSCG00000036997	73.9959	82.6863
mRNA	SYNGR4	73.9835	20.9632
mRNA	RPS15A	73.8687	39.8186
mRNA	EIF4G3	73.6991	16.3915
mRNA	SPATA5	73.4557	24.1187
mRNA	PSMD13	73.3287	31.6338
mRNA	RPS3A	73.2198	60.8701
mRNA	KATNAL2	73.1928	29.3842
mRNA	MRPS5	72.9485	25.3777
mRNA	AGO-O3	72.9465	18.8717
mRNA	RPAP2	72.8781	20.3508
mRNA	C11ORF49	72.6433	16.0831
mRNA	TMEM237	72.585	22.292
mRNA	ITGA2B	72.0214	21.4878
mRNA	ENSSSCG00000038331	71.9906	19.8443
mRNA	ERC1	71.9781	24.8051
mRNA	ARHGAP21	71.9128	15.4425
mRNA	HRASLS5	71.6806	13.2864
mRNA	PPEF1	71.5769	21.5156
mRNA	COL4A3BP	71.3528	22.635
mRNA	MIB2	71.2965	26.5745
mRNA	ENSSSCG00000039736	71.2935	53.1056
mRNA	LRBA	71.217	17.6243
mRNA	UIMC1	70.709	77.6653
mRNA	RAB3IL1	70.5841	21.2276
mRNA	FBXW4	70.5431	18.9113
mRNA	RFX3	70.528	22.6534
mRNA	ENSSSCG00000031571	70.4701	28.4167
mRNA	CLEC16A	70.2769	9.42135
mRNA	ATP2C1	70.2603	21.7632
mRNA	CMTM2	70.1363	26.5875
mRNA	HHAT	70.1097	17.5633
mRNA	HACE1	70.0931	16.8536
mRNA	EXD2	69.8952	17.9377
mRNA	PKIB	69.6942	24.5221
mRNA	USP49	69.6608	26.3028
mRNA	ENSSSCG00000040051	69.6133	22.614
mRNA	ENSSSCG00000000199	69.4939	14.4555
mRNA	GTF2I	69.429	18.3332
mRNA	ENSSSCG00000037674	69.3608	64.6397
mRNA	ENSSSCG00000001633	69.3579	16.2357
mRNA	OXR1	69.3455	24.2816
mRNA	CEP78	69.3111	24.7445
mRNA	HMGXB3	69.0912	13.7942
mRNA	UBE3C	69.0755	12.2043
mRNA	ARID4B	69.0738	21.7774
mRNA	PPM1B	69.0394	15.879
mRNA	PARP8	68.9734	30.6642
mRNA	ENSSSCG00000000071	68.808	22.4103
mRNA	MAP7D1	68.6815	23.9699
mRNA	ENSSSCG00000027491	68.4982	13.0699
mRNA	SCARNA21	68.4127	36.1068
mRNA	RUNX1T1	68.3302	17.2725
mRNA	DNAI2	68.1831	25.6859
mRNA	IFITM5	68.1267	18.7355
mRNA	ARMC9	68.1119	21.6137
mRNA	ENSSSCG00000028117	68.0705	21.5834
mRNA	CYB5R1	68.0698	41.9937
mRNA	ENSSSCG00000018062	68.0524	87.718
mRNA	MORN3	67.9688	30.6851
mRNA	TASP1	67.9219	19.335
mRNA	BBOF1	67.9171	25.4208
mRNA	TRIP12	67.8602	14.5527
mRNA	EIPR1	67.84	16.2064
mRNA	RANBP17	67.8294	21.1703
mRNA	ASRGL1	67.7919	14.1724
mRNA	ENSSSCG00000009967	67.7306	43.9983
mRNA	ENSSSCG00000006917	67.6927	38.183
mRNA	ARFGAP3	67.6734	18.799
mRNA	DDX39A	67.5539	36.0849
mRNA	SS18	67.5413	30.8555
mRNA	ENSSSCG00000010440	67.4754	17.1935
mRNA	ZSWIM6	67.3269	16.8814
mRNA	FXR1	67.3051	46.4646
mRNA	YTHDC1	67.3047	24.5304
mRNA	PC	67.2827	16.3684
mRNA	SMURF1	67.045	12.9046
mRNA	GK2	66.8253	25.2233
mRNA	MTFR1	66.7501	14.3128
mRNA	SH2D6	66.724	19.9141
mRNA	GIGYF2	66.6631	15.3245
mRNA	TUBA1B	66.6298	22.5622
mRNA	MAEL	66.4933	24.8844
mRNA	ENSSSCG00000027840	66.3651	16.875
mRNA	ENSSSCG00000037748	66.2399	21.9919
mRNA	ENSSSCG00000011952	66.0731	24.2531
mRNA	PSPH	65.9967	25.5953
mRNA	PDCL2	65.9856	28.1108
mRNA	SLC25A1	65.9812	18.0721
mRNA	FHL2	65.8125	24.8481
mRNA	GPHN	65.7908	18.8247
mRNA	ENSSSCG00000001826	65.6707	18.9134
mRNA	NOL3	65.4957	28.8847
mRNA	ENSSSCG00000028414	65.4822	22.505
mRNA	PFKFB2	65.4483	28.1529
mRNA	HIC2	65.4132	16.7386
mRNA	TULP4	65.4091	15.4391
mRNA	GEMIN4	65.4056	16.7792
mRNA	ENSSSCG00000017963	65.321	13.1757
mRNA	TOR1AIP2	65.3046	24.986
mRNA	CIC	65.242	18.0413
mRNA	SEMA4B	65.2112	16.3307
mRNA	ENSSSCG00000000194	65.1982	13.8023
mRNA	TMEM134	65.0977	25.6354
mRNA	RNF216	65.0456	16.604
mRNA	FAM177A1	64.9809	23.9879
mRNA	ENSSSCG00000031683	64.9402	50.7852
mRNA	RAB11FIP5	64.8285	13.9675
mRNA	SMG6	64.642	12.6806
mRNA	FKBP6	64.5611	16.8895
mRNA	ENSSSCG00000010089	64.4922	16.3303
mRNA	KIF1B	64.3372	13.133
mRNA	NBAS	64.1877	16.3108
mRNA	RPL11	64.1727	50.3633
mRNA	LETM1	64.1701	12.2533
mRNA	ENSSSCG00000005169	64.1628	48.9401
mRNA	SYNRG	64.0292	14.9512
mRNA	DUSP4	63.9984	20.7628
mRNA	ENSSSCG00000037451	63.9389	13.172
mRNA	ENSSSCG00000004017	63.6897	33.5164
mRNA	ENSSSCG00000033385	63.6072	12.6579
mRNA	ARMC12	63.5769	18.4729
mRNA	ENSSSCG00000023771	63.558	21.4635
mRNA	CABLES2	63.5353	14.3585
mRNA	ENSSSCG00000012882	63.4592	18.7909
mRNA	TMC8	63.4213	17.6785
mRNA	GLB1L	63.3866	17.1473
mRNA	ENSSSCG00000021271	63.3723	18.0981
mRNA	EIF1	63.368	18.432
mRNA	ENSSSCG00000039183	63.1347	17.7098
mRNA	CAPN11	63.0855	21.0989
mRNA	CLPX	63.0275	13.6736
mRNA	ENSSSCG00000018067	62.9274	50.5317
mRNA	ACTB	62.7276	20.5093
mRNA	PPP2R2B	62.6854	20.741
mRNA	ZNF148	62.5769	23.965
mRNA	CHFR	62.5521	14.4864
mRNA	HABP4	62.5364	12.6622
mRNA	TEX11	62.5285	24.4579
mRNA	AP1M1	62.447	15.207
mRNA	ZNF644	62.2786	23.9509
mRNA	SORT1	62.2779	18.7583
mRNA	THAP4	62.2652	21.9796
mRNA	ENSSSCG00000037519	62.1883	29.3412
mRNA	RAB7A	62.0668	18.8037
mRNA	CIRBP	62.016	23.6732
mRNA	BRD4	61.9995	12.4307
mRNA	ENSSSCG00000040538	61.9669	14.1895
mRNA	AES	61.8853	18.0439
mRNA	PARN	61.8137	21.1857
mRNA	ENSSSCG00000021825	61.8094	28.1125
mRNA	KIF9	61.8011	18.6037
mRNA	TIGD5	61.6033	33.2875
mRNA	ENSSSCG00000003476	61.5963	22.0904
mRNA	SNAP23	61.5808	19.5465
mRNA	DGKI	61.5529	16.4906
mRNA	ENSSSCG00000033312	61.5491	25.6233
mRNA	NDUFV2	61.376	52.2083
mRNA	EIF2AK1	61.3695	16.1532
mRNA	HIP1	61.2754	19.8997
mRNA	ANKRD53	61.2419	17.566
mRNA	ENSSSCG00000038818	61.1992	15.1463
mRNA	PKD2L2	61.1282	21.2784
mRNA	SPAG9	61.0944	14.1243
mRNA	FIP1L1	60.9763	18.767
mRNA	ENSSSCG00000024568	60.9759	19.6947
mRNA	AURKAIP1	60.7754	15.2983
mRNA	ENSSSCG00000032748	60.6236	16.3165
mRNA	SRP72	60.6152	15.169
mRNA	HDAC2	60.55	23.3819
mRNA	NUDT21	60.4131	19.9585
mRNA	HIGD2A	60.3645	15.8258
mRNA	ATG10	60.0139	19.614
mRNA	RFWD2	59.9283	18.9308
mRNA	TTBK2	59.8767	14.7837
mRNA	OXSR1	59.8416	17.7227
mRNA	NDUFA10	59.7714	32.731
mRNA	AP3S1	59.7525	22.2591
mRNA	RABGAP1	59.7417	18.5919
mRNA	BCAP29	59.7401	25.8067
mRNA	ACACB	59.74	16.8496
mRNA	WASF3	59.7293	18.922
mRNA	PHF7	59.7248	42.996
mRNA	FEN1	59.6979	18.2583
mRNA	L3MBTL2	59.6964	9.07429
mRNA	USP40	59.6823	16.1512
mRNA	TMEM8A	59.6723	27.3256
mRNA	BAIAP2	59.6481	13.6359
mRNA	EHBP1	59.6304	22.4818
mRNA	CXXC5	59.3952	23.4391
mRNA	ENSSSCG00000009162	59.3845	20.2057
mRNA	LMBRD1	59.3832	20.6618
mRNA	STRADA	59.2199	22.1454
mRNA	NPHP1	59.207	20.9916
mRNA	HPSE2	59.0134	18.917
mRNA	HIST1H1T	58.9641	15.1341
mRNA	MICALL1	58.9569	20.1204
mRNA	TUFM	58.8836	15.383
mRNA	ANKRD28	58.8803	17.9963
mRNA	DTL	58.81	16.2511
mRNA	SIN3A	58.7717	8.47228
mRNA	SMG7	58.7483	10.8397
mRNA	TRIM69	58.7482	21.3457
mRNA	ENSSSCG00000036272	58.7304	24.4564
mRNA	ENSSSCG00000017509	58.7302	41.4264
mRNA	ENSSSCG00000022358	58.6963	20.8794
mRNA	MPHOSPH9	58.6256	14.9145
mRNA	ENSSSCG00000005928	58.5577	15.88
mRNA	ENSSSCG00000009128	58.5549	21.7668
mRNA	BIRC5	58.4846	16.5829
mRNA	PCCA	58.4844	36.0085
mRNA	RNF145	58.4259	9.93399
mRNA	ATP11B	57.9432	26.8834
mRNA	ADAM3A	57.9119	31.4226
mRNA	SPZ1	57.8072	40.5071
mRNA	KHK	57.7188	37.0576
mRNA	ZC3H14	57.7131	14.6257
mRNA	FBF1	57.6365	14.7186
mRNA	RRNAD1	57.6264	31.6159
mRNA	ENSSSCG00000035486	57.6102	35.8932
mRNA	DGKH	57.5022	19.446
mRNA	TXNDC8	57.4404	48.5031
mRNA	MYO7B	57.2257	18.7477
mRNA	LMF1	57.1946	14.0214
mRNA	AK8	57.1624	11.4537
mRNA	NDUFB9	57.1136	14.807
mRNA	SYCE1	57.1107	22.0197
mRNA	DNAH10	56.9514	16.203
mRNA	ENSSSCG00000010706	56.936	11.1256
mRNA	SSR4	56.9162	18.7334
mRNA	TSSK4	56.8942	8.84885
mRNA	ENSSSCG00000014828	56.8039	18.9531
mRNA	TRIM45	56.8002	16.6006
mRNA	ALMS1	56.7975	16.3025
mRNA	CEP83	56.7937	25.2603
mRNA	ZFAT	56.7617	12.6918
mRNA	ZNF652	56.6936	7.88317
mRNA	DRC3	56.4299	19.4645
mRNA	NEK10	56.4134	18.6504
mRNA	ENSSSCG00000035752	56.3784	31.7657
mRNA	CHST10	56.1923	22.8269
mRNA	ENSSSCG00000040802	56.1846	26.1881
mRNA	ENSSSCG00000002844	56.1801	20.0836
mRNA	SMAP1	56.1416	18.9168
mRNA	PCBP2	56.1151	24.897
mRNA	NEK4	56.0805	19.5354
mRNA	ENSSSCG00000018088	55.9358	40.8747
mRNA	ACAP2	55.9191	19.4544
mRNA	KIF15	55.8496	15.728
mRNA	RBM33	55.7582	15.882
mRNA	ENSSSCG00000037963	55.6472	17.6552
mRNA	FANCD2	55.5369	16.9299
mRNA	BRD1	55.4679	22.4811
mRNA	ENSSSCG00000021136	55.3976	24.344
mRNA	PPM1D	55.3813	16.949
mRNA	AP2A1	55.3154	18.1293
mRNA	RAPGEF1	55.2903	11.5124
mRNA	DMC1	55.2694	19.4527
mRNA	ICA1	55.2289	19.8418
mRNA	ZDHHC3	55.1792	15.5778
mRNA	MIIP	55.1483	14.2325
mRNA	SPAG4	55.1323	24.688
mRNA	CDC34	54.9497	20.8821
mRNA	ASZ1	54.8807	23.4039
mRNA	SEC23IP	54.779	12.6293
mRNA	NECTIN3	54.5635	18.6229
mRNA	NSD1	54.528	12.5599
mRNA	SLC6A6	54.509	14.0522
mRNA	ENSSSCG00000008607	54.5007	12.2468
mRNA	CLIP4	54.478	11.2387
mRNA	EXOG	54.4007	12.3213
mRNA	SPATA24	54.305	23.917
mRNA	AMFR	54.2966	19.6235
mRNA	CCDC149	54.2878	22.8696
mRNA	RAB3GAP1	54.105	17.0938
mRNA	BAZ2B	53.9856	22.2819
mRNA	BAG1	53.9421	16.0305
mRNA	SKAP2	53.8794	22.9323
mRNA	ZNHIT6	53.8678	19.3472
mRNA	SETD2	53.7389	12.971
mRNA	TTLL8	53.7267	12.8713
mRNA	ENSSSCG00000038101	53.7145	29.6357
mRNA	FBXL19	53.618	19.4727
mRNA	PDXDC1	53.525	13.9051
mRNA	SPAST	53.4478	18.2722
mRNA	TEX14	53.3376	16.4127
mRNA	PSMC6	53.2877	22.8612
mRNA	ITSN2	53.2072	24.7909
mRNA	CHD2	53.2038	14.279
mRNA	FAM57A	53.2003	21.4617
mRNA	DGKD	53.0155	17.5774
mRNA	ENSSSCG00000034460	52.9671	13.8359
mRNA	ENSSSCG00000010400	52.92	59.0122
mRNA	LMNTD1	52.868	24.7848
mRNA	ARIH2	52.8446	14.4008
mRNA	ENSSSCG00000014969	52.8241	12.4807
mRNA	RPS11	52.7202	47.4456
mRNA	ENSSSCG00000007034	52.6531	20.1401
mRNA	ARHGEF7	52.5769	14.5071
mRNA	MAP1S	52.5656	16.8044
mRNA	KDM1A	52.4865	22.8537
mRNA	PAK1	52.4865	28.5
mRNA	NADK2	52.4052	20.678
mRNA	ENSSSCG00000032403	52.2791	16.9008
mRNA	ENSSSCG00000006388	52.277	18.301
mRNA	PLD3	52.2636	19.561
mRNA	STK36	52.0254	12.0788
mRNA	ENSSSCG00000040273	51.963	31.6838
mRNA	HIPK1	51.9458	15.7363
mRNA	ENSSSCG00000002008	51.8802	38.5794
mRNA	STXBP5L	51.8656	17.8111
mRNA	WDR48	51.8578	12.267
mRNA	CD209	51.8562	21.9201
mRNA	C1ORF141	51.815	25.9588
mRNA	WDR37	51.6883	23.5553
mRNA	MYO9A	51.6092	13.2072
mRNA	ZNF628	51.5991	15.229
mRNA	ENSSSCG00000007705	51.4355	8.02482
mRNA	ENSSSCG00000001414	51.4207	11.1151
mRNA	ENOX1	51.402	15.0512
mRNA	CEP192	51.3945	18.5706
mRNA	DNAJC22	51.3508	23.5825
mRNA	TMEM189	51.3407	13.5908
mRNA	LRRC49	51.3123	20.918
mRNA	SPIDR	51.2988	13.9562
mRNA	NPEPPS	51.1665	15.6619
mRNA	CDC25B	51.1338	12.5751
mRNA	ZMYM4	51.1024	14.4671
mRNA	CCPG1	51.0895	27.1186
mRNA	ENSSSCG00000032893	50.9778	37.0694
mRNA	LPP	50.97	7.87201
mRNA	EXT2	50.7896	12.9096
mRNA	PLA2G2E	50.7037	24.0927
mRNA	GGN	50.6685	17.7405
mRNA	GPS1	50.5862	15.0947
mRNA	NVL	50.5596	25.977
mRNA	SLC26A8	50.5158	11.5286
mRNA	ENSSSCG00000025514	50.5092	15.2365
mRNA	VDAC3	50.4865	19.6381
mRNA	ACTG1	50.4811	27.0512
mRNA	ASXL2	50.4433	18.249
mRNA	VCAN	50.441	25.151
mRNA	ACSF3	50.4362	11.9279
mRNA	ZNF215	50.4155	15.1849
mRNA	YWHAZ	50.3943	13.8212
mRNA	DCAF1	50.3898	15.6632
mRNA	VRK1	50.3443	17.9903
mRNA	TBC1D5	50.3067	13.9526
mRNA	ENSSSCG00000007935	50.3057	18.3183
mRNA	CCDC182	50.2981	34.8686
mRNA	SGF29	50.2918	21.7886
mRNA	BABAM2	50.2664	17.0691
mRNA	SLC41A2	50.2427	16.8858
mRNA	ATAD2	50.2425	14.2001
mRNA	DDX1	50.2403	20.7903
mRNA	UHRF1BP1	50.2042	13.7473
mRNA	FAM71F2	50.0302	34.8237
mRNA	ATE1	50.028	34.2831
mRNA	ENSSSCG00000005307	49.9417	16.7286
mRNA	RPL35	49.9417	10.7327
mRNA	RNF4	49.8911	12.8565
mRNA	PPHLN1	49.8628	18.584
mRNA	RAN	49.8345	10.3766
mRNA	PDILT	49.7492	20.2774
mRNA	ENSSSCG00000038652	49.7389	22.6878
mRNA	CACNA2D4	49.6451	16.0384
mRNA	FAM71E1	49.6183	31.5446
mRNA	NPEPL1	49.6107	17.2703
mRNA	CCDC92	49.5912	11.2399
mRNA	ADAT1	49.4806	17.3502
mRNA	GLI4	49.4269	16.0103
mRNA	FAM209B	49.4066	29.6899
mRNA	C17ORF53	49.3966	11.9792
mRNA	TEX38	49.3873	12.6086
mRNA	MAPK15	49.3786	13.1769
mRNA	NUDCD3	49.3362	8.38669
mRNA	ENSSSCG00000003053	49.259	53.7361
mRNA	SETX	49.2566	11.9141
mRNA	ENSSSCG00000037372	49.2237	17.2729
mRNA	ENSSSCG00000038483	49.1605	25.6673
mRNA	RNF11	49.1363	12.0798
mRNA	KLHL3	48.9779	14.1643
mRNA	PCBP3	48.9456	12.1464
mRNA	MEIOB	48.9368	19.7345
mRNA	ENSSSCG00000027874	48.9192	14.3531
mRNA	ENSSSCG00000031550	48.8777	19.7759
mRNA	CLUAP1	48.791	17.1589
mRNA	SDHAF1	48.7898	12.7379
mRNA	IZUMO4	48.7695	24.043
mRNA	EIF2B3	48.7106	28.8159
mRNA	MOB2	48.7018	8.29211
mRNA	TEX35	48.6622	57.4747
mRNA	ENSSSCG00000018072	48.6518	37.3224
mRNA	REXO5	48.5852	14.4736
mRNA	AHCTF1	48.5226	14.2336
mRNA	ATF1	48.5007	20.0154
mRNA	STK39	48.4391	18.1629
mRNA	ENSSSCG00000033937	48.414	17.9501
mRNA	WSB2	48.3898	27.4874
mRNA	NEK1	48.3339	12.8163
mRNA	ZNF598	48.2973	10.5336
mRNA	ENSSSCG00000031841	48.2374	26.3849
mRNA	ENSSSCG00000038695	48.2243	23.5865
mRNA	RPL36A-HNRNPH2	48.1324	30.9919
mRNA	NAA60	48.1121	16.8114
mRNA	SEP-O5	47.9902	13.8902
mRNA	RALY	47.9706	9.53605
mRNA	NAA38	47.9633	17.6952
mRNA	MTX1	47.9454	15.5199
mRNA	RYK	47.9213	18.0475
mRNA	ENSSSCG00000036490	47.8969	14.4017
mRNA	TIA1	47.8089	19.1618
mRNA	CUL3	47.7245	11.1738
mRNA	KLHL32	47.7022	21.1363
mRNA	SECISBP2	47.698	12.719
mRNA	CA2	47.6706	16.9494
mRNA	ENSSSCG00000013405	47.6374	15.9319
mRNA	RUFY2	47.6127	18.8363
mRNA	ENSSSCG00000036951	47.5842	17.5698
mRNA	TXNRD1	47.5498	13.9165
mRNA	USP48	47.5253	12.4401
mRNA	EEF2	47.4722	39.6297
mRNA	RPS4X	47.4429	46.3023
mRNA	DNAJC11	47.4214	23.132
mRNA	UBAP2	47.4139	11.3401
mRNA	EPOP	47.3583	23.5792
mRNA	TKTL1	47.3492	15.0929
mRNA	TNFAIP8L1	47.3238	8.97605
mRNA	ACOT7	47.2335	9.7742
mRNA	HACL1	47.2112	17.3299
mRNA	PRKRIP1	47.1867	34.2449
mRNA	NFYA	47.0891	13.1122
mRNA	IMP4	47.0042	10.7004
mRNA	RRP1	46.9581	10.903
mRNA	BRD9	46.9233	7.39711
mRNA	LKAAEAR1	46.9129	19.1933
mRNA	ENSSSCG00000038267	46.8387	12.3757
mRNA	FIBP	46.8359	17.5125
mRNA	ENSSSCG00000020830	46.8313	31.7199
mRNA	MAPKAP1	46.8009	17.1633
mRNA	ATPAF2	46.7288	14.8393
mRNA	ZNF516	46.7127	11.6752
mRNA	SPC24	46.7005	32.0201
mRNA	ENSSSCG00000016107	46.624	13.2603
mRNA	ZCCHC17	46.5948	12.3897
mRNA	PPP6R3	46.5447	13.1682
mRNA	PPP1R9A	46.5328	19.552
mRNA	ASH1L	46.5309	11.5564
mRNA	GMPS	46.5114	20.585
mRNA	ENSSSCG00000039506	46.4752	19.7167
mRNA	RAB26	46.4731	37.0826
mRNA	ENSSSCG00000035670	46.438	24.2353
mRNA	WDR70	46.3644	16.9901
mRNA	SH3YL1	46.3625	12.7292
mRNA	SCARNA8	46.3522	27.2517
mRNA	INO80E	46.3025	12.3295
mRNA	PRDM5	46.2965	13.7773
mRNA	DNPH1	46.2562	13.9334
mRNA	ENSSSCG00000039473	46.1197	12.0486
mRNA	SNX6	46.1157	25.6086
mRNA	THOC3	46.1011	13.2289
mRNA	ENSSSCG00000038770	46.0857	27.7696
mRNA	ZFAND3	46.0545	9.1212
mRNA	DNAH17	46.0167	9.0488
mRNA	RPS19	45.9844	15.1161
mRNA	ENSSSCG00000026701	45.9009	26.3242
mRNA	SLC16A5	45.8998	16.4899
mRNA	CSTL1	45.8163	25.8218
mRNA	RPL13	45.7821	25.0757
mRNA	ENSSSCG00000034927	45.7503	10.8171
mRNA	ENSSSCG00000008035	45.6768	18.2729
mRNA	ENSSSCG00000031370	45.6534	25.9484
mRNA	ENSSSCG00000040448	45.6308	21.8475
mRNA	TIMP2	45.6278	10.6273
mRNA	FBXO47	45.6008	18.0108
mRNA	ENSSSCG00000024552	45.5922	9.32245
mRNA	CCAR1	45.5668	13.2193
mRNA	MFF	45.5573	25.7669
mRNA	ZRANB1	45.5402	29.7993
mRNA	GDAP1L1	45.5394	22.9001
mRNA	DAZL	45.5279	15.4169
mRNA	RNF17	45.5238	14.943
mRNA	TMEM249	45.506	15.3946
mRNA	RPL23	45.5051	37.1222
mRNA	COX6B2	45.4457	21.7719
mRNA	CDK14	45.4275	22.0412
mRNA	POC1A	45.3337	9.80053
mRNA	GRAMD1C	45.3215	14.255
mRNA	SMIM12	45.2983	12.5111
mRNA	CFAP46	45.2929	29.5924
mRNA	BICDL1	45.2261	12.3827
mRNA	SNTG1	45.2086	14.1609
mRNA	CHD3	45.199	12.5723
mRNA	ART3	45.1975	19.8793
mRNA	AKT3	45.1395	12.1486
mRNA	ENSSSCG00000010086	45.1264	15.1708
mRNA	PUF60	45.0656	11.6385
mRNA	ENSSSCG00000034280	45.0427	18.7238
mRNA	NAA35	45.0293	16.5858
mRNA	TNNT2	45.0267	21.677
mRNA	RPSA	45.004	25.5573
mRNA	CALM3	44.9765	18.8074
mRNA	ENSSSCG00000024263	44.9719	34.103
mRNA	RCOR3	44.887	13.8671
mRNA	TEKT5	44.847	13.054
mRNA	PUS7	44.7196	16.1618
mRNA	DCAF5	44.7186	10.3704
mRNA	TAF6	44.6922	15.8736
mRNA	ENSSSCG00000032626	44.5825	16.6409
mRNA	MAPK10	44.5737	21.1054
mRNA	SLX4IP	44.5618	15.8089
mRNA	AP3B1	44.528	15.8531
mRNA	RPRD1B	44.5019	24.9131
mRNA	DHRS1	44.4756	16.9954
mRNA	PIGZ	44.4282	19.6446
mRNA	CMC2	44.4058	14.9693
mRNA	DHX36	44.3175	11.9624
mRNA	RELA	44.2699	20.4581
mRNA	USP12	44.2549	9.78002
mRNA	MINK1	44.2267	16.4844
mRNA	SOX6	44.1962	15.4213
mRNA	MORF4L1	44.1711	16.3366
mRNA	LRRC36	44.1677	12.9486
mRNA	DUS2	44.1645	18.7304
mRNA	SAYSD1	44.0876	26.48
mRNA	ENSSSCG00000031818	44.0846	55.579
mRNA	CCDC158	44.0712	8.39324
mRNA	IQCG	44.0408	13.544
mRNA	VWA3A	44.0259	11.9235
mRNA	ENSSSCG00000035290	43.9689	20.9969
mRNA	ENSSSCG00000004355	43.9681	14.5646
mRNA	DGAT2	43.938	8.44577
mRNA	PTK6	43.9159	21.6424
mRNA	UBE2H	43.8194	18.6827
mRNA	BICRAL	43.7889	11.6397
mRNA	C17ORF105	43.7732	28.0256
mRNA	ENSSSCG00000007125	43.7445	23.5874
mRNA	ENSSSCG00000004221	43.6315	30.0247
mRNA	GNG3	43.6036	20.2603
mRNA	METTL15	43.5697	19.6893
mRNA	ENSSSCG00000029251	43.5567	13.9702
mRNA	NAV3	43.5468	16.2433
mRNA	RHOT1	43.5431	13.9442
mRNA	GATAD2A	43.4562	11.9831
mRNA	PIN1	43.4505	14.0343
mRNA	IPO4	43.3823	19.3343
mRNA	RPS27	43.3585	23.4762
mRNA	PRKAR2A	43.3542	14.3467
mRNA	TEX28	43.2558	13.4658
mRNA	ATP6V0A2	43.2411	14.7465
mRNA	ENSSSCG00000039524	43.1833	46.7267
mRNA	GET4	43.1306	9.59254
mRNA	ROCK1	43.056	12.231
mRNA	CETN1	43.0222	33.9277
mRNA	SARNP	43.0102	25.8657
mRNA	ZNFX1	42.9746	11.9752
mRNA	HIST1H2BA	42.9649	17.139
mRNA	ENSSSCG00000034124	42.9157	15.5513
mRNA	DPY19L2	42.8615	16.4442
mRNA	STKLD1	42.8552	15.1805
mRNA	ENSSSCG00000011678	42.6883	14.172
mRNA	PCMT1	42.6247	10.9731
mRNA	SMYD3	42.5863	12.0959
mRNA	TMX4	42.584	11.8793
mRNA	CCDC114	42.5292	11.5606
mRNA	ENSSSCG00000033621	42.4734	17.516
mRNA	YBX3	42.4618	24.7862
mRNA	JOSD2	42.4373	23.3512
mRNA	MEF2A	42.3477	19.8086
mRNA	EFCAB2	42.3177	15.6691
mRNA	RPS13	42.2678	20.1213
mRNA	EZH1	42.2635	8.6394
mRNA	ENSSSCG00000010884	42.2365	17.6285
mRNA	FGGY	42.2123	12.2353
mRNA	SDF4	42.1812	13.7286
mRNA	ALOX5AP	42.1497	9.08289
mRNA	ZNF853	42.1292	17.4814
mRNA	SCARNA14	42.1233	28.729
mRNA	UBE2D1	42.09	14.9813
mRNA	NUP58	42.0651	21.525
mRNA	COL22A1	42.0644	20.2644
mRNA	G3BP1	42.0519	11.8622
mRNA	CPEB1	42.0308	14.2522
mRNA	GLRX2	42.0155	19.9605
mRNA	ARIH1	41.9575	10.233
mRNA	LSG1	41.8443	20.9292
mRNA	ENSSSCG00000024696	41.8371	10.9139
mRNA	C8ORF89	41.8318	22.5704
mRNA	PLCD4	41.823	11.8715
mRNA	ENSSSCG00000024268	41.7886	13.9477
mRNA	FBXO22	41.7845	17.1822
mRNA	ZMYM2	41.7471	9.82126
mRNA	MRPL37	41.698	7.55835
mRNA	ENSSSCG00000016758	41.6519	8.95033
mRNA	YIPF2	41.6427	16.7351
mRNA	PDIA3	41.6098	11.8065
mRNA	NCAPH2	41.603	8.26877
mRNA	NPRL3	41.5546	12.3223
mRNA	DPF2	41.4803	11.7835
mRNA	SPATA16	41.4737	18.8112
mRNA	BOP1	41.4559	7.83479
mRNA	GLRX3	41.3881	20.4359
mRNA	ADAM2	41.3376	18.1997
mRNA	EVI5	41.3288	19.8164
mRNA	ELAVL2	41.3205	18.8823
mRNA	ENSSSCG00000033677	41.3066	13.9976
mRNA	ENSSSCG00000006842	41.3004	17.8285
mRNA	ENSSSCG00000009310	41.2956	19.4808
mRNA	TAL1	41.283	17.1719
mRNA	ENSSSCG00000039354	41.1885	17.6451
mRNA	XRRA1	41.1831	6.55038
mRNA	C17ORF64	41.1303	14.1447
mRNA	ENSSSCG00000036296	41.1223	31.0742
mRNA	ENSSSCG00000002483	41.0748	27.4803
mRNA	SPATA7	41.0437	18.0202
mRNA	CXORF65	41.0321	25.8208
mRNA	UQCRC1	41.0219	47.4975
mRNA	DOCK1	41.0207	14.1701
mRNA	CNOT2	40.9235	15.0423
mRNA	LARP4	40.8973	8.39352
mRNA	KTN1	40.8656	14.9652
mRNA	PAWR	40.8544	19.5539
mRNA	TSGA13	40.8298	23.8368
mRNA	ENSSSCG00000003240	40.7772	17.8026
mRNA	FBXW8	40.7205	14.2238
mRNA	ARL2	40.712	7.87993
mRNA	KDM5A	40.7023	10.4995
mRNA	PHIP	40.6906	11.0807
mRNA	TEX33	40.6661	16.0377
mRNA	SUCO	40.6447	12.2145
mRNA	RGS12	40.6224	12.8393
mRNA	ENSSSCG00000038127	40.6016	23.3597
mRNA	ENSSSCG00000002259	40.601	11.0233
mRNA	FCHO2	40.5775	12.7624
mRNA	CFAP52	40.554	16.9186
mRNA	ASB12	40.5408	13.9185
mRNA	ENSSSCG00000029447	40.5362	22.3292
mRNA	OGDH	40.5358	10.5629
mRNA	TRIM42	40.5299	13.2931
mRNA	CLIP1	40.5062	11.8032
mRNA	AEBP2	40.4592	12.8783
mRNA	ENSSSCG00000017920	40.3777	8.72292
mRNA	CAMKMT	40.3547	12.0967
mRNA	TUSC3	40.352	22.185
mRNA	PAIP2	40.3519	17.2045
mRNA	PGAM2	40.3343	13.6298
mRNA	BUB1B	40.3143	15.9454
mRNA	GRHL1	40.1784	12.3537
mRNA	ENSSSCG00000004624	40.1338	18.1839
mRNA	SRPK1	40.1066	10.3699
mRNA	CEP350	40.0048	10.5293
mRNA	MLF1	39.9981	33.3364
mRNA	HSD17B14	39.9767	13.0542
mRNA	CAMK2D	39.9643	15.4627
mRNA	GLRA3	39.9536	17.755
mRNA	IAH1	39.9348	14.4892
mRNA	DPCD	39.9324	10.902
mRNA	SHCBP1L	39.749	14.0029
mRNA	COPA	39.7408	9.30421
mRNA	USP25	39.7087	12.031
mRNA	C1ORF123	39.6985	22.0242
mRNA	DNAJB2	39.6544	13.6973
mRNA	AGPAT1	39.5732	12.0444
mRNA	GTF2H1	39.4782	13.8339
mRNA	PIAS1	39.4497	23.2861
mRNA	STARD9	39.4305	11.515
mRNA	ENSSSCG00000003747	39.4091	20.5998
mRNA	MYL6	39.4064	22.9868
mRNA	ABL1	39.391	5.07572
mRNA	MBD1	39.3265	34.0376
mRNA	EEFSEC	39.2823	12.0735
mRNA	PPME1	39.2717	14.7211
mRNA	PAFAH1B1	39.2582	10.0496
mRNA	QRICH1	39.251	6.51332
mRNA	DENND6B	39.2077	9.19671
mRNA	PIH1D3	39.1975	13.469
mRNA	TMEM89	39.1701	10.5174
mRNA	NFKBIL1	39.1628	11.9591
mRNA	DTX1	39.1466	11.5091
mRNA	AXDND1	39.1461	15.5804
mRNA	ENSSSCG00000006063	39.0841	25.0791
mRNA	CCDC155	39.0343	13.0373
mRNA	GTF2E2	39.0208	10.378
mRNA	CREM	39.0142	17.049
mRNA	MRPL40	38.9983	7.18681
mRNA	ENSSSCG00000011995	38.9159	16.5252
mRNA	ENSSSCG00000032972	38.9095	31.6252
mRNA	ENSSSCG00000029553	38.8592	16.4467
mRNA	ADPRM	38.7771	20.8692
mRNA	ENSSSCG00000038715	38.7494	28.0191
mRNA	MSRB3	38.7262	10.553
mRNA	EXD1	38.721	12.0738
mRNA	TRIM37	38.7004	12.9408
mRNA	UQCC1	38.6971	15.2705
mRNA	SPATA17	38.6782	12.8372
mRNA	SYNGAP1	38.5884	8.00699
mRNA	ENSSSCG00000005401	38.5759	26.2614
mRNA	SH3GL3	38.5516	13.7826
mRNA	PPIG	38.5443	19.3666
mRNA	ENSSSCG00000023540	38.3977	11.7859
mRNA	ENSSSCG00000029393	38.3889	14.2436
mRNA	VPS51	38.3456	16.8756
mRNA	CHID1	38.3427	9.77769
mRNA	YME1L1	38.3175	11.1453
mRNA	BCAS3	38.2907	12.0554
mRNA	BSDC1	38.2636	40.3048
mRNA	OSER1	38.2368	22.4688
mRNA	ENSSSCG00000023818	38.2132	15.4088
mRNA	ITCH	38.1829	22.1746
mRNA	CAMKV	38.1345	11.6456
mRNA	STRN3	38.1316	15.9361
mRNA	STT3B	38.0939	6.10753
mRNA	ABHD5	38.0357	10.6643
mRNA	ARID3B	38.0325	10.1585
mRNA	TSEN54	38.012	13.405
mRNA	KIF3B	37.858	12.767
mRNA	MLLT1	37.778	14.8516
mRNA	ZNF438	37.7775	12.7182
mRNA	EIF4ENIF1	37.7763	10.7894
mRNA	RAB32	37.7393	11.1225
mRNA	SAV1	37.6868	15.5538
mRNA	NCLN	37.6672	9.23635
mRNA	MORN2	37.656	51.5301
mRNA	SUN1	37.6013	11.6499
mRNA	DNAAF4	37.5967	16.4571
mRNA	REC114	37.5434	12.2757
mRNA	CHMP2A	37.5343	11.4624
mRNA	ENSSSCG00000020808	37.4814	14.5437
mRNA	TTLL5	37.4775	9.70201
mRNA	UPB1	37.4733	12.2232
mRNA	CARS2	37.4679	8.70811
mRNA	AFF4	37.4312	9.33045
mRNA	TRMT2A	37.4039	10.2797
mRNA	FRAT2	37.3963	22.943
mRNA	ENSSSCG00000006870	37.3628	13.2308
mRNA	VARS	37.3563	9.66567
mRNA	URGCP	37.3399	13.0921
mRNA	ABI2	37.3091	10.479
mRNA	NSDHL	37.288	17.29
mRNA	ENSSSCG00000011117	37.2325	11.613
mRNA	TRIM24	37.2267	10.243
mRNA	ENSSSCG00000006061	37.1884	9.76761
mRNA	DAP3	37.1024	20.9951
mRNA	RSPH3	37.0933	12.5856
mRNA	KCTD2	37.0765	10.5923
mRNA	TBRG4	37.0525	6.51899
mRNA	CLCN3	37.0496	17.1324
mRNA	GANC	37.0476	14.458
mRNA	NAP1L4	37.0297	7.55725
mRNA	ENSSSCG00000010669	37.0228	7.42448
mRNA	EVL	37.0038	6.83985
mRNA	EFTUD2	36.9963	8.78233
mRNA	MTF1	36.9852	7.20784
mRNA	TBC1D12	36.98	8.24449
mRNA	POLH	36.8722	11.2858
mRNA	TMEM116	36.8568	13.6655
mRNA	NGRN	36.8268	10.6149
mRNA	OS9	36.8166	10.1605
mRNA	PSMD1	36.8143	9.92118
mRNA	SPAG6	36.7973	11.9079
mRNA	BAD	36.7756	9.85486
mRNA	EFCAB5	36.7557	14.3881
mRNA	TBC1D10B	36.753	11.3589
mRNA	SMG1	36.728	9.26139
mRNA	ARHGEF10	36.6892	10.6032
mRNA	ENSSSCG00000039249	36.6736	8.00477
mRNA	ENSSSCG00000009595	36.6285	17.1761
mRNA	MFSD11	36.6253	11.6218
mRNA	SPTAN1	36.5687	9.28711
mRNA	ANKEF1	36.5616	15.0954
mRNA	CCDC171	36.5186	11.1993
mRNA	ENSSSCG00000021947	36.5163	43.103
mRNA	DYM	36.4847	11.4258
mRNA	NSUN7	36.4559	11.1892
mRNA	PUM2	36.4242	9.1509
mRNA	LNX2	36.4219	9.47623
mRNA	RNF111	36.4099	8.68542
mRNA	TCERG1	36.3702	11.5351
mRNA	SMOC2	36.348	19.907
mRNA	WWP1	36.3359	8.47006
mRNA	ENSSSCG00000015293	36.3312	20.8562
mRNA	CPSF1	36.2752	9.64447
mRNA	HNRNPM	36.2622	11.6542
mRNA	UROS	36.2297	18.9082
mRNA	TMBIM6	36.2266	11.6386
mRNA	ENSSSCG00000039085	36.086	6.58209
mRNA	FAM178B	36.068	8.95894
mRNA	ENSSSCG00000010734	36.0001	10.6973
mRNA	ENSSSCG00000037274	35.9734	41.8747
mRNA	ENSSSCG00000023612	35.9277	10.1684
mRNA	C19ORF71	35.8445	28.5933
mRNA	NELFE	35.837	9.92373
mRNA	NDUFA6	35.7846	12.2201
mRNA	INO80	35.7741	14.0594
mRNA	ATP8A2	35.742	21.7772
mRNA	BBS9	35.7237	13.1327
mRNA	RPL26	35.7133	29.1212
mRNA	GPR146	35.71	10.6602
mRNA	ENSSSCG00000009309	35.6912	15.859
mRNA	ENSSSCG00000003554	35.6484	11.5806
mRNA	CACFD1	35.6432	11.9346
mRNA	PPP2R5A	35.6187	10.7158
mRNA	IARS	35.584	10.4532
mRNA	LPIN2	35.5498	7.39244
mRNA	C1ORF185	35.4738	13.3965
mRNA	TTC4	35.4599	11.7463
mRNA	SKA3	35.454	6.61905
mRNA	CCDC188	35.4274	12.5223
mRNA	SLC30A5	35.3413	15.5961
mRNA	MICAL1	35.3322	9.8668
mRNA	CEP95	35.2854	9.94901
mRNA	MLH3	35.1943	10.7732
mRNA	RPS6KA6	35.1402	13.4649
mRNA	ENSSSCG00000014371	35.131	11.7183
mRNA	MSANTD3-TMEFF1	35.0108	12.6329
mRNA	ASPH	35.009	9.90411
mRNA	ENSSSCG00000017239	34.9928	24.0522
mRNA	REC8	34.9811	6.95175
mRNA	PLEKHO1	34.9805	7.38831
mRNA	ENSSSCG00000005959	34.9611	15.0253
mRNA	STUB1	34.9609	13.8044
mRNA	PPARA	34.9488	15.2107
mRNA	WDR19	34.8856	17.003
mRNA	SRP54	34.8114	17.4161
mRNA	PGS1	34.8093	7.11766
mRNA	CTSZ	34.8078	14.4499
mRNA	NUDT8	34.7729	17.3388
mRNA	BCKDK	34.7728	11.3612
mRNA	CAGE1	34.755	11.9647
mRNA	ENHO	34.7361	11.5065
mRNA	FBXO6	34.7253	15.1239
mRNA	RPL10A	34.7049	20.8958
mRNA	AGBL2	34.6914	11.6146
mRNA	ENSSSCG00000038068	34.6824	81.1849
mRNA	AFDN	34.6478	7.96971
mRNA	NME2	34.6285	12.3531
mRNA	UCHL5	34.5881	13.0127
mRNA	ENSSSCG00000039813	34.5681	16.4152
mRNA	RUFY1	34.5643	10.9345
mRNA	SUZ12	34.5601	17.5545
mRNA	CUL4A	34.5534	9.6669
mRNA	WDR73	34.5513	11.6361
mRNA	SIK3	34.5159	5.41955
mRNA	ENSSSCG00000016735	34.4888	43.0606
mRNA	FGFR1OP	34.4692	9.46741
mRNA	RASAL2	34.4663	6.50914
mRNA	YWHAQ	34.4559	8.01542
mRNA	ENSSSCG00000023200	34.4517	17.1252
mRNA	SUPT20H	34.4353	17.6605
mRNA	ANXA4	34.4176	15.7634
mRNA	MIA3	34.4114	11.9437
mRNA	MKLN1	34.41	10.376
mRNA	CENPK	34.3842	14.7156
mRNA	ENSSSCG00000016166	34.3586	16.794
mRNA	ABCG2	34.3533	10.4649
mRNA	ENSSSCG00000032608	34.2837	31.7313
mRNA	NARF	34.2826	11.8269
mRNA	RNF40	34.2749	6.33147
mRNA	ENSSSCG00000040135	34.1648	11.3664
mRNA	SELENOS	34.1017	16.6268
mRNA	PPP1R21	34.0953	12.8143
mRNA	ENSSSCG00000039876	34.0807	12.8035
mRNA	ENSSSCG00000033620	34.0795	14.7235
mRNA	ERGIC3	34.0573	11.1637
mRNA	UBXN8	34.0509	16.2027
mRNA	CALR3	34.0464	10.3417
mRNA	ENSSSCG00000038376	34.0072	17.6379
mRNA	GART	33.9447	10.0574
mRNA	CEP135	33.9301	11.0108
mRNA	MANEAL	33.9281	9.98207
mRNA	RAB2B	33.8864	9.04145
mRNA	SFMBT2	33.8625	8.19884
mRNA	NFAT5	33.8393	12.6958
mRNA	RPL37	33.8191	21.0582
mRNA	ENSSSCG00000004970	33.8169	43.56
mRNA	SPACA3	33.7819	15.0597
mRNA	ATP10A	33.7796	14.6307
mRNA	RERE	33.7718	8.21446
mRNA	KIAA0753	33.7491	11.4378
mRNA	PHC1	33.7491	17.9519
mRNA	PAXIP1	33.7034	5.18755
mRNA	IQGAP1	33.6778	13.0418
mRNA	SIDT2	33.6761	10.0232
mRNA	FAM20B	33.6517	7.20105
mRNA	TMEM175	33.6019	12.6047
mRNA	VAPB	33.5887	10.3541
mRNA	MTMR3	33.5663	8.30955
mRNA	ENSSSCG00000014267	33.5598	13.1896
mRNA	GALC	33.5232	10.8859
mRNA	PLEC	33.4536	9.45287
mRNA	FAM219A	33.4071	7.89508
mRNA	C22ORF46	33.3951	11.0146
mRNA	CFAP74	33.3777	10.9433
mRNA	THAP11	33.3403	11.0326
mRNA	SRRM1	33.3341	11.912
mRNA	NARS2	33.2998	24.1265
mRNA	CREBBP	33.2741	5.16202
mRNA	RILPL1	33.2637	9.89052
mRNA	CFAP221	33.2545	12.9908
mRNA	CCDC73	33.2488	17.3107
mRNA	DIABLO	33.2472	7.7893
mRNA	ENSSSCG00000034092	33.2222	9.21425
mRNA	ENSSSCG00000011136	33.1803	7.07744
mRNA	CFAP65	33.1275	8.83072
mRNA	ENSSSCG00000036750	33.0952	13.5913
mRNA	PCED1A	33.0945	9.74481
mRNA	HDGF	33.0944	8.9976
mRNA	NCKAP1L	33.0279	11.6461
mRNA	ZNF568	33.0175	8.93668
mRNA	ENSSSCG00000037864	33.0121	47.5083
mRNA	EFHB	33.0053	12.9724
mRNA	AFTPH	32.9787	8.26141
mRNA	RAD51C	32.9747	8.49369
mRNA	SMURF2	32.9652	9.82514
mRNA	RPS20	32.9429	21.0253
mRNA	UBAC2	32.9023	11.3489
mRNA	TSGA10IP	32.8653	13.4795
mRNA	CELA2A	32.8401	11.307
mRNA	STX17	32.7921	11.4578
mRNA	NOL4	32.7822	17.6997
mRNA	POLDIP3	32.7632	7.19201
mRNA	C16ORF78	32.738	17.1192
mRNA	SNORND104	32.7213	19.3938
mRNA	TSSK1B	32.6971	6.82686
mRNA	UBXN7	32.6951	11.9356
mRNA	RNGTT	32.6892	18.2844
mRNA	ENSSSCG00000001083	32.6646	9.1301
mRNA	RNF19A	32.6434	10.0788
mRNA	SPOP	32.6337	9.07292
mRNA	NUP50	32.6312	7.7194
mRNA	TPM3	32.6095	13.5043
mRNA	BZW2	32.5771	8.85996
mRNA	ADCY10	32.5089	11.2572
mRNA	POC1B	32.4877	9.71291
mRNA	SOCS7	32.4756	8.74343
mRNA	PGBD2	32.4329	11.2267
mRNA	WFDC2	32.4137	28.006
mRNA	ARFGEF3	32.4037	8.62113
mRNA	PPIL6	32.4021	11.3167
mRNA	ENSSSCG00000033726	32.3844	6.73552
mRNA	RABEPK	32.2811	12.2501
mRNA	ENSSSCG00000023156	32.2613	11.6256
mRNA	ALDH3A1	32.2432	16.4993
mRNA	PTP4A1	32.2405	19.4351
mRNA	SPATA6L	32.2386	18.0476
mRNA	RPS3	32.233	26.5699
mRNA	RHOU	32.2258	9.33593
mRNA	RNF25	32.1638	9.57895
mRNA	KAT7	32.1543	8.93645
mRNA	HTR3B	32.1309	7.8912
mRNA	RPL7	32.1277	21.3794
mRNA	SNOU105B	32.1054	23.0834
mRNA	STAU1	32.0794	9.55398
mRNA	EFR3A	32.0724	11.7402
mRNA	ECSIT	32.0678	8.83287
mRNA	GRIK5	32.0038	8.2306
mRNA	C6ORF132	31.9789	11.3165
mRNA	C2ORF42	31.9707	13.7116
mRNA	ARHGAP35	31.9659	9.63926
mRNA	SLC4A8	31.9656	7.96717
mRNA	ENSSSCG00000003930	31.9239	19.37
mRNA	ENSSSCG00000018089	31.9185	24.7278
mRNA	DNAJC5	31.9159	13.4363
mRNA	CSNK1D	31.8785	6.27516
mRNA	SCP2D1	31.8486	27.1066
mRNA	ENSSSCG00000009851	31.8453	10.5819
mRNA	ENSSSCG00000009568	31.7623	14.7583
mRNA	NDUFB7	31.756	10.4237
mRNA	ENSSSCG00000014569	31.7489	13.7609
mRNA	RFC1	31.7472	12.5047
mRNA	ENSSSCG00000003261	31.7289	30.5994
mRNA	ENSSSCG00000023654	31.5838	14.9659
mRNA	PWWP2B	31.5831	8.52135
mRNA	BAZ1A	31.4974	10.055
mRNA	PRKN	31.4565	14.7372
mRNA	ENSSSCG00000000097	31.4505	9.13195
mRNA	SLC6A19	31.4328	11.0728
mRNA	ESPN	31.4182	9.63441
mRNA	GRIP1	31.3912	10.5748
mRNA	PDS5B	31.3808	10.6848
mRNA	OAZ1	31.3336	20.1181
mRNA	TDRKH	31.3147	13.0318
mRNA	C3ORF84	31.2982	10.4995
mRNA	ENSSSCG00000039233	31.287	14.312
mRNA	TIMM50	31.2819	11.7544
mRNA	TMEM190	31.2733	34.4267
mRNA	EXOC2	31.2658	9.5671
mRNA	CD177	31.251	12.1533
mRNA	ENSSSCG00000007826	31.2312	15.2413
mRNA	DIAPH3	31.2294	11.7219
mRNA	TBC1D19	31.1833	10.7826
mRNA	TRIP13	31.1706	9.46849
mRNA	AGPAT3	31.166	6.22141
mRNA	ENSSSCG00000038790	31.1175	17.0548
mRNA	DCAF10	31.1119	10.5564
mRNA	ENSSSCG00000021473	31.0976	14.0676
mRNA	HYAL2	31.0768	7.93105
mRNA	ATXN2L	31.0582	8.11209
mRNA	CREBRF	31.0574	12.0753
mRNA	NF2	30.9946	5.82861
mRNA	CHRNE	30.98	9.20273
mRNA	DDX5	30.914	13.831
mRNA	C19ORF47	30.9119	8.23663
mRNA	RAB3IP	30.9094	10.2855
mRNA	TAF1C	30.9082	13.0274
mRNA	KIAA0895L	30.907	8.23602
mRNA	FBXO11	30.8962	10.1471
mRNA	AFG1L	30.8624	11.417
mRNA	DNAJB13	30.858	13.786
mRNA	DYRK1A	30.85	9.97809
mRNA	C4ORF45	30.8436	14.156
mRNA	ENSSSCG00000022963	30.825	12.6302
mRNA	FOXK2	30.7918	9.04583
mRNA	ENSSSCG00000014343	30.7681	10.2371
mRNA	RHBDD3	30.7637	14.0775
mRNA	DSCR3	30.7338	9.55021
mRNA	NAP1L1	30.6732	12.4316
mRNA	RPS27A	30.654	20.25
mRNA	ENSSSCG00000007874	30.6089	7.22537
mRNA	PACRG	30.6001	7.62507
mRNA	ENSSSCG00000034888	30.5501	16.0745
mRNA	IFT57	30.5495	15.3425
mRNA	NRG4	30.5485	29.9671
mRNA	C16ORF62	30.5006	10.536
mRNA	C5ORF42	30.4407	13.5095
mRNA	UBN2	30.4395	8.69808
mRNA	ASAP2	30.4234	7.03982
mRNA	PRPF3	30.3906	11.383
mRNA	SRRT	30.3842	10.3864
mRNA	PAPPA2	30.3796	7.27579
mRNA	ENSSSCG00000035663	30.3073	9.11716
mRNA	ENSSSCG00000033697	30.2908	17.6445
mRNA	SMC1B	30.2779	10.9102
mRNA	ENSSSCG00000033801	30.2772	9.99077
mRNA	LRRC56	30.2507	11.6585
mRNA	ENSSSCG00000012119	30.2479	25.4722
mRNA	USP50	30.2445	25.9313
mRNA	VMP1	30.2243	22.2354
mRNA	MST1	30.2118	11.155
mRNA	BRI3BP	30.2064	11.8643
mRNA	DENND5A	30.2041	12.6178
mRNA	ANGPT1	30.127	7.98237
mRNA	CGREF1	30.0619	8.72076
mRNA	USP30	30.0579	10.2884
mRNA	IPMK	30.0524	7.35631
mRNA	TMEM260	30.0516	12.5578
mRNA	DSTN	30.0357	12.3586
mRNA	CHMP1A	30.023	14.8582
mRNA	CDK13	29.9204	8.40115
mRNA	PDHX	29.9097	10.1733
mRNA	ENSSSCG00000038754	29.9072	21.283
mRNA	SPAG17	29.8889	9.7592
mRNA	ENSSSCG00000032585	29.8847	9.21815
mRNA	HAGH	29.8669	15.2183
mRNA	FAM229B	29.8622	9.08888
mRNA	TEX26	29.8409	14.3927
mRNA	ENSSSCG00000012427	29.8341	21.308
mRNA	SDF2L1	29.8177	9.23683
mRNA	ENSSSCG00000011042	29.8103	24.2043
mRNA	LMNTD2	29.7904	8.43253
mRNA	AFG3L2	29.7092	7.80559
mRNA	TLK2	29.7027	10.3813
mRNA	ABCB5	29.6972	10.4798
mRNA	ELMOD3	29.6059	7.39075
mRNA	VAMP3	29.5951	11.0813
mRNA	WWOX	29.5792	12.9288
mRNA	ENSSSCG00000038947	29.5735	10.4643
mRNA	DDX55	29.5355	11.3493
mRNA	AK7	29.5351	11.4112
mRNA	CLPS	29.5124	13.1519
mRNA	NPLOC4	29.5077	6.65839
mRNA	USP34	29.4916	10.1864
mRNA	EP300	29.4851	9.48944
mRNA	CPVL	29.4798	12.5855
mRNA	GSPT1	29.4792	9.95269
mRNA	ALPK3	29.4757	12.6509
mRNA	MED13	29.4422	9.61371
mRNA	ENSSSCG00000034364	29.3934	8.50876
mRNA	ENSSSCG00000018026	29.3925	18.157
mRNA	TUBGCP6	29.3881	6.19911
mRNA	SYMPK	29.3646	5.83395
mRNA	SMG9	29.3425	5.97873
mRNA	DNAJC5B	29.3389	11.3904
mRNA	TMEM147	29.3274	12.0814
mRNA	GPI	29.3212	14.7068
mRNA	IQUB	29.3193	15.7477
mRNA	PTOV1	29.302	8.4134
mRNA	TSC22D1	29.2752	6.72394
mRNA	ENSSSCG00000032871	29.2583	21.1769
mRNA	TUBGCP3	29.2551	8.13261
mRNA	ENSSSCG00000010811	29.2245	10.3073
mRNA	DLG1	29.2167	14.217
mRNA	ZNF268	29.1272	13.3945
mRNA	TTC27	29.1145	8.04385
mRNA	MORC3	29.105	8.94332
mRNA	ENSSSCG00000040260	29.0551	16.3916
mRNA	CSRNP3	29.053	16.1375
mRNA	IPO5	29.0374	11.5201
mRNA	PPID	28.9931	5.51287
mRNA	CMSS1	28.9829	11.3289
mRNA	REXO1	28.9468	5.94447
mRNA	ENSSSCG00000037390	28.9428	33.7737
mRNA	ENSSSCG00000030262	28.9388	32.6701
mRNA	PARD6A	28.9068	9.25875
mRNA	GMNN	28.9022	10.8173
mRNA	KIFAP3	28.9001	11.9386
mRNA	MFSD4B	28.8425	8.36385
mRNA	MMEL1	28.841	6.82661
mRNA	ENSSSCG00000004854	28.8341	6.86578
mRNA	DUSP3	28.7901	6.80048
mRNA	GABARAPL1	28.7769	12.5796
mRNA	CYTH2	28.7464	12.4407
mRNA	YAP1	28.7284	8.07776
mRNA	HERC4	28.7214	11.2818
mRNA	TOPAZ1	28.7149	11.0397
mRNA	MED13L	28.6952	7.53947
mRNA	LEF1	28.6807	10.4251
mRNA	UNC13B	28.6646	8.66531
mRNA	COPS8	28.6628	9.06567
mRNA	PHLPP1	28.6592	5.63206
mRNA	ARRDC4	28.6404	7.00196
mRNA	MEX3C	28.6097	11.1554
mRNA	TEX9	28.6043	12.9697
mRNA	PRDM4	28.5911	8.83894
mRNA	KATNB1	28.5334	12.5645
mRNA	ENSSSCG00000023264	28.5184	8.25609
mRNA	MTMR6	28.4888	5.33399
mRNA	PPFIBP1	28.4778	6.60933
mRNA	GSTA1	28.4699	36.0098
mRNA	STIM1	28.4228	5.14707
mRNA	TRAPPC8	28.4186	8.87214
mRNA	ZNF250	28.385	24.7202
mRNA	ENSSSCG00000012578	28.3811	8.66614
mRNA	PSMD4	28.3799	10.1949
mRNA	YDJC	28.3763	8.61073
mRNA	USP7	28.3687	7.35896
mRNA	ENSSSCG00000023865	28.3133	9.88688
mRNA	TSGA10	28.254	13.8529
mRNA	GOLGA5	28.2124	10.4375
mRNA	PHGDH	28.1835	34.4788
mRNA	SDR39U1	28.1813	11.0324
mRNA	ENSSSCG00000028217	28.1581	10.5369
mRNA	UBA1	28.1344	10.7967
mRNA	ENSSSCG00000033819	28.1313	6.96791
mRNA	LIN52	28.0929	9.183
mRNA	ENSSSCG00000007733	28.0861	11.0612
mRNA	RPGRIP1	28.069	9.43082
mRNA	DBNDD2	28.0139	11.4732
mRNA	XPO6	27.9587	7.21505
mRNA	C19ORF44	27.949	7.32471
mRNA	ENSSSCG00000003903	27.9328	11.9227
mRNA	SCFD1	27.9113	11.0838
mRNA	PIGU	27.908	7.47044
mRNA	SNX4	27.9018	9.20748
mRNA	TESK1	27.8747	6.20382
mRNA	YOD1	27.8614	14.5426
mRNA	ENSSSCG00000010954	27.857	8.45604
mRNA	ENSSSCG00000027573	27.8534	23.2805
mRNA	CBFA2T2	27.8339	24.2415
mRNA	DIP2C	27.7822	6.51905
mRNA	HNRNPLL	27.7574	10.183
mRNA	BTRC	27.7536	12.3227
mRNA	JPT1	27.7418	9.08281
mRNA	GHITM	27.7369	10.2277
mRNA	MCTP2	27.7315	9.04598
mRNA	THADA	27.7259	7.09725
mRNA	ENSSSCG00000025928	27.7235	17.5397
mRNA	CAP1	27.72	8.7361
mRNA	SORBS3	27.7186	9.44357
mRNA	SRSF11	27.6893	9.72188
mRNA	KAT5	27.6458	5.93609
mRNA	LPXN	27.6325	13.655
mRNA	NUCKS1	27.6279	10.112
mRNA	ENSSSCG00000036531	27.614	8.09401
mRNA	PRKAR1B	27.6046	6.81107
mRNA	LRGUK	27.5783	9.04328
mRNA	SRSF5	27.5717	7.99182
mRNA	ADAD2	27.5667	8.986
mRNA	ILKAP	27.5629	7.31161
mRNA	ENSSSCG00000014884	27.5458	9.84808
mRNA	GPANK1	27.5391	7.22604
mRNA	MARCH3	27.5351	15.5898
mRNA	RREB1	27.5004	4.14837
mRNA	ARHGAP10	27.4724	7.63692
mRNA	PTPN18	27.4712	8.84224
mRNA	MCM6	27.4479	9.83737
mRNA	EXOC6B	27.4284	12.31
mRNA	ENSSSCG00000035929	27.415	11.875
mRNA	EIF4E3	27.406	10.7323
mRNA	TEX37	27.4046	10.0213
mRNA	PKIG	27.3427	10.9574
mRNA	PITPNA	27.3399	11.2945
mRNA	RICTOR	27.3318	8.15514
mRNA	IL4I1	27.3233	7.0426
mRNA	ZDHHC7	27.3193	7.2406
mRNA	TRIM33	27.3158	9.54993
mRNA	P14ARF	27.3025	9.91759
mRNA	ENSSSCG00000006510	27.2902	7.36387
mRNA	AMBRA1	27.2799	7.29641
mRNA	FBRS	27.2561	8.32175
mRNA	CEP170	27.2523	9.01872
mRNA	CCDC191	27.2416	10.9149
mRNA	LMBR1L	27.2353	8.43959
mRNA	CST8	27.2328	17.1376
mRNA	SYT16	27.2165	8.93985
mRNA	RANBP1	27.2154	18.1366
mRNA	ARID4A	27.1914	7.46979
mRNA	SNX14	27.1782	11.18
mRNA	MTMR9	27.1755	7.86715
mRNA	NRM	27.151	51.4301
mRNA	TCP1	27.1501	13.6609
mRNA	COG5	27.1443	8.10206
mRNA	NOL4L	27.138	7.1708
mRNA	BRD8	27.1268	8.19929
mRNA	SYCE2	27.08	24.8057
mRNA	NGLY1	27.0737	8.62277
mRNA	RNF125	27.0412	32.7624
mRNA	DDX50	27.0353	10.1448
mRNA	FGF14	27.0339	8.23368
mRNA	DPP8	27.0055	8.15337
mRNA	EBF1	27.0004	11.0666
mRNA	CKS1B	26.9968	6.51403
[truncated: 2,216 more rows]
