# Supplementary material for: A systems biology framework integrating GWAS and RNA-seq to shed light on the molecular basis of sperm quality in swine
Source: Genet Sel Evol. 2020 Dec 8;52:72. doi: 10.1186/s12711-020-00592-0 (PMC7724732; doi:10.1186/s12711-020-00592-0)
Supplement: Supplementary file 7 — Additional file 7: Table S5. SNPs identified in the RNA-seq data mapping within the GWAS regions. Chr = chromosome. LD = linkage disequilibrium. Genotypic frequency for each of the genotypes. # samples called = number of samples with reads in the given SNP position. [file 12711_2020_592_MOESM7_ESM.xlsx]

## Sheet: Hoja1
GWAS region			SNPs identified by RNA-seq within GWAS regions
						Genotypic frequency
Chr (GWAS)	Interval (GWAS)	GWAS lead SNP	Chr	SNP called (bp)	SNP ID	0/0	0/1	1/1	Gene	SNP effect	# Samples called	LD
1	I3	rs327733412	1	96632757	rs700749617	0.714286	0.257143	0.0285714	KATNAL2	Low	35	0.012
1	I3	rs327733412	1	96632775	rs710447566	0.342857	0.542857	0.114286	KATNAL2	Low	35	0.07
1	I3	rs327733412	1	96636137	rs690151450	0.617647	0.352941	0.0294118	KATNAL2	Moderate	34	0.0069
7	I2	rs336588919	7	86031593	rs330912302	0.625	0.125	0.25	CHD2	Low	32	0.4
7	I2	rs336588919	7	86045043	rs339719658	0.117647	0.352941	0.529412	CHD2	Low	34	0.375
13	I1	rs690794887	13	25391388	rs343026483	0.676471	0.294118	0.0294118	ULK4	Low	34	0.02
13	I1	rs690794887	13	25398779	rs340805160	0.342857	0.114286	0.542857	ULK4	Low	35	0.452
13	I2	rs327865244	13	25565206	rs335961910	0.714286	0.228571	0.0571429	ULK4	Low	35	0.141
13	I1	rs690794887	13	25565243	rs326071174	0.628571	0.371429	0	ULK4	Moderate	35	na
13	I1	rs690794887	13	25587464	rs331304027	0.0606061	0.0909091	0.848485	ULK4	Moderate	33	0.398
13	I1	rs690794887	13	25589649	rs346291787	0.516129	0.387097	0.0967742	ULK4	Low	31	0.038
13	I2	rs327865244	13	25654466	rs322430277	0.441176	0.205882	0.352941	ULK4	Moderate	34	0.15
13	I1	rs690794887	13	25706258	rs329349037	0.0909091	0.212121	0.69697	ULK4	Low	33	0.0338
13	I1	rs690794887	13	25706276	rs336918341	0	0.242424	0.757576	ULK4	Low	33	0.338
13	I1	rs690794887	13	25706405	rs81210597	0.558824	0.323529	0.117647	ULK4	Low	34	0.45
13	I1	rs690794887	13	25711721	rs323047412	0.628571	0.371429	0	ULK4	Low	35	na
13	I1	rs690794887	13	25717704	rs342963993	0.676471	0.205882	0.117647	ULK4	Low	34	0.126
13	I1	rs690794887	13	25717930	rs330659638	0.454545	0.242424	0.30303	ULK4	Low	33	0.25
13	I1	rs690794887	13	25717943	rs342575064	0.515152	0.030303	0.454545	ULK4	Moderate	33	0.013
13	I1	rs690794887	13	26259627	rs330031946	0.714286	0.285714	0	CCDC13	Low	35	na
13	I1	rs690794887	13	26473275	rs319212331	0.205882	0.264706	0.529412	GASK1A	Low	34	0.25
13	I1	rs690794887	13	27039263	rs81217188	0.363636	0.333333	0.30303	ABHD5	Moderate	33	0.095
13	I1	rs690794887	13	27599918	rs697618806	0.142857	0.171429	0.685714	TOPAZ1	Moderate	35	0.04
13	I1	rs690794887	13	27602188	rs707334144	0.542857	0.285714	0.171429	TOPAZ1	Moderate	35	0.04
13	I1	rs690794887	13	28024113	rs330340768	0.666667	0.272727	0.0606061	KIF15	Low	33	0.022
13	I1	rs690794887	13	28202240	rs330315469	0.647059	0.294118	0.0588235	EXOSC7	Low	34	0.018
13	I2	rs327865244	13	34006829	rs323144103	0.676471	0.264706	0.0588235	IQCF5	High	34	0.022
13	I2	rs327865244	13	34037314	rs321389479	0.645161	0.290323	0.0645161	IQCF2	Low	31	0.151
13	I2	rs327865244	13	34081970	rs81214989	0.382353	0.294118	0.323529	PARP3	Moderate	34	0.0009
13	I2	rs327865244	13	34106785	rs323872641	0.485714	0.371429	0.142857	ABHD14A	Low	35	0.199
13	I2	rs327865244	13	34108455	rs45431062	0.294118	0.5	0.205882	ABHD14A	Moderate	34	0.0149
13	I2	rs327865244	13	34284750	rs81444837	0.117647	0.382353	0.5	POC1A	Low	34	0.124
13	I2	rs327865244	13	34563063	NOVEL	0.69697	0.30303	0	PHF7	Moderate	33	na
13	I2	rs327865244	13	34659874	NOVEL	0.575758	0.424242	0	NT5DC2	Moderate	33	na
13	I2	rs327865244	13	34822488	rs342507924	0.6875	0.1875	0.125	GNL3	Low	32	0.034
13	I2	rs327865244	13	34825330	rs320480665	0.625	0.28125	0.09375	GNL3	Moderate	32	0.022
13	I2	rs327865244	13	34857050	rs327660505	0.457143	0.485714	0.0571429	NEK4	Low	35	0.054
