# Supplementary material for: A systems biology framework integrating GWAS and RNA-seq to shed light on the molecular basis of sperm quality in swine
Source: Genet Sel Evol. 2020 Dec 8;52:72. doi: 10.1186/s12711-020-00592-0 (PMC7724732; doi:10.1186/s12711-020-00592-0)
Supplement: Supplementary file 8 — Additional file 8: Table S6. Correlations between gene abundances and phenotypes. P-values are given when (P-value ≤ 0.05). The correlation value is indicated between brackets. ns = not significant. [file 12711_2020_592_MOESM8_ESM.xlsx]

## Sheet: Hoja1
Gene	CONC	ACRO_5	ACRO_90	R_ACRO	ORT	VIAB_5	VIAB_90	R_VIAB	PDROP	DDROP	HEABN	NEABN	TABN	MT_5	VAP_5	VCL_5	VSL_5	MT_90	VAP_90	VCL_90	VSL_90	R_MT	R_VAP	R_VCL	R_VSL
AAGAB	ns	ns	ns	ns	ns	ns	ns	ns	ns	ns	ns	ns	ns	ns	ns	ns	ns	ns	ns	ns	ns	ns	ns	ns	ns
AAR2	ns	0.032338467 (-0.33876)	ns	ns	ns	0.012291018 (0.39187)	ns	ns	ns	ns	ns	ns	ns	ns	ns	ns	ns	ns	ns	ns	0.03949477 (-0.32665)	ns	ns	ns	ns
AARSD1	ns	0.01408462 (-0.38488)	ns	ns	ns	ns	ns	ns	ns	ns	ns	ns	ns	ns	ns	ns	ns	ns	ns	ns	ns	ns	ns	ns	ns
AATF	ns	0.009850219 (-0.40293)	0.021726573 (-0.36162)	ns	ns	ns	ns	ns	ns	ns	ns	ns	ns	ns	ns	ns	ns	ns	ns	ns	ns	ns	ns	ns	ns
ABAT	ns	ns	ns	ns	ns	ns	ns	ns	ns	ns	ns	ns	ns	ns	ns	ns	ns	ns	ns	ns	ns	ns	ns	ns	ns
ABCA13	ns	ns	ns	ns	ns	ns	ns	ns	ns	ns	ns	ns	ns	ns	ns	ns	ns	ns	ns	ns	ns	ns	ns	ns	ns
ABCA4	ns	0.01401144 (-0.38515)	ns	ns	ns	ns	ns	ns	ns	ns	ns	ns	ns	ns	0.024776949 (0.35424)	ns	0.015665072 (0.37932)	ns	ns	ns	ns	ns	ns	ns	ns
ABCB5	ns	ns	ns	0.035761618 (0.33272)	ns	ns	ns	ns	0.03915031 (0.32719)	ns	ns	ns	ns	ns	ns	ns	ns	ns	ns	ns	ns	ns	ns	ns	ns
ABCC12	ns	ns	ns	ns	ns	ns	ns	ns	ns	ns	ns	ns	ns	ns	ns	ns	ns	ns	ns	ns	ns	ns	ns	ns	ns
ABCF1	ns	ns	ns	0.009047953 (0.40708)	ns	ns	ns	ns	ns	ns	ns	ns	ns	ns	ns	0.033123544 (0.33733)	ns	ns	ns	ns	ns	ns	ns	ns	ns
ABCF2	ns	ns	ns	ns	ns	ns	ns	ns	ns	ns	ns	ns	ns	ns	ns	0.021400164 (0.36246)	ns	ns	ns	ns	ns	ns	ns	ns	ns
ABCG2	ns	0.005595568 (-0.42964)	ns	ns	ns	ns	ns	ns	ns	ns	ns	ns	ns	ns	ns	ns	ns	ns	ns	ns	ns	ns	ns	ns	ns
ABHD12	ns	ns	ns	ns	ns	ns	ns	ns	0.025313931 (-0.35302)	ns	ns	ns	ns	ns	ns	ns	ns	ns	ns	ns	ns	ns	ns	ns	ns
ABHD14A	ns	ns	ns	ns	ns	ns	ns	ns	0.017713083 (-0.37278)	ns	ns	ns	ns	ns	0.026675568 (-0.35002)	ns	0.012715791 (-0.39014)	ns	ns	ns	ns	ns	ns	ns	ns
ABHD16B	ns	ns	ns	ns	ns	ns	ns	ns	0.001079785 (-0.49707)	ns	ns	ns	ns	ns	ns	0.033273516 (-0.33706)	ns	ns	ns	ns	ns	ns	ns	ns	ns
ABHD2	ns	ns	ns	ns	ns	ns	ns	ns	ns	ns	ns	ns	ns	ns	ns	ns	ns	ns	ns	ns	ns	ns	ns	ns	ns
ABHD5	ns	ns	ns	0.026037321 (0.35141)	ns	ns	ns	0.043893696 (0.32007)	ns	ns	ns	ns	ns	ns	ns	ns	ns	ns	ns	ns	ns	ns	ns	ns	ns
ABHD8	ns	ns	ns	0.03884618 (0.32767)	ns	ns	ns	ns	ns	ns	ns	ns	ns	0.016082763 (0.37793)	ns	ns	ns	ns	ns	ns	ns	ns	ns	0.001219695 (0.49252)	ns
ABI2	ns	ns	ns	ns	ns	ns	ns	ns	ns	ns	ns	ns	ns	ns	ns	ns	ns	ns	ns	ns	ns	ns	ns	ns	ns
ABL1	ns	ns	ns	ns	ns	ns	ns	ns	ns	ns	0.019355502 (-0.36798)	ns	ns	ns	ns	ns	ns	ns	ns	ns	ns	ns	ns	ns	ns
ABLIM2	ns	ns	0.022848837 (-0.35881)	ns	ns	ns	ns	ns	ns	ns	ns	ns	ns	ns	ns	ns	ns	ns	ns	ns	ns	ns	ns	ns	ns
ACACA	ns	ns	ns	0.037624227 (0.32963)	ns	ns	ns	ns	ns	ns	ns	ns	ns	ns	ns	ns	ns	ns	ns	ns	ns	ns	ns	ns	ns
ACACB	ns	0.011838452 (-0.39377)	ns	ns	ns	0.016481866 (0.37663)	ns	ns	ns	ns	ns	ns	ns	ns	ns	ns	ns	ns	ns	ns	ns	ns	ns	ns	ns
ACAD11	ns	ns	ns	ns	ns	ns	ns	ns	ns	ns	0.012060549 (-0.39283)	ns	ns	ns	ns	ns	ns	ns	ns	ns	ns	ns	ns	ns	ns
ACADM	ns	ns	ns	ns	ns	ns	ns	ns	ns	ns	0.035708519 (-0.33281)	ns	ns	ns	ns	ns	ns	ns	ns	ns	ns	ns	ns	ns	ns
ACADVL	ns	0.020658187 (-0.36441)	ns	ns	ns	0.022223969 (0.36036)	ns	ns	ns	ns	ns	ns	ns	ns	ns	ns	ns	ns	ns	ns	ns	ns	ns	ns	ns
ACAP1	ns	ns	ns	ns	ns	ns	ns	ns	ns	ns	ns	ns	ns	ns	ns	ns	ns	ns	ns	ns	ns	ns	ns	ns	ns
ACAP2	ns	ns	ns	0.039252116 (0.32703)	ns	ns	ns	ns	ns	ns	ns	ns	ns	ns	ns	ns	ns	ns	ns	ns	ns	ns	ns	ns	ns
ACAP3	ns	ns	0.019348403 (-0.368)	ns	0.034196475 (0.33542)	ns	0.036433819 (0.33159)	ns	ns	0.000223519 (-0.55077)	ns	0.042171098 (-0.32258)	ns	0.042755024 (-0.32172)	ns	0.01395744 (-0.38535)	ns	ns	ns	ns	ns	ns	0.03848126 (0.32825)	0.001232403 (-0.49213)	ns
ACAT1	ns	ns	ns	ns	ns	ns	ns	ns	ns	ns	0.046940021 (-0.31582)	ns	ns	ns	ns	ns	ns	ns	ns	ns	ns	ns	ns	ns	0.0146846 (0.38271)
ACBD3	ns	ns	ns	ns	ns	ns	ns	ns	ns	ns	ns	ns	ns	ns	ns	ns	ns	ns	ns	0.020337859 (-0.36527)	ns	ns	ns	ns	ns
ACBD5	ns	ns	ns	0.004305997 (0.44133)	ns	ns	ns	ns	ns	ns	ns	ns	ns	ns	ns	ns	ns	ns	ns	ns	ns	ns	ns	ns	ns
ACBD6	ns	ns	ns	0.015799282 (0.37887)	ns	ns	ns	0.046208328 (0.31682)	ns	ns	ns	ns	ns	ns	ns	ns	ns	ns	ns	ns	ns	ns	ns	ns	ns
ACE	ns	ns	ns	ns	ns	ns	ns	ns	0.018898562 (-0.36928)	0.030408852 (-0.3424)	ns	ns	0.013032949 (-0.38888)	ns	ns	ns	ns	ns	ns	ns	ns	ns	ns	ns	ns
ACIN1	0.015904337 (-0.37852)	0.031002703 (0.34126)	ns	ns	ns	ns	ns	ns	0.031350852 (0.3406)	ns	ns	ns	ns	ns	ns	ns	ns	ns	ns	ns	ns	ns	ns	ns	ns
ACOT7	ns	0.01692731 (-0.37521)	0.040405839 (-0.32524)	ns	ns	ns	ns	ns	ns	ns	ns	ns	ns	ns	0.01743481 (0.37363)	ns	0.032540117 (0.33839)	ns	ns	ns	ns	ns	ns	ns	ns
ACP1	0.001494078 (-0.4848)	ns	ns	ns	ns	0.028452579 (0.34629)	ns	ns	ns	ns	ns	ns	ns	ns	ns	ns	ns	ns	ns	ns	ns	ns	ns	ns	ns
ACP2	ns	ns	ns	ns	ns	ns	ns	ns	ns	ns	ns	ns	ns	ns	ns	ns	ns	ns	ns	ns	ns	ns	ns	ns	ns
ACP4	0.002166316 (0.47018)	ns	ns	ns	ns	ns	ns	ns	ns	ns	ns	ns	ns	ns	ns	ns	ns	ns	ns	ns	ns	ns	ns	ns	ns
ACR	ns	ns	ns	ns	ns	ns	ns	ns	ns	ns	ns	ns	0.028614394 (0.34596)	ns	ns	ns	ns	ns	ns	ns	ns	ns	ns	ns	ns
ACRBP	ns	ns	ns	ns	ns	ns	ns	ns	ns	ns	ns	ns	ns	ns	ns	ns	ns	ns	ns	ns	ns	ns	ns	ns	ns
ACRV1	ns	ns	ns	ns	ns	ns	ns	ns	ns	ns	ns	ns	ns	ns	ns	ns	ns	ns	ns	ns	ns	ns	ns	ns	ns
ACSF3	ns	ns	ns	ns	ns	ns	ns	ns	0.023438241 (-0.35738)	ns	ns	ns	ns	ns	ns	0.003173799 (-0.45445)	ns	ns	ns	ns	ns	ns	ns	ns	ns
ACSL1	ns	0.007498248 (-0.41608)	ns	ns	ns	ns	ns	ns	ns	ns	ns	ns	ns	ns	ns	ns	ns	ns	ns	ns	ns	ns	ns	ns	ns
ACSL5	ns	ns	ns	ns	ns	ns	ns	ns	ns	ns	ns	ns	ns	ns	ns	ns	ns	ns	ns	ns	ns	ns	ns	ns	ns
ACSS3	ns	ns	ns	0.011354811 (0.39587)	ns	ns	ns	0.034815657 (0.33434)	ns	ns	ns	ns	ns	ns	ns	ns	ns	ns	ns	ns	ns	0.021675787 (-0.36175)	ns	ns	ns
ACTB	ns	ns	ns	ns	ns	ns	ns	ns	0.034769479 (-0.33442)	ns	ns	ns	ns	ns	ns	ns	ns	ns	ns	ns	ns	ns	ns	ns	ns
ACTG1	ns	0.000389424 (0.53285)	ns	ns	ns	0.012815759 (-0.38974)	ns	ns	ns	ns	ns	ns	ns	ns	ns	ns	ns	ns	ns	ns	ns	ns	ns	ns	ns
ACTG2	ns	ns	ns	ns	ns	ns	ns	ns	ns	ns	ns	ns	ns	ns	ns	ns	ns	ns	ns	ns	ns	ns	ns	ns	ns
ACTL6A	ns	ns	ns	ns	ns	ns	ns	ns	0.039603721 (0.32648)	ns	ns	ns	ns	ns	ns	ns	ns	ns	ns	ns	ns	ns	ns	ns	ns
ACTL6B	0.024486096 (0.35491)	0.020029002 (-0.36611)	ns	ns	ns	0.024546635 (0.35477)	ns	ns	ns	ns	ns	ns	ns	ns	ns	ns	ns	ns	ns	ns	ns	ns	ns	ns	ns
ACTL7A	ns	ns	ns	ns	ns	ns	ns	ns	ns	ns	ns	ns	ns	0.042782342 (0.32168)	ns	ns	ns	ns	ns	ns	ns	ns	ns	ns	ns
ACTL7B	ns	ns	ns	ns	ns	ns	ns	ns	ns	ns	0.008007395 (0.41296)	ns	ns	ns	ns	ns	ns	ns	ns	ns	ns	ns	ns	ns	ns
ACTL9	0.046594969 (0.31629)	ns	0.039790142 (-0.32619)	ns	0.039322233 (0.32692)	ns	ns	ns	0.020227099 (-0.36557)	ns	ns	ns	ns	ns	ns	ns	ns	ns	ns	ns	ns	ns	ns	ns	ns
ACTN3	ns	0.049428844 (-0.31251)	ns	ns	ns	ns	ns	ns	ns	ns	ns	ns	ns	ns	ns	ns	ns	0.021127473 (-0.36317)	0.01906972 (-0.36879)	ns	0.011763642 (-0.39409)	ns	ns	ns	ns
ACTR2	0.014678973 (-0.38273)	ns	ns	ns	ns	ns	ns	ns	ns	ns	0.013655641 (-0.38648)	ns	ns	ns	ns	ns	ns	ns	ns	ns	ns	ns	ns	ns	ns
ACTR3	ns	ns	ns	ns	ns	ns	ns	ns	ns	ns	ns	ns	0.016364352 (0.37701)	ns	ns	ns	ns	ns	ns	ns	ns	ns	ns	ns	ns
ACTRT2	ns	ns	ns	ns	ns	ns	ns	ns	0.019334211 (-0.36804)	ns	ns	ns	0.032572915 (-0.33833)	ns	ns	ns	ns	ns	ns	ns	ns	ns	ns	ns	ns
ADAD1	ns	ns	ns	ns	ns	ns	ns	ns	0.030315948 (0.34258)	ns	ns	ns	0.046910575 (0.31586)	ns	ns	ns	ns	ns	ns	ns	ns	ns	ns	ns	ns
ADAD2	ns	ns	ns	ns	ns	ns	ns	ns	ns	ns	ns	ns	ns	ns	ns	ns	ns	ns	ns	ns	ns	ns	ns	ns	ns
ADAM17	ns	ns	ns	ns	ns	ns	ns	ns	ns	ns	ns	ns	ns	ns	ns	ns	ns	ns	ns	ns	ns	ns	ns	ns	ns
ADAM2	ns	ns	ns	0.019680839 (0.36707)	ns	ns	ns	ns	0.002991895 (0.45693)	ns	ns	ns	0.043297181 (0.32093)	ns	ns	ns	0.037568879 (0.32972)	ns	ns	ns	ns	ns	ns	ns	ns
ADAM32	ns	ns	ns	ns	ns	ns	ns	ns	0.034966083 (0.33408)	ns	ns	ns	ns	ns	ns	ns	ns	ns	ns	ns	ns	ns	ns	ns	ns
ADAM3A	0.023984992 (-0.35608)	0.018139167 (0.3715)	ns	ns	ns	ns	ns	ns	0.008753947 (0.40868)	ns	ns	ns	ns	ns	ns	ns	ns	ns	ns	ns	ns	ns	ns	ns	ns
ADAMTS6	ns	ns	ns	ns	ns	ns	ns	ns	ns	ns	ns	ns	ns	ns	ns	ns	ns	ns	ns	ns	ns	ns	ns	ns	ns
ADAP1	ns	ns	ns	ns	ns	ns	ns	ns	0.047198311 (-0.31547)	ns	ns	ns	ns	ns	ns	ns	ns	ns	ns	ns	ns	ns	ns	ns	ns
ADAP2	ns	0.001714045 (-0.47947)	ns	0.026334188 (0.35076)	ns	ns	ns	ns	ns	ns	ns	ns	ns	ns	ns	ns	ns	ns	ns	ns	ns	ns	ns	ns	ns
ADAT1	ns	ns	ns	ns	ns	ns	ns	ns	ns	ns	ns	ns	ns	ns	ns	ns	ns	ns	ns	ns	ns	ns	ns	ns	ns
ADCY10	ns	ns	ns	ns	ns	ns	ns	ns	ns	ns	ns	ns	0.0251589 (0.35337)	ns	ns	ns	ns	ns	ns	ns	ns	ns	ns	ns	ns
ADD1	ns	ns	ns	ns	ns	ns	ns	ns	ns	ns	ns	ns	ns	ns	ns	ns	ns	ns	ns	ns	ns	ns	ns	ns	ns
ADI1	ns	ns	ns	0.015727583 (0.37911)	ns	ns	ns	ns	ns	ns	ns	ns	ns	ns	ns	ns	ns	ns	ns	ns	ns	ns	ns	ns	ns
ADIG	ns	ns	ns	0.0164323 (0.37679)	ns	0.043049436 (0.32129)	ns	ns	ns	ns	ns	ns	ns	ns	ns	ns	ns	ns	0.027170951 (-0.34896)	ns	0.011500391 (-0.39523)	ns	ns	ns	ns
ADIPOR2	ns	ns	ns	ns	ns	ns	ns	ns	ns	ns	ns	ns	ns	ns	ns	ns	ns	ns	ns	ns	ns	ns	ns	ns	ns
ADPGK	ns	ns	ns	ns	ns	ns	ns	ns	ns	ns	ns	ns	ns	ns	ns	ns	ns	ns	ns	ns	ns	ns	ns	ns	ns
ADPRM	ns	ns	ns	0.032655026 (0.33818)	ns	ns	ns	0.04127417 (0.32392)	0.046012358 (0.31709)	ns	0.017683443 (-0.37287)	ns	ns	ns	ns	ns	ns	ns	ns	ns	ns	ns	ns	ns	0.014245657 (0.38429)
ADRM1	ns	0.00477768 (-0.43674)	ns	ns	ns	0.0398933 (0.32603)	ns	ns	ns	ns	ns	ns	ns	ns	0.033123544 (-0.33733)	0.005952543 (-0.42682)	ns	ns	ns	ns	ns	ns	ns	ns	ns
AEBP2	ns	ns	ns	ns	ns	ns	ns	ns	ns	ns	ns	ns	ns	ns	ns	ns	ns	ns	ns	ns	ns	ns	ns	ns	ns
AES	ns	ns	ns	ns	ns	ns	ns	ns	ns	ns	ns	ns	ns	ns	ns	ns	ns	ns	ns	ns	ns	ns	ns	ns	0.012259591 (-0.392)
AFAP1	ns	ns	ns	ns	ns	ns	ns	ns	ns	ns	ns	ns	ns	ns	ns	ns	ns	ns	ns	ns	ns	ns	ns	ns	ns
AFDN	ns	ns	ns	ns	ns	ns	ns	ns	ns	ns	ns	ns	0.049945314 (0.31184)	ns	ns	ns	ns	ns	ns	ns	ns	ns	ns	ns	ns
AFF4	ns	ns	ns	ns	ns	ns	ns	ns	ns	ns	ns	ns	ns	ns	ns	ns	ns	ns	ns	ns	ns	ns	ns	ns	ns
AFG1L	ns	ns	ns	0.016472563 (0.37666)	ns	ns	ns	ns	ns	ns	ns	ns	ns	ns	ns	ns	ns	ns	ns	ns	ns	ns	ns	ns	ns
AFG3L2	ns	ns	ns	ns	ns	ns	ns	ns	ns	ns	ns	ns	ns	ns	ns	ns	ns	ns	ns	ns	ns	ns	ns	ns	ns
AFTPH	0.001215808 (-0.49264)	ns	ns	ns	ns	ns	ns	ns	0.048833002 (0.31329)	ns	ns	ns	ns	ns	ns	ns	ns	ns	ns	ns	ns	ns	ns	ns	ns
AGAP1	ns	ns	0.049875687 (-0.31193)	ns	ns	ns	0.02165628 (0.3618)	ns	ns	ns	ns	ns	ns	ns	ns	ns	ns	ns	ns	ns	ns	ns	ns	ns	ns
AGBL2	ns	ns	ns	ns	ns	ns	ns	ns	ns	ns	ns	ns	ns	ns	ns	ns	ns	ns	ns	ns	ns	ns	ns	ns	ns
AGBL3	ns	ns	ns	ns	ns	ns	ns	ns	ns	ns	ns	ns	ns	ns	ns	ns	ns	ns	ns	ns	ns	ns	ns	ns	ns
AGBL5	ns	ns	ns	ns	ns	ns	ns	ns	ns	ns	ns	ns	ns	ns	ns	ns	0.047748183 (-0.31473)	ns	ns	ns	ns	ns	ns	ns	ns
AGFG1	ns	ns	ns	0.010364346 (0.40042)	ns	ns	ns	ns	ns	ns	ns	ns	ns	ns	0.016933656 (0.37519)	0.005959046 (0.42677)	ns	ns	ns	ns	ns	ns	ns	ns	ns
AGGF1	ns	ns	ns	0.041713984 (0.32326)	ns	ns	ns	ns	ns	ns	ns	ns	ns	ns	ns	ns	ns	ns	ns	ns	ns	ns	ns	ns	ns
AGK	ns	ns	ns	ns	ns	ns	ns	ns	ns	ns	ns	ns	ns	ns	ns	ns	ns	ns	ns	ns	ns	ns	ns	ns	ns
AGO3	ns	ns	ns	ns	ns	ns	ns	ns	ns	ns	ns	ns	ns	ns	ns	ns	ns	ns	ns	ns	ns	ns	ns	ns	ns
AGPAT1	ns	0.021993842 (-0.36094)	ns	ns	ns	ns	ns	ns	0.010671657 (-0.39897)	ns	ns	ns	ns	ns	0.034281929 (-0.33527)	0.006557292 (-0.42236)	ns	ns	ns	ns	ns	ns	ns	ns	ns
AGPAT3	ns	ns	ns	ns	ns	ns	ns	ns	ns	ns	ns	ns	ns	ns	0.01716985 (-0.37445)	0.010278833 (-0.40083)	ns	ns	ns	ns	ns	ns	ns	ns	ns
AGPAT5	ns	ns	ns	0.012307968 (0.3918)	ns	ns	ns	ns	0.036182779 (0.33201)	ns	ns	ns	ns	ns	ns	ns	ns	ns	ns	ns	ns	ns	ns	ns	ns
AGPS	ns	ns	ns	0.002217454 (0.46924)	ns	ns	ns	0.045687233 (0.31754)	ns	ns	ns	ns	ns	ns	ns	ns	ns	ns	ns	ns	ns	ns	ns	ns	ns
AHCTF1	ns	ns	ns	ns	ns	ns	ns	ns	ns	ns	ns	ns	ns	ns	ns	ns	ns	ns	ns	ns	ns	ns	ns	ns	ns
AHCYL2	ns	ns	ns	0.005740101 (0.42848)	ns	ns	ns	ns	ns	ns	ns	ns	ns	ns	ns	ns	ns	ns	ns	ns	ns	ns	ns	ns	ns
AHI1	0.039036035 (-0.32737)	ns	ns	ns	ns	ns	ns	ns	0.003045193 (0.45619)	ns	ns	ns	0.000501335 (0.52435)	ns	ns	ns	ns	ns	ns	ns	ns	ns	ns	ns	ns
AIDA	ns	ns	ns	ns	ns	ns	ns	ns	ns	ns	0.028068274 (-0.34708)	ns	ns	ns	ns	ns	ns	ns	ns	ns	ns	ns	ns	ns	ns
AIFM2	ns	ns	ns	ns	ns	ns	ns	ns	ns	ns	ns	ns	ns	0.006936686 (0.41974)	ns	ns	ns	ns	ns	ns	ns	ns	ns	0.000391069 (0.53271)	ns
AK1	ns	ns	ns	ns	ns	ns	ns	ns	ns	ns	ns	ns	ns	ns	ns	ns	ns	ns	ns	ns	ns	0.034156657 (-0.33549)	ns	ns	ns
AK7	ns	ns	ns	ns	ns	ns	ns	ns	ns	ns	ns	ns	0.041154876 (0.3241)	ns	ns	ns	ns	ns	ns	ns	ns	ns	ns	ns	ns
AK8	ns	ns	ns	ns	ns	ns	ns	ns	ns	ns	ns	ns	ns	ns	ns	ns	ns	ns	ns	ns	ns	ns	ns	ns	ns
AKAP1	0.006646847 (0.42173)	0.024934409 (-0.35388)	ns	ns	ns	0.041135021 (0.32413)	ns	ns	0.001567827 (-0.48294)	ns	ns	ns	ns	ns	ns	ns	ns	ns	ns	ns	ns	ns	ns	ns	ns
AKAP10	ns	ns	ns	ns	ns	ns	ns	ns	ns	ns	ns	ns	0.045014071 (0.31848)	ns	ns	ns	ns	ns	ns	ns	ns	ns	ns	ns	ns
AKAP12	ns	ns	ns	ns	ns	ns	ns	ns	ns	ns	ns	ns	ns	0.016537779 (0.37645)	ns	ns	ns	ns	ns	0.020219732 (0.36559)	ns	ns	ns	ns	ns
AKAP3	ns	ns	ns	ns	ns	ns	ns	ns	ns	ns	ns	ns	ns	ns	ns	ns	ns	ns	ns	ns	ns	ns	ns	ns	0.01854983 (0.37029)
AKAP4	ns	0.048325818 (-0.31396)	ns	ns	ns	0.017875189 (0.37229)	ns	ns	ns	ns	ns	ns	ns	ns	ns	ns	ns	ns	ns	ns	ns	ns	ns	ns	ns
AKIRIN1	ns	ns	ns	ns	ns	ns	ns	ns	ns	ns	ns	ns	ns	ns	0.035844345 (-0.33258)	0.021750046 (-0.36156)	ns	ns	ns	ns	ns	ns	ns	ns	ns
AKIRIN2	ns	ns	ns	ns	ns	ns	ns	ns	ns	ns	ns	ns	ns	ns	ns	ns	ns	ns	ns	ns	ns	ns	ns	ns	ns
AKNA	ns	0.049705814 (-0.31215)	ns	ns	ns	ns	ns	ns	ns	ns	0.013629201 (-0.38658)	ns	ns	ns	ns	ns	ns	ns	ns	ns	ns	ns	ns	ns	ns
AKR1B1	0.006966409 (-0.41954)	ns	ns	ns	ns	ns	ns	ns	ns	ns	ns	ns	ns	ns	ns	ns	ns	ns	ns	ns	ns	ns	ns	ns	ns
AKT1S1	ns	0.037323691 (-0.33012)	ns	ns	ns	0.019203347 (0.36841)	ns	ns	ns	ns	ns	ns	ns	ns	0.013597531 (-0.3867)	0.010656645 (-0.39904)	ns	ns	ns	ns	ns	ns	ns	ns	ns
AKT2	0.002930279 (0.4578)	ns	ns	ns	ns	ns	ns	ns	ns	ns	ns	ns	ns	ns	ns	ns	ns	ns	ns	ns	ns	ns	ns	ns	ns
AKT3	ns	ns	ns	ns	ns	ns	ns	ns	0.000312837 (0.54004)	0.037287025 (0.33018)	ns	ns	0.001066465 (0.49753)	ns	0.024811868 (0.35416)	ns	0.008436521 (0.41046)	ns	ns	ns	ns	ns	ns	ns	ns
ALDH1A2	ns	ns	ns	ns	ns	ns	ns	ns	0.011055077 (0.39721)	ns	ns	ns	ns	ns	ns	ns	0.033479939 (0.33669)	ns	ns	ns	ns	ns	ns	ns	ns
ALDH3A1	ns	ns	ns	ns	ns	ns	ns	ns	ns	ns	0.009981223 (-0.40228)	ns	ns	ns	ns	ns	ns	ns	ns	ns	ns	ns	ns	ns	ns
ALDOA	ns	ns	ns	ns	ns	0.040608418 (0.32493)	ns	ns	ns	ns	ns	ns	ns	ns	ns	ns	ns	ns	ns	ns	ns	ns	ns	ns	ns
ALDOC	ns	ns	ns	ns	ns	ns	ns	ns	0.016149725 (0.37771)	ns	ns	ns	0.012906299 (0.38938)	ns	ns	ns	ns	ns	ns	ns	ns	ns	ns	ns	ns
ALKBH6	ns	ns	ns	ns	ns	ns	ns	ns	ns	ns	ns	ns	ns	ns	ns	ns	ns	ns	ns	ns	ns	0.010940591 (0.39773)	ns	ns	ns
ALKBH7	ns	ns	ns	ns	ns	0.013518628 (0.387)	ns	ns	ns	ns	ns	ns	ns	ns	ns	ns	ns	ns	ns	ns	ns	ns	ns	ns	ns
ALMS1	ns	ns	ns	ns	ns	ns	ns	ns	0.001413402 (0.48693)	0.038218756 (0.32867)	ns	0.006689861 (0.42143)	0.006118299 (0.42556)	ns	ns	ns	ns	ns	ns	ns	ns	ns	ns	ns	ns
ALOX5AP	ns	ns	ns	ns	ns	ns	ns	ns	ns	ns	ns	ns	ns	ns	ns	ns	ns	ns	ns	ns	ns	ns	ns	ns	ns
ALPK3	0.049621052 (0.31226)	0.004274678 (-0.44165)	ns	ns	ns	0.000463152 (0.52704)	ns	ns	ns	ns	0.017835375 (-0.37241)	ns	ns	ns	ns	ns	ns	ns	ns	ns	ns	ns	ns	ns	ns
ALS2CR12	ns	0.002811046 (-0.45953)	ns	ns	ns	0.025648811 (0.35227)	ns	ns	ns	ns	ns	ns	ns	ns	ns	ns	ns	ns	ns	ns	ns	ns	0.016253674 (0.37737)	ns	ns
AMBRA1	ns	ns	ns	ns	ns	ns	ns	ns	ns	ns	ns	ns	ns	ns	ns	ns	ns	ns	ns	ns	ns	ns	ns	ns	ns
AMDHD1	ns	ns	ns	ns	ns	ns	ns	ns	ns	ns	0.022585037 (-0.35946)	ns	ns	ns	ns	ns	ns	ns	ns	ns	ns	ns	ns	ns	ns
AMFR	ns	ns	ns	0.048152691 (0.31419)	ns	ns	ns	ns	ns	0.028477048 (0.34624)	ns	ns	0.045997868 (0.31711)	ns	ns	ns	ns	ns	ns	ns	ns	ns	ns	ns	ns
AMOT	0.017457586 (-0.37356)	ns	ns	ns	ns	ns	ns	ns	ns	ns	ns	ns	ns	ns	ns	ns	ns	ns	ns	ns	ns	ns	ns	ns	ns
AMOTL1	ns	ns	ns	ns	ns	ns	ns	ns	ns	ns	ns	ns	ns	ns	ns	ns	ns	ns	ns	ns	ns	ns	ns	ns	ns
AMZ2	ns	ns	ns	0.031181653 (0.34092)	ns	ns	ns	ns	ns	ns	ns	ns	ns	ns	ns	ns	ns	ns	ns	ns	ns	ns	ns	ns	ns
ANAPC1	ns	0.009023753 (-0.40721)	ns	ns	ns	ns	ns	ns	ns	ns	ns	ns	ns	ns	ns	ns	ns	ns	ns	ns	ns	ns	ns	ns	ns
ANGEL1	ns	ns	ns	ns	ns	0.043097518 (0.32122)	ns	ns	ns	ns	0.042509797 (-0.32208)	ns	ns	ns	ns	ns	ns	ns	ns	ns	ns	ns	ns	ns	ns
ANGPT1	ns	ns	ns	ns	ns	ns	ns	ns	ns	ns	ns	ns	ns	ns	ns	ns	ns	ns	ns	ns	ns	ns	ns	ns	ns
ANKEF1	ns	ns	ns	0.008293645 (0.41128)	ns	ns	ns	0.02692699 (0.34948)	0.021555082 (0.36206)	ns	ns	ns	ns	ns	ns	ns	ns	ns	ns	ns	ns	ns	ns	ns	0.006197274 (0.42497)
ANKHD1	ns	ns	ns	ns	ns	ns	ns	ns	0.004558651 (0.43882)	ns	ns	ns	ns	ns	ns	0.03878937 (0.32776)	ns	ns	ns	ns	ns	ns	ns	ns	ns
ANKIB1	ns	0.034516396 (-0.33486)	ns	ns	ns	ns	ns	ns	ns	ns	ns	ns	ns	ns	ns	ns	ns	ns	ns	ns	ns	ns	ns	ns	ns
ANKMY2	0.043615425 (-0.32047)	ns	ns	ns	ns	ns	ns	ns	0.00927968 (0.40585)	0.022726766 (0.35911)	ns	ns	0.01431987 (0.38402)	ns	ns	0.028058601 (0.3471)	ns	ns	ns	ns	ns	ns	ns	ns	ns
ANKRD12	3.57092E-05 (-0.60353)	ns	ns	ns	ns	ns	ns	ns	0.004294229 (0.44145)	ns	ns	ns	0.032775764 (0.33796)	ns	ns	ns	ns	ns	ns	ns	ns	ns	ns	ns	ns
ANKRD13A	ns	ns	ns	ns	ns	ns	ns	ns	ns	ns	ns	ns	0.049829311 (0.31199)	ns	ns	ns	ns	ns	ns	ns	ns	ns	ns	ns	ns
ANKRD13B	ns	ns	ns	ns	ns	ns	ns	ns	0.003512998 (-0.45014)	ns	ns	ns	ns	ns	ns	ns	ns	ns	ns	ns	ns	ns	ns	ns	ns
ANKRD17	ns	ns	ns	ns	ns	ns	ns	ns	ns	ns	ns	ns	ns	ns	ns	ns	ns	ns	ns	ns	ns	ns	ns	ns	ns
ANKRD2	ns	ns	ns	ns	ns	ns	ns	ns	ns	ns	ns	ns	ns	ns	ns	ns	ns	ns	ns	ns	ns	ns	ns	ns	ns
ANKRD28	ns	ns	ns	0.034242029 (0.33534)	ns	ns	ns	ns	ns	ns	ns	ns	ns	ns	ns	ns	ns	ns	ns	ns	ns	ns	ns	ns	0.011226477 (0.39644)
ANKRD35	ns	ns	ns	ns	ns	ns	ns	ns	ns	ns	ns	ns	ns	ns	ns	ns	ns	ns	ns	ns	ns	ns	ns	ns	ns
ANKRD42	ns	ns	ns	ns	ns	ns	ns	ns	ns	ns	ns	ns	ns	ns	ns	ns	0.046602289 (0.31628)	ns	ns	ns	ns	ns	ns	ns	ns
ANKRD45	0.022371821 (-0.35999)	ns	ns	ns	ns	ns	ns	ns	ns	ns	ns	ns	ns	ns	ns	ns	ns	ns	ns	ns	ns	ns	ns	ns	ns
ANKRD53	ns	ns	ns	ns	ns	ns	ns	ns	ns	ns	ns	ns	ns	ns	ns	ns	ns	ns	ns	ns	ns	ns	ns	ns	0.005900741 (0.42722)
ANKRD55	ns	ns	ns	0.000558771 (0.52063)	ns	ns	ns	0.001478624 (0.4852)	ns	ns	ns	ns	ns	ns	ns	ns	ns	ns	ns	ns	ns	ns	ns	ns	ns
ANKRD60	ns	ns	ns	ns	ns	ns	ns	ns	ns	ns	ns	ns	ns	ns	ns	ns	ns	ns	ns	ns	ns	ns	ns	ns	ns
ANKS1A	ns	ns	ns	ns	ns	ns	ns	ns	ns	ns	ns	ns	ns	ns	ns	ns	ns	ns	ns	ns	ns	ns	ns	ns	ns
ANXA13	ns	ns	ns	0.018694186 (0.36987)	ns	ns	ns	ns	ns	ns	ns	ns	ns	0.024646363 (0.35454)	ns	0.008197269 (0.41184)	ns	ns	ns	ns	ns	ns	ns	ns	ns
ANXA2	ns	ns	ns	ns	ns	ns	ns	ns	ns	ns	ns	ns	ns	ns	ns	ns	ns	ns	ns	ns	ns	ns	ns	ns	ns
ANXA4	ns	ns	ns	ns	ns	ns	ns	ns	ns	ns	ns	ns	ns	ns	ns	ns	ns	ns	ns	ns	ns	ns	ns	ns	ns
ANXA7	ns	ns	ns	ns	ns	ns	ns	ns	ns	ns	ns	ns	0.008861395 (0.40809)	ns	ns	ns	ns	ns	ns	ns	ns	ns	ns	ns	ns
ANXA9	ns	ns	ns	ns	ns	ns	ns	ns	ns	ns	ns	ns	ns	ns	ns	ns	ns	ns	ns	ns	ns	ns	ns	ns	ns
AOAH	ns	ns	ns	ns	ns	ns	ns	ns	ns	ns	ns	ns	ns	ns	ns	ns	ns	ns	ns	ns	ns	ns	ns	ns	ns
AP1M1	ns	ns	ns	ns	ns	ns	ns	ns	ns	ns	ns	ns	ns	0.048145175 (0.3142)	ns	ns	ns	ns	ns	ns	ns	ns	ns	ns	ns
AP2A1	ns	ns	ns	ns	ns	ns	ns	ns	ns	ns	ns	ns	ns	ns	0.032425541 (0.3386)	ns	ns	ns	ns	ns	ns	ns	ns	ns	ns
AP2A2	ns	ns	ns	ns	ns	ns	ns	ns	ns	ns	ns	ns	ns	ns	ns	ns	ns	ns	ns	ns	ns	ns	ns	ns	ns
AP2B1	ns	ns	ns	ns	ns	ns	ns	ns	0.040080829 (0.32574)	ns	ns	ns	ns	ns	ns	0.018870741 (0.36936)	ns	ns	ns	ns	ns	ns	ns	ns	ns
AP2M1	ns	ns	ns	0.034014757 (0.33574)	ns	ns	ns	ns	ns	ns	ns	ns	ns	ns	ns	ns	ns	ns	ns	ns	ns	ns	ns	0.037618074 (0.32964)	ns
AP3B1	ns	ns	ns	ns	ns	ns	ns	ns	ns	ns	ns	ns	ns	ns	ns	ns	0.049551788 (0.31235)	ns	ns	ns	ns	ns	ns	ns	ns
AP3S1	ns	ns	ns	ns	ns	ns	ns	ns	0.009852224 (0.40292)	ns	ns	ns	ns	ns	ns	ns	ns	ns	ns	ns	ns	ns	ns	ns	ns
AP4M1	ns	0.035873928 (-0.33253)	ns	0.037648848 (0.32959)	ns	ns	ns	ns	ns	ns	ns	ns	ns	ns	ns	ns	ns	ns	ns	ns	ns	ns	ns	ns	ns
APBA2	ns	0.000620767 (-0.51698)	ns	ns	ns	0.001506543 (0.48448)	ns	ns	ns	ns	ns	ns	ns	ns	ns	ns	ns	ns	ns	ns	ns	ns	ns	0.038468727 (0.32827)	ns
APBB1	ns	0.034550819 (-0.3348)	ns	ns	ns	ns	ns	ns	0.000156136 (-0.56183)	ns	ns	ns	ns	ns	ns	0.028856065 (-0.34547)	ns	ns	ns	ns	ns	ns	ns	ns	ns
APLP2	ns	ns	ns	ns	ns	ns	ns	ns	ns	ns	ns	ns	ns	ns	ns	ns	ns	ns	ns	ns	ns	ns	ns	ns	ns
APMAP	ns	ns	ns	ns	ns	ns	ns	ns	ns	ns	ns	ns	ns	ns	ns	ns	ns	ns	ns	ns	ns	ns	ns	ns	ns
APOO	ns	ns	ns	ns	ns	ns	ns	ns	ns	ns	ns	ns	ns	ns	ns	ns	ns	ns	ns	ns	ns	ns	ns	ns	ns
APPBP2	ns	ns	ns	0.034729115 (0.33449)	ns	ns	ns	ns	0.030141102 (0.34292)	ns	ns	ns	ns	ns	ns	ns	ns	ns	ns	ns	ns	ns	ns	ns	ns
APTX	ns	ns	ns	ns	ns	ns	ns	ns	ns	ns	ns	ns	ns	ns	ns	ns	ns	ns	ns	ns	ns	ns	ns	ns	ns
AQP11	ns	0.025684748 (-0.35219)	ns	0.003997003 (0.44458)	ns	0.044440459 (0.31929)	ns	ns	ns	ns	ns	ns	ns	ns	ns	ns	ns	ns	ns	ns	0.046193788 (-0.31684)	ns	ns	ns	ns
AQR	ns	ns	ns	ns	ns	ns	ns	ns	ns	ns	0.038732629 (-0.32785)	ns	ns	ns	ns	ns	ns	ns	ns	ns	ns	ns	ns	ns	ns
ARCN1	0.001207746 (-0.49289)	ns	ns	ns	ns	ns	ns	ns	ns	ns	ns	ns	ns	ns	ns	ns	ns	ns	ns	ns	ns	ns	ns	ns	ns
ARF1	ns	ns	ns	ns	ns	ns	ns	ns	ns	ns	ns	ns	ns	ns	ns	ns	ns	ns	ns	ns	ns	ns	ns	ns	ns
ARFGAP1	ns	ns	ns	ns	ns	ns	ns	ns	ns	ns	ns	ns	ns	ns	ns	ns	ns	ns	ns	ns	ns	ns	ns	ns	ns
ARFGAP3	ns	ns	ns	ns	ns	ns	ns	ns	ns	ns	ns	ns	ns	ns	ns	ns	ns	ns	ns	ns	ns	ns	ns	ns	ns
ARFGEF1	0.000891996 (-0.50408)	ns	ns	ns	ns	ns	ns	ns	ns	ns	ns	ns	ns	ns	ns	ns	ns	ns	ns	ns	ns	ns	ns	ns	ns
ARFGEF2	ns	0.027688268 (-0.34787)	ns	0.043366204 (0.32083)	ns	ns	ns	ns	ns	ns	ns	ns	ns	ns	ns	ns	ns	ns	ns	ns	ns	ns	ns	ns	ns
ARFGEF3	ns	ns	ns	ns	ns	ns	ns	ns	ns	ns	ns	ns	ns	0.014130861 (0.38471)	ns	ns	ns	ns	ns	ns	ns	ns	ns	ns	ns
ARFRP1	ns	0.006249961 (-0.42458)	ns	ns	ns	ns	ns	ns	0.049176048 (-0.31284)	ns	ns	ns	ns	ns	0.044609798 (-0.31905)	0.012390581 (-0.39146)	ns	ns	ns	ns	ns	ns	ns	ns	ns
ARHGAP10	ns	ns	ns	ns	ns	ns	ns	ns	ns	ns	ns	ns	ns	ns	ns	ns	ns	ns	ns	ns	ns	ns	ns	ns	ns
ARHGAP12	0.000311875 (-0.54014)	ns	ns	ns	ns	ns	ns	ns	0.027006546 (0.34931)	ns	0.003269867 (-0.45319)	ns	ns	ns	ns	ns	ns	ns	ns	ns	ns	ns	ns	ns	0.027976489 (0.34727)
ARHGAP21	ns	0.046346636 (-0.31663)	ns	0.006049415 (0.42608)	ns	ns	ns	ns	ns	ns	ns	ns	ns	ns	ns	ns	ns	ns	ns	ns	ns	ns	ns	0.022820305 (0.35888)	ns
ARHGAP32	0.004324687 (-0.44114)	ns	ns	ns	ns	ns	ns	ns	ns	ns	ns	ns	ns	ns	ns	ns	ns	ns	0.01600998 (-0.37817)	0.007461842 (-0.41631)	0.043345488 (-0.32086)	ns	ns	ns	ns
ARHGAP33	ns	ns	ns	ns	ns	ns	ns	ns	0.002880129 (-0.45852)	ns	ns	ns	ns	ns	0.010816259 (-0.3983)	0.000741286 (-0.51073)	ns	ns	ns	ns	ns	ns	ns	ns	ns
ARHGAP35	ns	ns	ns	ns	ns	ns	ns	ns	ns	ns	ns	ns	ns	ns	ns	ns	ns	ns	ns	ns	ns	ns	ns	ns	ns
ARHGEF10	ns	ns	ns	ns	ns	ns	ns	ns	ns	ns	ns	ns	ns	ns	ns	ns	ns	ns	ns	ns	ns	ns	ns	ns	ns
ARHGEF37	ns	0.001641395 (-0.48116)	ns	ns	ns	ns	ns	ns	ns	ns	0.026274591 (-0.35089)	ns	ns	ns	ns	ns	ns	ns	ns	ns	ns	ns	ns	ns	ns
ARHGEF7	ns	ns	ns	ns	ns	ns	ns	ns	ns	ns	ns	ns	ns	ns	ns	ns	ns	ns	ns	ns	ns	ns	ns	ns	ns
ARID1A	ns	ns	ns	ns	ns	ns	ns	ns	ns	ns	ns	ns	ns	ns	ns	ns	ns	ns	ns	ns	ns	ns	ns	ns	ns
ARID1B	ns	ns	ns	ns	ns	ns	ns	ns	ns	ns	ns	ns	ns	ns	ns	ns	ns	ns	ns	ns	ns	ns	ns	ns	ns
ARID3B	0.042184604 (0.32256)	0.003009091 (-0.45669)	ns	ns	ns	ns	ns	ns	ns	ns	ns	ns	ns	ns	ns	ns	ns	ns	ns	ns	ns	ns	ns	ns	0.038337327 (-0.32848)
ARID3C	ns	ns	ns	ns	ns	ns	ns	ns	ns	ns	ns	ns	ns	ns	ns	ns	ns	ns	ns	ns	ns	ns	ns	0.009571084 (0.40434)	ns
ARID4A	ns	ns	ns	ns	ns	ns	ns	ns	ns	ns	ns	ns	ns	ns	ns	ns	ns	ns	ns	ns	ns	ns	ns	ns	ns
ARID4B	ns	ns	ns	ns	ns	ns	ns	ns	ns	ns	ns	ns	ns	ns	ns	ns	ns	ns	ns	ns	ns	ns	ns	ns	ns
ARIH1	ns	ns	ns	ns	ns	ns	ns	ns	0.028811551 (0.34556)	ns	ns	ns	ns	ns	ns	ns	ns	ns	ns	ns	ns	ns	ns	ns	ns
ARIH2	ns	ns	ns	ns	ns	ns	ns	ns	0.036656151 (0.33122)	ns	ns	ns	ns	ns	ns	ns	ns	ns	ns	ns	ns	ns	ns	ns	ns
ARL16	ns	0.020646942 (-0.36444)	ns	ns	ns	ns	ns	ns	ns	ns	ns	ns	ns	0.039501173 (0.32664)	ns	ns	ns	ns	ns	ns	ns	ns	ns	ns	ns
ARL2	ns	ns	ns	ns	ns	0.013510759 (0.38703)	ns	ns	ns	0.018358812 (-0.37085)	0.038218756 (-0.32867)	ns	ns	ns	ns	ns	ns	ns	ns	ns	ns	ns	0.04241474 (0.32222)	ns	ns
ARL2BP	0.030207856 (-0.34279)	0.024542307 (0.35478)	ns	ns	ns	ns	ns	ns	0.039526789 (0.3266)	ns	0.028580006 (0.34603)	ns	ns	ns	ns	ns	ns	ns	ns	ns	ns	ns	ns	ns	ns
ARL3	ns	ns	ns	ns	ns	ns	ns	ns	0.040119718 (0.32568)	ns	ns	ns	0.012527676 (0.3909)	ns	ns	ns	ns	ns	ns	ns	ns	0.017868548 (-0.37231)	ns	ns	ns
ARL4A	ns	ns	ns	ns	ns	ns	ns	ns	ns	ns	ns	ns	ns	ns	ns	ns	ns	ns	ns	ns	ns	ns	ns	ns	ns
ARL8B	ns	0.033240141 (0.33712)	ns	ns	ns	ns	ns	ns	ns	ns	ns	ns	ns	ns	ns	ns	ns	ns	ns	ns	ns	ns	ns	ns	ns
ARL9	ns	ns	ns	0.002793499 (0.45979)	ns	ns	ns	ns	ns	ns	ns	ns	ns	ns	ns	0.046041348 (0.31705)	ns	ns	ns	ns	ns	ns	ns	0.029054595 (0.34507)	ns
ARMC10	ns	ns	ns	0.025978282 (0.35154)	ns	ns	ns	ns	ns	ns	ns	ns	ns	0.029289307 (0.3446)	ns	ns	ns	ns	ns	ns	ns	ns	ns	0.031542103 (0.34024)	ns
ARMC12	ns	0.030455392 (-0.34231)	ns	ns	ns	0.022832529 (0.35885)	ns	ns	ns	ns	ns	ns	ns	ns	ns	ns	ns	ns	ns	ns	ns	ns	ns	0.018324876 (0.37095)	ns
ARMC4	ns	ns	ns	ns	ns	ns	ns	ns	ns	ns	0.023546754 (-0.35712)	ns	0.044623933 (0.31903)	ns	ns	ns	ns	ns	ns	ns	ns	ns	ns	ns	ns
ARMC8	ns	ns	ns	ns	ns	ns	ns	ns	0.021177184 (0.36304)	ns	ns	ns	ns	ns	ns	ns	0.0227552 (0.35904)	ns	ns	ns	ns	ns	ns	ns	ns
ARMC9	ns	ns	ns	ns	ns	ns	ns	ns	ns	ns	ns	ns	ns	ns	ns	ns	ns	ns	ns	ns	ns	ns	ns	ns	ns
ARNT	ns	ns	ns	ns	ns	ns	ns	ns	0.013823211 (0.38585)	ns	ns	ns	0.04383096 (0.32016)	ns	ns	ns	ns	ns	ns	ns	ns	ns	ns	ns	ns
ARPC1A	ns	ns	ns	ns	ns	ns	ns	ns	ns	ns	ns	ns	ns	ns	ns	ns	ns	ns	ns	ns	ns	ns	ns	ns	ns
ARPC2	0.000899395 (-0.50378)	ns	ns	0.036022144 (0.33228)	ns	ns	ns	ns	0.031616737 (0.3401)	ns	ns	ns	ns	ns	ns	ns	ns	ns	ns	0.045263773 (-0.31813)	ns	ns	ns	ns	ns
ARRDC4	ns	ns	ns	ns	ns	ns	ns	ns	ns	ns	ns	ns	ns	ns	ns	ns	ns	ns	ns	ns	ns	ns	ns	ns	ns
ARSA	ns	ns	ns	ns	ns	ns	ns	ns	1.32395E-05 (-0.6286)	0.049767532 (-0.31207)	ns	ns	ns	ns	0.003894187 (-0.44571)	0.011798659 (-0.39394)	0.008198981 (-0.41183)	ns	ns	ns	0.029134322 (-0.34491)	ns	ns	ns	ns
ART3	ns	ns	ns	ns	ns	ns	ns	ns	ns	ns	ns	ns	ns	ns	ns	ns	ns	ns	ns	ns	ns	ns	ns	ns	ns
ASAP2	ns	ns	ns	ns	ns	ns	ns	ns	ns	ns	ns	ns	ns	ns	ns	ns	ns	ns	ns	ns	ns	ns	ns	ns	ns
ASB1	ns	ns	ns	ns	ns	ns	ns	ns	ns	ns	ns	ns	ns	ns	ns	ns	ns	ns	ns	ns	ns	ns	ns	ns	ns
ASB12	ns	ns	0.039023354 (0.32739)	0.002748059 (0.46047)	ns	ns	ns	ns	ns	ns	ns	ns	ns	ns	ns	ns	ns	ns	ns	ns	ns	ns	ns	ns	ns
ASB5	ns	ns	ns	0.034602505 (0.33471)	ns	ns	ns	ns	ns	ns	ns	ns	ns	0.049053854 (0.313)	ns	0.03536202 (0.3334)	ns	ns	ns	ns	ns	ns	ns	ns	ns
ASB8	ns	ns	ns	0.01801847 (0.37186)	ns	ns	ns	ns	ns	ns	ns	ns	ns	0.038587929 (0.32808)	ns	ns	ns	ns	ns	ns	ns	ns	ns	0.045078173 (0.31839)	ns
ASCC1	ns	0.002789463 (-0.45985)	ns	ns	ns	ns	ns	ns	ns	ns	ns	ns	ns	ns	ns	ns	ns	ns	ns	ns	ns	ns	ns	ns	ns
ASGR2	ns	ns	ns	ns	ns	ns	ns	ns	0.028975049 (0.34523)	ns	ns	ns	ns	ns	ns	ns	ns	ns	ns	ns	ns	ns	ns	ns	ns
ASH1L	ns	ns	ns	ns	ns	ns	ns	ns	0.006704252 (0.42133)	0.040444983 (0.32518)	ns	ns	0.03759962 (0.32967)	ns	ns	ns	ns	ns	ns	ns	ns	ns	ns	ns	ns
ASNA1	ns	ns	ns	ns	0.025923882 (-0.35166)	0.040288589 (-0.32542)	ns	ns	ns	ns	ns	ns	ns	ns	ns	ns	ns	ns	ns	ns	ns	ns	ns	ns	ns
ASPH	ns	0.031846879 (-0.33967)	ns	ns	ns	0.016905117 (0.37528)	ns	ns	ns	ns	ns	ns	0.031997478 (0.33939)	ns	ns	ns	0.021326904 (0.36265)	ns	ns	ns	ns	ns	ns	ns	ns
ASPRV1	ns	0.025648811 (-0.35227)	ns	0.001395762 (0.48741)	ns	ns	ns	0.010731886 (0.39869)	ns	ns	ns	ns	ns	ns	ns	ns	ns	ns	ns	ns	ns	ns	ns	ns	0.041460296 (0.32364)
ASPSCR1	ns	ns	ns	ns	ns	ns	ns	ns	ns	ns	ns	ns	ns	ns	ns	ns	ns	ns	ns	ns	ns	ns	ns	ns	ns
ASRGL1	ns	ns	ns	ns	ns	ns	ns	ns	0.024811868 (0.35416)	ns	ns	ns	ns	ns	ns	ns	0.036075624 (0.33219)	ns	ns	ns	ns	ns	ns	ns	ns
ASXL2	ns	ns	ns	ns	ns	ns	ns	ns	ns	ns	ns	ns	ns	ns	ns	ns	ns	ns	ns	ns	ns	ns	ns	ns	ns
ASXL3	ns	ns	ns	ns	ns	0.035087968 (0.33387)	ns	ns	ns	ns	ns	ns	ns	ns	ns	ns	ns	ns	ns	ns	ns	ns	ns	ns	ns
ASZ1	ns	ns	ns	ns	ns	ns	ns	ns	ns	ns	ns	ns	ns	ns	ns	ns	ns	ns	ns	ns	ns	ns	ns	ns	ns
ATAD2	ns	ns	ns	ns	ns	ns	ns	ns	0.013466242 (0.3872)	ns	ns	ns	ns	ns	ns	ns	ns	ns	ns	ns	ns	ns	ns	ns	ns
ATAD2B	ns	ns	ns	ns	ns	ns	ns	ns	0.000891259 (0.50411)	ns	ns	ns	0.030955476 (0.34135)	ns	ns	ns	ns	ns	ns	ns	ns	ns	ns	ns	ns
ATE1	ns	ns	ns	ns	ns	ns	ns	ns	ns	ns	ns	ns	0.044886087 (0.31866)	ns	ns	ns	ns	ns	ns	ns	ns	ns	ns	ns	ns
ATF1	ns	ns	ns	ns	ns	ns	ns	ns	ns	ns	ns	ns	ns	ns	ns	ns	ns	ns	ns	ns	ns	ns	ns	ns	0.026128368 (0.35121)
ATF2	ns	ns	ns	ns	ns	ns	ns	ns	0.00283823 (0.45913)	ns	0.034401859 (-0.33506)	ns	ns	ns	0.017179484 (0.37442)	0.013253253 (0.38802)	0.02442568 (0.35505)	ns	ns	ns	ns	ns	ns	ns	0.029194236 (0.34479)
ATF6	ns	ns	ns	ns	ns	ns	ns	ns	ns	ns	ns	ns	ns	ns	ns	ns	ns	ns	ns	ns	ns	ns	ns	ns	ns
ATF7IP	0.001055001 (-0.49793)	ns	ns	ns	ns	ns	ns	ns	ns	0.020337859 (0.36527)	0.033474346 (-0.3367)	ns	ns	ns	ns	ns	ns	ns	ns	ns	ns	ns	ns	ns	ns
ATF7IP2	ns	ns	ns	0.001954698 (0.47429)	ns	ns	ns	0.042830183 (0.32161)	ns	ns	ns	ns	ns	ns	ns	ns	ns	ns	ns	ns	ns	ns	ns	ns	ns
ATG10	ns	ns	ns	0.00359188 (0.44919)	ns	ns	ns	0.045199457 (0.31822)	ns	ns	ns	ns	ns	ns	ns	ns	ns	ns	ns	ns	ns	ns	ns	ns	ns
ATG14	ns	ns	ns	ns	ns	ns	ns	ns	ns	ns	ns	ns	ns	ns	ns	ns	ns	ns	ns	ns	ns	ns	ns	ns	ns
ATG16L1	ns	ns	ns	ns	ns	ns	ns	ns	ns	ns	ns	ns	ns	ns	ns	ns	ns	ns	ns	ns	ns	ns	ns	ns	ns
ATG3	ns	ns	ns	ns	ns	0.022013602 (0.36089)	ns	ns	ns	ns	ns	ns	ns	ns	ns	ns	ns	ns	ns	ns	ns	ns	ns	ns	ns
ATG9A	ns	ns	ns	ns	ns	ns	ns	ns	0.002517506 (-0.46408)	ns	ns	ns	ns	ns	ns	ns	0.044306768 (-0.31948)	ns	ns	ns	ns	ns	ns	ns	ns
ATIC	ns	0.040438457 (-0.32519)	ns	ns	ns	ns	ns	ns	ns	ns	ns	ns	ns	ns	ns	ns	ns	ns	ns	ns	ns	ns	ns	ns	ns
ATL3	ns	ns	ns	ns	ns	ns	ns	ns	ns	ns	ns	ns	ns	ns	ns	ns	ns	ns	ns	ns	ns	ns	ns	ns	ns
ATOX1	ns	ns	ns	ns	ns	0.047613958 (0.31491)	ns	ns	ns	ns	ns	ns	ns	ns	ns	ns	ns	ns	ns	ns	ns	0.035514374 (0.33314)	ns	ns	ns
ATP10A	ns	0.008417233 (-0.41057)	ns	ns	ns	ns	ns	ns	ns	ns	ns	ns	ns	ns	ns	ns	ns	ns	ns	ns	ns	ns	ns	ns	ns
ATP11B	ns	ns	ns	0.001586554 (0.48248)	ns	ns	ns	0.019076733 (0.36877)	ns	ns	ns	ns	ns	ns	ns	ns	ns	ns	0.017769183 (-0.37261)	0.046419564 (-0.31653)	0.036242422 (-0.33191)	ns	ns	ns	0.020572108 (0.36464)
ATP13A1	ns	0.010152721 (-0.40144)	ns	ns	ns	ns	ns	ns	ns	ns	ns	ns	ns	ns	ns	ns	ns	ns	ns	ns	0.03394116 (-0.33587)	ns	ns	ns	ns
ATP1A2	ns	ns	ns	ns	ns	ns	ns	ns	0.022144389 (-0.36056)	ns	ns	ns	ns	ns	ns	ns	0.02248023 (-0.35972)	ns	0.041141639 (-0.32412)	ns	0.016634447 (-0.37614)	ns	ns	ns	ns
ATP2A2	ns	ns	ns	0.046470669 (0.31646)	ns	ns	ns	ns	ns	ns	ns	ns	ns	ns	ns	ns	ns	ns	ns	ns	ns	ns	ns	ns	ns
ATP2C1	ns	ns	ns	0.01302532 (0.38891)	ns	ns	ns	0.043138766 (0.32116)	ns	ns	ns	ns	ns	ns	ns	ns	ns	ns	ns	ns	ns	ns	ns	ns	0.047368667 (0.31524)
ATP5A1	0.020572108 (-0.36464)	ns	ns	ns	ns	ns	ns	ns	ns	0.039809468 (0.32616)	ns	ns	ns	ns	ns	ns	ns	ns	ns	ns	ns	ns	ns	ns	ns
ATP5O	0.011418308 (-0.39559)	ns	ns	ns	ns	ns	ns	ns	ns	ns	ns	ns	ns	ns	ns	ns	ns	ns	ns	ns	ns	ns	ns	ns	ns
ATP6	ns	ns	ns	ns	ns	ns	ns	ns	ns	ns	ns	ns	ns	ns	ns	ns	ns	ns	ns	ns	ns	0.016841842 (0.37548)	ns	ns	ns
ATP6V0A2	ns	ns	ns	ns	ns	ns	ns	ns	ns	ns	ns	ns	ns	ns	ns	ns	ns	ns	ns	ns	ns	ns	ns	ns	ns
ATP6V0D1	ns	ns	ns	ns	ns	ns	ns	ns	ns	ns	ns	ns	ns	0.025770264 (0.352)	ns	ns	ns	ns	ns	ns	ns	ns	ns	0.00028768 (0.54275)	ns
ATP6V1B2	ns	ns	ns	ns	ns	ns	ns	ns	ns	ns	0.010042186 (-0.40198)	ns	0.03617086 (0.33203)	ns	ns	ns	ns	ns	ns	ns	ns	ns	ns	ns	ns
ATP6V1C1	0.02418098 (-0.35562)	ns	ns	ns	ns	ns	ns	ns	ns	ns	ns	ns	ns	ns	ns	ns	ns	ns	ns	ns	ns	ns	ns	ns	ns
ATP6V1F	ns	ns	ns	ns	ns	ns	ns	ns	ns	ns	0.013281657 (-0.38791)	ns	ns	ns	ns	ns	0.039143954 (-0.3272)	ns	ns	ns	ns	ns	ns	ns	ns
ATP6V1G1	ns	ns	ns	ns	ns	ns	ns	ns	ns	ns	ns	ns	ns	ns	ns	ns	ns	ns	ns	ns	ns	ns	ns	ns	ns
ATP6V1H	ns	ns	ns	0.00018374 (0.55686)	ns	ns	ns	0.000364266 (0.53506)	0.040765821 (0.32469)	ns	ns	ns	ns	ns	ns	ns	ns	ns	ns	ns	ns	ns	ns	ns	ns
ATP8	ns	ns	ns	ns	ns	ns	ns	ns	ns	ns	ns	ns	ns	ns	ns	ns	0.032737308 (0.33803)	ns	0.044229517 (0.31959)	ns	0.019706053 (0.367)	ns	ns	ns	ns
ATP8A2	ns	ns	ns	ns	ns	ns	ns	ns	ns	ns	ns	ns	ns	ns	ns	ns	ns	ns	ns	ns	ns	ns	ns	ns	ns
ATP8B3	ns	ns	ns	ns	ns	ns	ns	ns	0.017240602 (-0.37423)	ns	ns	ns	ns	ns	ns	ns	ns	ns	ns	ns	ns	ns	ns	ns	ns
ATP9A	ns	0.004036744 (-0.44415)	ns	ns	ns	0.044950042 (0.31857)	ns	ns	ns	ns	ns	ns	ns	ns	0.009818199 (-0.40309)	0.004865413 (-0.43593)	ns	ns	ns	ns	0.018936873 (-0.36917)	ns	ns	ns	ns
ATP9B	ns	ns	ns	ns	ns	ns	ns	ns	ns	ns	ns	ns	ns	ns	ns	ns	ns	ns	ns	ns	ns	ns	ns	ns	ns
ATPAF2	ns	ns	ns	ns	ns	ns	ns	ns	ns	ns	ns	ns	ns	ns	ns	ns	ns	ns	ns	ns	ns	ns	ns	ns	0.029824403 (-0.34354)
ATPIF1	ns	ns	ns	ns	ns	ns	ns	ns	ns	ns	ns	ns	ns	ns	ns	0.04537113 (0.31798)	ns	ns	ns	ns	ns	ns	ns	ns	ns
ATRIP	ns	0.008178451 (-0.41195)	ns	ns	ns	ns	ns	ns	ns	ns	ns	ns	ns	ns	ns	0.015910358 (-0.3785)	ns	ns	ns	ns	ns	ns	ns	ns	ns
ATRN	ns	ns	ns	ns	ns	ns	ns	ns	ns	ns	ns	ns	0.0396615 (0.32639)	ns	0.023807202 (0.3565)	ns	0.018270687 (0.37111)	ns	ns	ns	ns	ns	ns	ns	ns
ATXN10	ns	ns	ns	ns	ns	ns	ns	ns	ns	ns	ns	ns	ns	ns	ns	ns	ns	ns	ns	ns	ns	ns	ns	ns	ns
ATXN2	0.012783196 (-0.38987)	ns	ns	ns	ns	ns	ns	ns	ns	0.045514593 (0.31778)	0.001038011 (-0.49853)	ns	ns	ns	ns	ns	ns	ns	ns	ns	ns	ns	ns	ns	ns
ATXN2L	ns	ns	ns	ns	ns	ns	ns	ns	ns	ns	ns	ns	ns	ns	ns	ns	ns	ns	ns	ns	ns	ns	ns	ns	ns
ATXN7L3	ns	ns	ns	ns	ns	ns	ns	ns	ns	ns	ns	ns	ns	ns	ns	ns	ns	ns	ns	ns	ns	ns	ns	ns	ns
AUH	ns	ns	ns	0.016690795 (0.37596)	ns	ns	ns	ns	0.03553786 (0.3331)	0.022621411 (0.35937)	ns	ns	ns	ns	ns	ns	0.033012811 (0.33753)	ns	ns	ns	ns	0.018176182 (0.37139)	ns	ns	ns
AURKAIP1	ns	ns	ns	ns	ns	0.026228824 (0.35099)	ns	ns	ns	ns	ns	ns	ns	0.008901748 (0.40787)	0.018280837 (0.37108)	ns	0.005894293 (0.42727)	ns	ns	ns	ns	ns	ns	ns	ns
AURKC	ns	ns	ns	ns	ns	0.035093781 (-0.33386)	ns	ns	ns	ns	ns	ns	ns	ns	ns	ns	ns	ns	ns	ns	ns	ns	ns	ns	ns
AVIL	ns	ns	ns	ns	ns	ns	ns	ns	ns	ns	ns	ns	ns	ns	ns	ns	ns	ns	ns	ns	ns	3.61989E-07 (0.70408)	ns	ns	ns
AVL9	ns	ns	ns	ns	ns	ns	ns	ns	ns	ns	ns	ns	0.0113616 (0.39584)	ns	ns	ns	ns	ns	ns	ns	ns	ns	0.002419683 (-0.4657)	ns	ns
AXDND1	ns	ns	ns	0.007517303 (0.41596)	ns	ns	ns	0.035885767 (0.33251)	0.007679338 (0.41495)	ns	0.04831828 (-0.31397)	ns	ns	ns	ns	ns	0.028384159 (0.34643)	ns	ns	ns	ns	ns	ns	ns	0.013155523 (0.3884)
AXIN1	ns	ns	ns	ns	ns	ns	ns	ns	ns	ns	ns	ns	ns	ns	ns	ns	ns	ns	ns	ns	ns	ns	ns	ns	ns
AZIN1	0.041760854 (-0.32319)	ns	ns	0.024048755 (0.35593)	ns	ns	ns	ns	ns	ns	ns	ns	ns	ns	ns	ns	ns	ns	ns	ns	ns	ns	ns	ns	ns
AZIN2	ns	ns	ns	ns	ns	ns	ns	ns	ns	ns	ns	ns	ns	ns	ns	ns	ns	ns	ns	ns	ns	ns	ns	0.042164347 (0.32259)	ns
B3GALNT2	ns	ns	ns	0.007479234 (0.4162)	ns	ns	ns	ns	ns	ns	ns	ns	ns	ns	ns	ns	ns	ns	ns	ns	ns	ns	ns	ns	ns
B3GLCT	ns	ns	ns	ns	ns	ns	ns	ns	ns	ns	ns	ns	ns	ns	ns	ns	ns	ns	ns	ns	ns	ns	ns	ns	ns
B3GNTL1	0.040379759 (0.32528)	0.008879718 (-0.40799)	ns	ns	ns	ns	ns	ns	ns	ns	ns	ns	ns	ns	ns	ns	ns	ns	ns	ns	ns	ns	ns	ns	ns
B4GALNT1	ns	0.023037073 (-0.35835)	ns	ns	ns	0.026467538 (0.35047)	ns	ns	0.003223808 (-0.45379)	ns	ns	ns	ns	ns	ns	ns	ns	ns	ns	ns	ns	ns	ns	ns	ns
B4GALT2	ns	0.002693475 (-0.4613)	ns	ns	ns	ns	ns	ns	0.014882692 (-0.38201)	ns	ns	ns	ns	ns	ns	ns	ns	ns	ns	ns	ns	ns	ns	ns	ns
B4GALT7	ns	0.032262435 (-0.3389)	ns	ns	ns	ns	ns	ns	0.047213105 (-0.31545)	ns	ns	ns	ns	ns	ns	ns	ns	ns	ns	ns	ns	ns	ns	ns	ns
BABAM2	ns	ns	ns	ns	ns	ns	ns	ns	ns	ns	ns	ns	ns	ns	ns	ns	ns	ns	ns	ns	ns	ns	ns	ns	ns
BAD	ns	ns	ns	ns	ns	ns	ns	ns	ns	ns	ns	ns	ns	ns	ns	0.00937724 (-0.40534)	ns	ns	ns	ns	ns	ns	ns	ns	ns
BAG1	ns	ns	ns	ns	ns	ns	ns	ns	ns	ns	ns	ns	ns	ns	ns	ns	ns	ns	ns	ns	ns	ns	ns	ns	ns
BAG4	ns	0.002849853 (-0.45896)	0.030038639 (-0.34312)	ns	ns	0.019934202 (0.36637)	ns	ns	ns	ns	ns	ns	ns	ns	ns	ns	ns	ns	ns	ns	ns	ns	ns	ns	ns
BAG6	0.005195701 (0.43299)	ns	ns	ns	ns	ns	ns	ns	0.003435631 (-0.45109)	0.020408269 (-0.36508)	ns	ns	ns	ns	ns	ns	ns	ns	ns	ns	ns	ns	ns	ns	ns
BAIAP2	ns	ns	ns	ns	ns	ns	ns	ns	ns	ns	ns	ns	ns	ns	ns	ns	ns	ns	ns	ns	ns	ns	ns	ns	ns
BANF2	ns	ns	ns	ns	ns	ns	ns	ns	ns	ns	ns	ns	0.030720226 (0.3418)	ns	ns	ns	ns	ns	ns	ns	ns	ns	ns	ns	ns
BANP	ns	ns	ns	ns	ns	ns	ns	ns	ns	ns	ns	ns	ns	ns	ns	ns	ns	ns	ns	ns	ns	ns	ns	ns	ns
BARD1	ns	ns	ns	0.028111838 (0.34699)	ns	ns	ns	ns	0.001728116 (0.47915)	ns	ns	ns	ns	ns	ns	ns	ns	ns	ns	ns	ns	ns	ns	ns	0.02595107 (0.3516)
BAZ1A	ns	ns	ns	ns	ns	ns	ns	ns	0.001123947 (0.49558)	ns	ns	ns	0.005132475 (0.43354)	ns	ns	ns	ns	ns	ns	ns	ns	ns	ns	ns	ns
BAZ1B	0.005200325 (-0.43295)	ns	ns	ns	ns	ns	ns	ns	ns	ns	0.03172361 (-0.3399)	ns	ns	ns	ns	ns	ns	ns	ns	ns	ns	ns	ns	ns	ns
BAZ2B	ns	ns	ns	ns	ns	ns	ns	ns	ns	ns	ns	ns	0.04893952 (0.31315)	ns	ns	ns	ns	ns	ns	ns	ns	ns	ns	ns	ns
BBOF1	ns	ns	ns	0.031165829 (0.34095)	ns	ns	ns	ns	0.021516265 (0.36216)	ns	ns	ns	ns	ns	ns	ns	ns	ns	ns	ns	ns	ns	ns	ns	ns
BBS2	ns	ns	ns	ns	ns	ns	ns	ns	ns	ns	ns	ns	ns	ns	ns	ns	ns	ns	ns	ns	ns	ns	ns	ns	ns
BBS9	ns	ns	ns	0.002573337 (0.46318)	ns	ns	ns	0.006513609 (0.42267)	ns	ns	ns	ns	ns	ns	ns	ns	ns	ns	ns	ns	ns	ns	ns	ns	ns
BBX	0.004629277 (-0.43814)	ns	ns	ns	ns	ns	ns	ns	0.008448815 (0.41039)	ns	ns	ns	ns	ns	ns	ns	ns	ns	ns	ns	ns	ns	ns	ns	ns
BCAP29	ns	ns	ns	ns	ns	ns	ns	ns	ns	ns	ns	ns	ns	ns	ns	0.023781893 (0.35656)	ns	ns	ns	0.02718037 (0.34894)	ns	ns	ns	ns	ns
BCAS3	ns	ns	ns	ns	ns	ns	ns	ns	ns	ns	ns	ns	ns	ns	ns	ns	ns	ns	ns	ns	ns	ns	ns	ns	ns
BCKDHB	ns	ns	ns	0.010740514 (0.39865)	ns	ns	ns	ns	ns	ns	ns	ns	0.012303123 (0.39182)	ns	ns	ns	ns	ns	ns	ns	ns	ns	ns	ns	ns
BCKDK	ns	ns	ns	ns	ns	ns	ns	ns	ns	ns	ns	ns	ns	ns	ns	ns	ns	ns	ns	ns	ns	ns	ns	ns	ns
BCL2L13	ns	0.0018533 (-0.4764)	ns	ns	ns	ns	ns	ns	ns	ns	ns	ns	ns	ns	ns	ns	ns	ns	ns	ns	ns	ns	ns	ns	ns
BCL2L14	ns	ns	ns	0.002648823 (0.46199)	ns	ns	ns	ns	ns	ns	ns	ns	ns	ns	ns	0.046837025 (0.31596)	ns	ns	ns	ns	ns	ns	ns	ns	ns
BCL7C	ns	ns	ns	ns	ns	ns	ns	ns	ns	ns	ns	ns	ns	ns	ns	ns	ns	ns	ns	ns	ns	ns	ns	0.022065047 (0.36076)	ns
BCL9	ns	ns	ns	ns	ns	ns	ns	ns	ns	ns	ns	ns	ns	ns	ns	0.022938702 (0.35859)	ns	ns	ns	ns	ns	ns	ns	ns	ns
BCS1L	ns	ns	ns	ns	ns	ns	ns	ns	ns	ns	ns	ns	ns	ns	ns	ns	ns	ns	ns	ns	ns	ns	ns	ns	ns
BDP1	0.046215599 (-0.31681)	ns	ns	0.02506626 (0.35358)	ns	ns	ns	ns	0.014580798 (0.38308)	ns	ns	ns	ns	ns	ns	ns	ns	ns	ns	ns	ns	ns	ns	ns	0.038418627 (0.32835)
BICDL1	ns	ns	ns	ns	ns	ns	ns	ns	ns	ns	ns	ns	ns	ns	ns	ns	ns	ns	ns	ns	ns	ns	ns	ns	ns
BICRAL	ns	ns	ns	ns	ns	ns	ns	ns	ns	ns	ns	ns	ns	ns	ns	ns	ns	ns	ns	ns	ns	ns	ns	ns	ns
BIRC3	ns	ns	ns	ns	ns	ns	ns	ns	ns	ns	ns	ns	ns	ns	ns	ns	ns	ns	ns	ns	ns	ns	ns	ns	ns
BIRC5	ns	0.010607446 (-0.39927)	ns	ns	ns	0.027255824 (0.34878)	ns	ns	ns	ns	ns	ns	ns	0.022343786 (0.36006)	ns	ns	ns	ns	ns	ns	ns	ns	ns	ns	ns
BIRC6	ns	ns	ns	ns	ns	ns	ns	ns	0.023024758 (0.35838)	ns	ns	ns	ns	ns	ns	ns	ns	ns	ns	ns	ns	ns	ns	ns	ns
BLVRB	ns	ns	ns	ns	ns	ns	ns	ns	0.007018687 (-0.41919)	ns	ns	ns	ns	ns	0.00112848 (-0.49543)	0.01116835 (-0.3967)	0.00436824 (-0.4407)	ns	0.043283387 (-0.32095)	ns	0.036451805 (-0.33156)	ns	ns	ns	ns
BMP2K	ns	ns	ns	ns	ns	ns	ns	ns	ns	ns	ns	ns	ns	ns	ns	ns	ns	ns	ns	ns	ns	ns	ns	ns	ns
BNIP3	ns	ns	ns	ns	ns	ns	ns	ns	0.018443883 (-0.3706)	ns	ns	ns	ns	ns	0.033273516 (-0.33706)	0.002510143 (-0.4642)	ns	ns	ns	ns	ns	ns	ns	ns	ns
BNIP3L	0.014071043 (-0.38493)	ns	ns	ns	ns	ns	ns	ns	ns	ns	ns	ns	ns	ns	ns	ns	ns	ns	ns	ns	ns	ns	ns	ns	ns
BOLL	ns	ns	ns	ns	ns	ns	ns	ns	ns	ns	ns	ns	ns	ns	ns	0.042973965 (-0.3214)	ns	ns	ns	ns	ns	ns	ns	ns	ns
BOP1	0.011386522 (0.39573)	ns	ns	ns	ns	ns	ns	ns	1.864E-05 (-0.6202)	ns	ns	ns	ns	ns	ns	ns	ns	ns	ns	ns	ns	ns	ns	ns	ns
BORA	ns	ns	ns	ns	ns	ns	ns	ns	ns	ns	ns	ns	ns	ns	ns	ns	ns	ns	ns	ns	ns	ns	ns	ns	ns
BPIFA3	ns	ns	ns	0.019048692 (0.36885)	ns	ns	ns	ns	ns	ns	ns	ns	ns	ns	ns	ns	ns	ns	ns	ns	ns	ns	ns	ns	ns
BPIFB4	ns	ns	ns	ns	ns	ns	ns	ns	ns	ns	ns	ns	ns	ns	ns	ns	ns	ns	ns	ns	ns	ns	ns	ns	ns
BPTF	0.013621278 (-0.38661)	ns	ns	ns	ns	ns	ns	ns	ns	ns	ns	ns	ns	ns	ns	ns	ns	ns	ns	ns	ns	ns	ns	ns	ns
BRAF	ns	0.03671643 (-0.33112)	ns	0.031825413 (0.33971)	ns	ns	ns	ns	ns	ns	ns	ns	ns	ns	ns	ns	ns	ns	ns	ns	ns	ns	ns	ns	ns
BRD1	ns	ns	ns	ns	ns	ns	ns	ns	ns	ns	ns	ns	0.043810064 (-0.32019)	ns	ns	ns	ns	ns	ns	ns	ns	ns	ns	ns	ns
BRD2	ns	ns	ns	ns	ns	0.042313084 (0.32237)	ns	ns	ns	ns	ns	ns	ns	ns	ns	ns	ns	ns	ns	ns	ns	ns	ns	ns	ns
BRD4	ns	ns	ns	ns	ns	ns	ns	ns	ns	ns	0.041042467 (-0.32427)	ns	ns	ns	ns	ns	ns	ns	ns	ns	ns	ns	ns	ns	ns
BRD7	ns	ns	ns	0.025617401 (0.35234)	ns	ns	ns	ns	ns	ns	ns	ns	ns	ns	ns	ns	ns	ns	ns	ns	ns	ns	ns	ns	ns
BRD8	ns	ns	ns	0.010837984 (0.3982)	ns	ns	ns	ns	ns	ns	ns	ns	ns	ns	ns	ns	ns	ns	ns	ns	ns	ns	ns	ns	ns
BRD9	0.0006951 (0.51301)	0.03617086 (-0.33203)	ns	ns	ns	ns	ns	ns	0.009300648 (-0.40574)	ns	ns	ns	ns	ns	ns	ns	ns	ns	ns	ns	ns	ns	ns	ns	ns
BRI3BP	ns	ns	ns	ns	0.049867955 (-0.31194)	ns	ns	ns	ns	ns	ns	ns	ns	ns	ns	ns	ns	ns	ns	ns	ns	ns	ns	ns	ns
BRMS1	ns	ns	ns	ns	ns	ns	ns	ns	ns	ns	ns	ns	ns	ns	ns	ns	ns	ns	ns	ns	ns	ns	ns	ns	ns
BRWD1	ns	ns	ns	ns	ns	ns	ns	ns	ns	ns	ns	ns	ns	ns	ns	ns	ns	ns	ns	ns	ns	ns	ns	ns	ns
BSCL2	ns	ns	ns	ns	ns	ns	ns	ns	ns	ns	ns	ns	ns	ns	ns	ns	ns	ns	ns	ns	ns	ns	ns	ns	ns
BSDC1	ns	ns	ns	ns	ns	ns	ns	ns	ns	ns	ns	ns	ns	ns	ns	ns	ns	ns	ns	ns	ns	ns	ns	ns	ns
BSPRY	ns	ns	ns	ns	ns	0.0311026 (0.34107)	ns	ns	ns	ns	ns	ns	ns	ns	ns	ns	ns	ns	ns	ns	ns	ns	ns	ns	ns
BTBD16	ns	ns	ns	ns	ns	ns	ns	ns	ns	ns	ns	ns	ns	ns	ns	ns	ns	ns	ns	ns	ns	ns	ns	ns	ns
BTBD2	ns	ns	ns	ns	ns	ns	ns	ns	ns	ns	ns	ns	ns	ns	ns	ns	ns	ns	ns	ns	ns	ns	ns	ns	ns
BTBD7	ns	ns	ns	ns	ns	ns	ns	ns	0.011714767 (0.3943)	0.030944989 (0.34137)	ns	ns	0.018597844 (0.37015)	ns	ns	ns	ns	ns	ns	ns	ns	ns	ns	ns	ns
BTBD9	ns	ns	ns	ns	ns	ns	ns	ns	ns	ns	ns	ns	ns	ns	ns	ns	ns	ns	ns	ns	ns	ns	ns	ns	ns
BTRC	ns	ns	ns	ns	ns	ns	ns	ns	ns	ns	ns	ns	ns	ns	ns	ns	ns	ns	ns	ns	ns	ns	ns	ns	ns
BUB1B	ns	ns	ns	ns	ns	ns	ns	ns	0.030616144 (0.342)	ns	ns	ns	ns	ns	ns	ns	ns	ns	ns	ns	ns	ns	ns	ns	ns
BUD23	ns	ns	ns	ns	ns	ns	ns	ns	ns	ns	ns	ns	ns	ns	ns	ns	ns	ns	ns	ns	ns	ns	ns	ns	ns
BZW1	0.001652816 (-0.48089)	ns	ns	ns	ns	ns	ns	ns	0.011119366 (0.39692)	ns	ns	ns	ns	ns	ns	ns	ns	ns	ns	ns	ns	ns	ns	ns	ns
BZW2	ns	ns	ns	ns	ns	ns	ns	ns	ns	ns	ns	ns	ns	ns	ns	ns	ns	ns	ns	ns	ns	ns	ns	ns	ns
C10ORF90	ns	ns	ns	ns	ns	ns	ns	ns	ns	ns	ns	ns	ns	0.001029328 (0.49884)	0.024559624 (0.35474)	0.017516271 (0.37338)	0.031250299 (0.34079)	ns	ns	ns	ns	ns	ns	ns	ns
C11ORF42	ns	ns	ns	0.038556531 (-0.32813)	ns	ns	ns	0.041016055 (-0.32431)	0.027128596 (-0.34905)	ns	ns	ns	ns	ns	ns	ns	ns	ns	ns	ns	ns	ns	ns	ns	ns
C11ORF49	ns	ns	ns	ns	ns	ns	ns	ns	ns	ns	ns	ns	ns	ns	ns	ns	ns	ns	ns	ns	ns	ns	ns	ns	ns
C11ORF71	ns	ns	ns	ns	ns	ns	ns	ns	0.032008258 (-0.33937)	ns	ns	ns	ns	ns	ns	ns	0.031065765 (-0.34114)	ns	ns	ns	ns	ns	ns	ns	ns
C11ORF74	ns	ns	ns	0.012663574 (0.39035)	ns	ns	ns	ns	ns	ns	ns	ns	ns	ns	ns	ns	ns	ns	ns	ns	ns	ns	ns	ns	ns
C11ORF88	ns	ns	ns	ns	ns	ns	ns	ns	0.013010074 (0.38897)	ns	ns	ns	ns	ns	ns	ns	0.031483564 (0.34035)	ns	ns	ns	ns	ns	ns	ns	ns
C12ORF10	ns	ns	ns	0.018577254 (0.37021)	ns	ns	ns	0.026302084 (0.35083)	ns	ns	ns	ns	ns	ns	ns	ns	ns	ns	ns	ns	ns	ns	ns	ns	ns
C12ORF29	ns	ns	ns	0.006442289 (0.42318)	ns	ns	ns	ns	ns	ns	ns	ns	ns	ns	ns	ns	ns	ns	ns	ns	ns	ns	ns	ns	ns
C12ORF50	ns	ns	ns	ns	ns	0.048567523 (0.31364)	ns	ns	0.008608254 (0.40949)	ns	ns	ns	0.020680692 (0.36435)	ns	ns	ns	ns	ns	ns	ns	ns	ns	ns	ns	ns
C14ORF39	ns	ns	ns	ns	ns	ns	ns	ns	ns	ns	ns	ns	ns	ns	ns	ns	ns	ns	ns	ns	ns	ns	ns	ns	ns
C16ORF46	ns	ns	ns	ns	ns	ns	ns	ns	ns	ns	ns	ns	ns	ns	ns	ns	ns	ns	ns	ns	ns	ns	ns	ns	ns
C16ORF62	ns	0.012835832 (-0.38966)	ns	ns	ns	ns	ns	ns	ns	ns	ns	ns	ns	ns	ns	ns	ns	ns	ns	ns	ns	ns	ns	ns	ns
C16ORF72	ns	ns	ns	ns	ns	ns	ns	ns	ns	ns	ns	ns	ns	ns	ns	ns	ns	ns	ns	ns	ns	ns	ns	0.03521603 (-0.33365)	ns
C16ORF78	ns	0.033240141 (-0.33712)	ns	ns	ns	0.025532306 (0.35253)	ns	ns	ns	ns	ns	ns	ns	ns	ns	ns	ns	ns	ns	ns	ns	ns	ns	ns	ns
C16ORF90	ns	0.036063734 (-0.33221)	ns	ns	ns	ns	ns	ns	ns	ns	ns	ns	ns	ns	ns	0.003836983 (-0.44635)	ns	ns	ns	ns	ns	ns	ns	ns	ns
C17ORF105	ns	ns	ns	ns	ns	ns	ns	ns	0.00932357 (0.40562)	ns	ns	ns	ns	ns	ns	ns	ns	ns	ns	ns	ns	ns	ns	ns	ns
C17ORF53	ns	0.018021814 (-0.37185)	ns	ns	ns	ns	ns	ns	0.001920531 (-0.47499)	ns	ns	ns	ns	ns	ns	ns	ns	ns	ns	ns	ns	ns	ns	ns	ns
C17ORF64	ns	ns	ns	0.000407864 (0.53131)	ns	ns	ns	0.002463343 (0.46497)	ns	ns	ns	ns	ns	ns	ns	ns	ns	ns	ns	ns	0.047227902 (-0.31543)	ns	ns	ns	ns
C18ORF63	ns	ns	ns	0.017382842 (0.37379)	ns	ns	ns	ns	ns	ns	ns	ns	ns	ns	ns	ns	ns	ns	ns	ns	ns	ns	ns	ns	ns
C19ORF44	ns	0.001848612 (-0.4765)	ns	ns	ns	ns	ns	ns	ns	ns	ns	ns	ns	ns	ns	ns	ns	ns	ns	ns	ns	ns	ns	ns	ns
C19ORF47	0.04408934 (0.31979)	ns	ns	ns	ns	ns	ns	ns	ns	ns	ns	ns	ns	ns	0.044278664 (-0.31952)	0.003835207 (-0.44637)	ns	ns	ns	ns	ns	ns	ns	ns	ns
C19ORF67	ns	0.004416186 (-0.44022)	ns	ns	ns	ns	ns	ns	ns	ns	ns	ns	ns	ns	ns	ns	ns	ns	ns	ns	ns	ns	ns	ns	ns
C19ORF71	ns	ns	ns	ns	ns	ns	ns	ns	ns	ns	ns	ns	ns	ns	ns	ns	ns	ns	ns	ns	ns	ns	ns	ns	ns
C19ORF81	ns	ns	ns	0.041700601 (0.32328)	ns	ns	ns	ns	0.006474369 (-0.42295)	ns	ns	ns	ns	ns	ns	ns	ns	0.04332478 (-0.32089)	ns	ns	ns	ns	ns	ns	ns
C1ORF122	ns	ns	ns	ns	ns	0.031329661 (0.34064)	ns	ns	ns	ns	ns	ns	ns	ns	ns	ns	ns	ns	ns	ns	ns	ns	ns	ns	ns
C1ORF123	ns	ns	ns	ns	ns	ns	ns	ns	0.020334159 (0.36528)	ns	ns	ns	ns	ns	ns	ns	ns	ns	ns	ns	ns	ns	ns	ns	ns
C1ORF141	ns	ns	ns	ns	ns	ns	ns	ns	0.009483435 (0.40479)	ns	ns	ns	0.027147414 (0.34901)	ns	ns	ns	ns	ns	ns	ns	ns	ns	ns	ns	ns
C1ORF185	ns	ns	ns	ns	ns	ns	ns	ns	ns	ns	ns	ns	ns	ns	ns	ns	ns	ns	ns	ns	ns	ns	ns	ns	ns
C1ORF228	ns	ns	ns	ns	ns	ns	ns	ns	ns	ns	ns	ns	ns	ns	ns	ns	ns	ns	ns	ns	ns	ns	ns	ns	ns
C1ORF56	ns	ns	ns	ns	ns	ns	0.04552896 (-0.31776)	ns	0.026370919 (0.35068)	ns	ns	ns	ns	ns	ns	ns	ns	ns	ns	ns	ns	ns	ns	ns	ns
C1ORF87	ns	ns	ns	ns	ns	ns	ns	ns	ns	ns	ns	ns	ns	ns	ns	ns	ns	ns	ns	ns	ns	ns	ns	ns	ns
C1QL4	ns	0.036698338 (-0.33115)	ns	ns	ns	ns	ns	ns	0.034407578 (-0.33505)	ns	ns	ns	ns	ns	ns	0.039635812 (-0.32643)	ns	ns	ns	ns	ns	ns	ns	0.016429207 (0.3768)	ns
C20ORF141	ns	ns	ns	ns	ns	ns	ns	ns	0.001665589 (-0.48059)	0.036692309 (-0.33116)	ns	ns	ns	ns	0.01121304 (-0.3965)	0.004200128 (-0.44242)	ns	ns	ns	ns	0.032841776 (-0.33784)	ns	ns	ns	ns
C20ORF194	ns	ns	ns	0.007821311 (0.41408)	ns	ns	ns	ns	ns	ns	ns	ns	ns	ns	ns	ns	ns	ns	ns	ns	ns	ns	ns	ns	ns
C22ORF31	ns	0.006571437 (-0.42226)	ns	ns	ns	0.000736299 (0.51097)	ns	ns	ns	ns	0.02916926 (-0.34484)	ns	ns	ns	ns	ns	ns	ns	ns	ns	ns	ns	ns	ns	ns
C22ORF46	ns	ns	ns	ns	ns	ns	ns	ns	ns	ns	0.022164262 (-0.36051)	ns	ns	ns	ns	ns	ns	ns	ns	ns	0.049945314 (-0.31184)	ns	ns	ns	ns
C2CD3	ns	0.013652995 (-0.38649)	ns	ns	ns	ns	ns	ns	ns	ns	ns	ns	ns	ns	ns	ns	ns	ns	ns	ns	ns	ns	ns	ns	ns
C2CD5	0.047800464 (-0.31466)	ns	ns	0.000845442 (0.50602)	ns	ns	ns	0.007189785 (0.41806)	0.009958949 (0.40239)	0.025973745 (0.35155)	ns	ns	0.048719083 (0.31344)	ns	ns	0.019090767 (0.36873)	ns	ns	ns	ns	ns	ns	ns	ns	ns
C2ORF42	ns	ns	ns	ns	ns	ns	ns	ns	0.047673576 (0.31483)	ns	ns	ns	0.021832368 (0.36135)	ns	ns	ns	ns	ns	ns	ns	ns	ns	ns	ns	ns
C3	ns	0.020419405 (-0.36505)	ns	0.026091917 (0.35129)	ns	0.010753466 (0.39859)	ns	ns	ns	ns	ns	ns	ns	ns	ns	ns	ns	ns	ns	ns	ns	ns	ns	ns	ns
C3ORF20	ns	0.006181141 (-0.42509)	ns	ns	ns	0.028364636 (0.34647)	ns	ns	ns	ns	0.037031191 (-0.3306)	ns	ns	ns	ns	ns	ns	ns	ns	ns	ns	ns	ns	ns	ns
C3ORF67	ns	ns	ns	0.033833831 (0.33606)	ns	ns	ns	0.028638977 (0.34591)	0.042666338 (0.32185)	ns	ns	0.020978925 (0.36356)	0.027793663 (0.34765)	ns	ns	ns	ns	ns	ns	ns	ns	ns	ns	ns	0.023550935 (0.35711)
C3ORF84	ns	ns	ns	ns	ns	ns	ns	ns	ns	ns	ns	ns	ns	ns	ns	ns	ns	ns	ns	ns	ns	ns	ns	ns	ns
C4ORF36	ns	ns	ns	ns	ns	ns	ns	ns	ns	ns	ns	ns	ns	ns	ns	ns	ns	ns	ns	ns	ns	ns	ns	ns	ns
C4ORF45	ns	ns	ns	ns	ns	ns	ns	ns	ns	ns	ns	ns	ns	ns	ns	ns	ns	ns	ns	ns	ns	ns	ns	ns	ns
C4ORF48	ns	ns	ns	ns	ns	ns	ns	ns	ns	ns	ns	ns	ns	ns	ns	ns	ns	ns	ns	ns	ns	ns	ns	0.037939124 (0.32912)	ns
C5ORF42	ns	ns	ns	ns	ns	ns	ns	ns	0.021489128 (0.36223)	ns	ns	ns	0.018515598 (0.37039)	ns	ns	ns	ns	ns	ns	ns	ns	ns	ns	0.038462462 (0.32828)	ns
C5ORF49	ns	ns	ns	0.001162845 (0.49431)	ns	ns	ns	0.006701372 (0.42135)	ns	ns	ns	ns	ns	ns	ns	ns	ns	ns	ns	ns	ns	ns	ns	0.031113131 (0.34105)	ns
C5ORF52	ns	ns	ns	ns	ns	ns	ns	ns	ns	ns	ns	ns	ns	ns	ns	ns	ns	ns	ns	ns	ns	0.024987081 (-0.35376)	ns	ns	ns
C6ORF106	ns	ns	ns	ns	ns	ns	ns	ns	ns	ns	ns	ns	ns	ns	ns	ns	ns	ns	ns	ns	ns	ns	ns	ns	ns
C6ORF118	ns	ns	ns	0.000304742 (0.54089)	0.015244949 (0.38075)	ns	0.00417139 (0.44272)	0.002350546 (0.46688)	ns	ns	ns	ns	ns	ns	ns	ns	ns	ns	ns	ns	ns	ns	ns	ns	ns
C6ORF132	ns	ns	ns	ns	ns	ns	ns	ns	ns	ns	ns	ns	ns	ns	ns	ns	ns	ns	ns	ns	ns	ns	ns	ns	ns
C6ORF62	ns	0.023955284 (-0.35615)	ns	ns	ns	0.036529827 (0.33143)	ns	ns	ns	ns	ns	ns	ns	ns	ns	ns	ns	ns	ns	ns	ns	ns	ns	ns	ns
C7ORF49	ns	ns	ns	0.02539397 (0.35284)	ns	ns	ns	ns	ns	ns	ns	ns	ns	ns	ns	0.016290496 (0.37725)	ns	ns	ns	ns	ns	ns	ns	ns	ns
C7ORF55-LUC7L2	ns	ns	ns	ns	ns	ns	ns	ns	ns	ns	ns	ns	ns	ns	ns	ns	ns	ns	ns	ns	ns	ns	ns	ns	ns
C8ORF33	ns	ns	ns	ns	ns	ns	ns	ns	ns	ns	ns	ns	ns	ns	ns	ns	ns	ns	ns	0.024668088 (-0.35449)	ns	ns	ns	0.040178108 (0.32559)	ns
C8ORF34	ns	0.012332217 (-0.3917)	ns	ns	ns	0.034356131 (0.33514)	ns	ns	ns	ns	0.044687586 (-0.31894)	ns	ns	ns	ns	ns	ns	ns	ns	ns	ns	ns	ns	ns	ns
C8ORF82	ns	ns	ns	ns	ns	ns	ns	ns	ns	ns	ns	ns	ns	ns	ns	0.004028398 (-0.44424)	ns	ns	ns	ns	ns	ns	ns	ns	0.001223593 (-0.4924)
C8ORF89	ns	ns	ns	ns	ns	ns	ns	ns	ns	ns	ns	ns	ns	ns	0.038150247 (0.32878)	ns	0.012835832 (0.38966)	ns	ns	ns	ns	ns	ns	ns	ns
C9ORF131	ns	ns	ns	ns	ns	ns	ns	ns	ns	ns	ns	ns	ns	ns	ns	ns	ns	ns	ns	ns	ns	ns	ns	ns	ns
C9ORF24	ns	ns	ns	ns	ns	ns	ns	ns	ns	ns	ns	ns	ns	ns	ns	ns	ns	ns	ns	ns	ns	ns	ns	ns	ns
C9ORF3	ns	ns	ns	ns	ns	ns	ns	ns	ns	0.039271229 (0.327)	ns	ns	0.027750507 (0.34774)	ns	ns	ns	0.033312489 (0.33699)	ns	ns	ns	ns	ns	ns	ns	ns
C9ORF85	ns	ns	ns	ns	ns	ns	ns	ns	ns	ns	ns	ns	ns	ns	ns	ns	ns	ns	ns	ns	ns	ns	ns	ns	ns
CA2	ns	0.011015332 (-0.39739)	ns	ns	ns	ns	ns	ns	ns	ns	ns	ns	ns	ns	ns	ns	ns	ns	ns	ns	ns	ns	ns	ns	ns
CA5A	ns	0.022901904 (-0.35868)	ns	ns	ns	ns	ns	ns	ns	ns	ns	ns	ns	ns	ns	ns	ns	ns	ns	ns	ns	ns	ns	ns	ns
CA9	ns	ns	ns	ns	ns	ns	ns	ns	ns	ns	ns	ns	ns	ns	ns	ns	ns	ns	ns	ns	ns	ns	ns	ns	ns
CAB39L	ns	ns	ns	ns	ns	0.007885682 (0.41369)	ns	ns	0.042299545 (0.32239)	ns	ns	ns	ns	ns	ns	ns	ns	ns	ns	ns	ns	ns	ns	ns	ns
CABIN1	ns	0.003662059 (-0.44836)	0.008307492 (-0.4112)	ns	ns	0.01221619 (0.39218)	0.040917129 (0.32446)	ns	ns	ns	ns	ns	ns	ns	ns	ns	ns	ns	ns	ns	ns	ns	ns	ns	ns
CABLES2	ns	ns	ns	ns	ns	ns	ns	ns	0.032229894 (-0.33896)	ns	ns	ns	ns	ns	ns	ns	0.039360521 (-0.32686)	ns	ns	ns	ns	ns	ns	0.047220503 (0.31544)	ns
CABS1	ns	ns	ns	0.011784642 (0.394)	ns	ns	ns	ns	ns	ns	ns	ns	ns	ns	ns	0.006681239 (0.42149)	ns	ns	ns	ns	ns	ns	ns	ns	ns
CABYR	ns	ns	ns	ns	ns	ns	ns	ns	ns	ns	ns	ns	ns	ns	ns	ns	ns	ns	ns	ns	ns	ns	ns	ns	ns
CACFD1	ns	ns	ns	ns	ns	ns	ns	ns	ns	ns	ns	ns	ns	ns	ns	0.028767093 (-0.34565)	ns	ns	ns	ns	ns	ns	ns	ns	ns
CACNA2D4	ns	ns	ns	0.025901244 (0.35171)	ns	ns	ns	ns	ns	ns	ns	ns	ns	ns	ns	ns	ns	ns	ns	ns	ns	ns	ns	ns	ns
CADM1	ns	ns	ns	ns	ns	ns	ns	ns	ns	ns	ns	ns	ns	ns	ns	ns	ns	ns	ns	ns	ns	ns	ns	ns	ns
CAGE1	ns	ns	ns	2.63118E-05 (0.61148)	ns	ns	ns	0.000218025 (0.55155)	ns	ns	ns	ns	ns	ns	ns	ns	ns	ns	0.025720726 (-0.35211)	ns	0.038175148 (-0.32874)	ns	ns	ns	ns
CALCOCO2	ns	ns	ns	ns	0.010274677 (-0.40085)	ns	0.037415483 (-0.32997)	ns	ns	ns	ns	ns	ns	ns	ns	ns	ns	ns	ns	ns	ns	ns	ns	ns	ns
CALM3	0.047472605 (-0.3151)	ns	ns	ns	ns	ns	ns	ns	0.005904612 (0.42719)	ns	ns	ns	0.014740969 (0.38251)	ns	ns	ns	ns	ns	ns	ns	ns	ns	ns	ns	ns
CALM3	0.003778759 (-0.44701)	0.047636307 (0.31488)	ns	ns	ns	ns	ns	ns	0.000634604 (0.51621)	ns	ns	ns	ns	ns	ns	ns	ns	ns	ns	ns	ns	ns	ns	ns	ns
CALR	0.024040246 (-0.35595)	0.009007032 (0.4073)	ns	ns	ns	ns	ns	ns	ns	ns	ns	ns	ns	ns	ns	ns	ns	ns	ns	ns	ns	ns	ns	ns	ns
CALR3	ns	ns	ns	ns	ns	ns	ns	ns	0.024916873 (0.35392)	ns	ns	ns	ns	ns	ns	ns	ns	ns	ns	ns	ns	ns	ns	ns	ns
CAMK1D	ns	ns	ns	ns	ns	ns	ns	ns	ns	ns	ns	ns	ns	ns	ns	ns	ns	ns	ns	ns	ns	ns	ns	0.011219757 (-0.39647)	0.032463696 (0.33853)
CAMK2D	ns	0.049953056 (-0.31183)	ns	ns	ns	ns	ns	ns	ns	ns	ns	ns	ns	ns	ns	ns	ns	ns	ns	ns	ns	ns	ns	ns	ns
CAMKMT	ns	ns	ns	ns	ns	ns	ns	ns	ns	ns	ns	ns	ns	ns	ns	ns	ns	ns	ns	ns	ns	ns	ns	ns	ns
CAMKV	ns	ns	ns	ns	ns	ns	ns	ns	ns	ns	ns	ns	ns	ns	ns	ns	ns	ns	ns	ns	ns	ns	ns	ns	ns
CAMSAP2	ns	ns	ns	ns	ns	ns	ns	ns	ns	ns	ns	ns	ns	ns	ns	ns	ns	ns	ns	ns	ns	ns	ns	ns	ns
CANX	ns	ns	ns	ns	ns	ns	ns	ns	0.01483154 (0.38219)	ns	ns	ns	0.024672435 (0.35448)	ns	ns	ns	ns	ns	ns	ns	ns	ns	ns	ns	ns
CAP1	ns	ns	ns	ns	ns	ns	ns	ns	ns	ns	ns	ns	ns	ns	ns	ns	ns	ns	ns	ns	ns	ns	ns	ns	ns
CAPG	ns	ns	ns	ns	ns	ns	ns	ns	ns	ns	ns	ns	ns	ns	ns	ns	ns	ns	ns	ns	ns	ns	ns	ns	ns
CAPN11	ns	0.008549496 (-0.40982)	ns	ns	ns	0.036343999 (0.33174)	ns	ns	ns	ns	ns	ns	ns	ns	ns	ns	ns	ns	ns	ns	ns	ns	ns	0.037747461 (0.32943)	ns
CAPNS1	ns	ns	ns	0.04797257 (0.31443)	ns	ns	ns	ns	ns	ns	ns	ns	ns	ns	ns	ns	ns	ns	ns	ns	ns	ns	ns	0.039597305 (0.32649)	ns
CAPRIN1	0.000855807 (-0.50558)	ns	ns	ns	ns	ns	ns	ns	0.006704252 (0.42133)	ns	ns	ns	ns	ns	ns	ns	ns	ns	ns	ns	ns	ns	ns	ns	ns
CAPS2	ns	ns	ns	0.027798461 (0.34764)	ns	ns	ns	ns	ns	ns	ns	ns	ns	ns	ns	ns	ns	ns	ns	ns	ns	ns	ns	ns	0.030151364 (0.3429)
CAPZA3	0.021066424 (-0.36333)	0.042659522 (0.32186)	ns	ns	ns	ns	ns	ns	0.019854281 (0.36659)	ns	ns	ns	ns	ns	ns	ns	ns	ns	ns	ns	ns	ns	ns	ns	ns
CAPZB	ns	ns	ns	0.029384633 (0.34441)	ns	ns	ns	ns	ns	ns	ns	ns	ns	ns	ns	ns	ns	ns	ns	ns	ns	ns	ns	ns	ns
CARF	0.027246383 (-0.3488)	ns	ns	0.014438737 (0.38359)	ns	ns	ns	0.043366204 (0.32083)	0.000157794 (0.56151)	0.005040576 (0.43435)	ns	0.011537034 (0.39507)	0.001226523 (0.49231)	ns	ns	0.022881481 (0.35873)	ns	ns	ns	ns	ns	ns	ns	ns	0.042673155 (0.32184)
CARHSP1	ns	ns	ns	0.002784091 (-0.45993)	ns	ns	ns	0.03812536 (-0.32882)	ns	ns	ns	ns	ns	ns	ns	ns	ns	ns	ns	ns	ns	ns	ns	ns	ns
CARM1	ns	ns	ns	ns	ns	ns	ns	ns	0.017441315 (-0.37361)	ns	ns	ns	ns	ns	ns	ns	0.014477617 (-0.38345)	ns	ns	ns	ns	ns	ns	ns	ns
CARS	ns	0.012269253 (-0.39196)	ns	ns	ns	ns	ns	ns	ns	ns	ns	ns	ns	ns	ns	ns	ns	ns	ns	ns	ns	ns	ns	0.011532448 (0.39509)	ns
CARS2	ns	0.007428734 (-0.41652)	ns	0.017752668 (0.37266)	ns	ns	ns	ns	0.013692729 (-0.38634)	ns	ns	ns	ns	ns	ns	ns	ns	ns	0.020519858 (-0.36478)	ns	0.005876271 (-0.42741)	ns	ns	ns	ns
CASC4	ns	ns	ns	0.020602014 (0.36456)	ns	ns	ns	ns	ns	ns	ns	ns	ns	ns	ns	ns	ns	ns	ns	ns	ns	ns	ns	ns	ns
CASD1	ns	ns	ns	ns	ns	ns	ns	ns	ns	ns	ns	0.021346162 (0.3626)	0.007449214 (0.41639)	ns	ns	ns	ns	ns	ns	ns	ns	ns	ns	0.031382661 (0.34054)	ns
CASP2	ns	ns	ns	ns	ns	ns	ns	ns	ns	ns	ns	ns	ns	ns	ns	ns	ns	ns	ns	ns	ns	ns	ns	ns	ns
CAST	ns	ns	ns	ns	ns	0.04552896 (0.31776)	ns	ns	ns	ns	ns	ns	ns	ns	ns	ns	ns	ns	ns	ns	ns	ns	ns	ns	ns
CATIP	ns	0.044567415 (-0.31911)	ns	ns	ns	ns	ns	ns	0.034608251 (-0.3347)	ns	ns	ns	ns	ns	ns	ns	ns	ns	ns	ns	ns	ns	ns	ns	ns
CATSPERG	ns	ns	ns	ns	ns	ns	ns	ns	ns	ns	ns	ns	ns	ns	ns	ns	ns	ns	ns	ns	ns	ns	ns	ns	ns
CBFA2T2	ns	ns	ns	ns	ns	ns	ns	ns	0.019836155 (0.36664)	ns	ns	ns	0.043111264 (0.3212)	ns	ns	ns	ns	ns	ns	ns	ns	ns	ns	ns	ns
CBL	ns	ns	ns	0.00229162 (-0.46791)	ns	ns	ns	0.020039964 (-0.36608)	ns	ns	ns	ns	ns	ns	ns	ns	ns	ns	ns	ns	ns	ns	ns	ns	ns
CCAR1	ns	ns	ns	ns	ns	ns	ns	ns	0.039571651 (0.32653)	ns	ns	ns	0.015014092 (0.38155)	ns	ns	ns	ns	ns	ns	ns	ns	ns	ns	ns	ns
CCDC114	ns	ns	ns	ns	ns	ns	ns	ns	ns	ns	ns	ns	ns	ns	ns	ns	ns	ns	ns	ns	ns	ns	ns	ns	ns
CCDC130	ns	ns	ns	ns	ns	ns	ns	ns	ns	ns	ns	ns	ns	ns	ns	ns	ns	ns	ns	ns	ns	ns	ns	ns	ns
CCDC136	ns	ns	ns	ns	ns	ns	ns	ns	ns	ns	ns	ns	ns	ns	ns	0.041580307 (0.32346)	ns	ns	ns	ns	ns	ns	ns	ns	ns
CCDC138	ns	ns	ns	ns	ns	ns	ns	ns	ns	ns	ns	ns	ns	ns	ns	ns	ns	ns	ns	ns	ns	ns	ns	ns	ns
CCDC14	ns	ns	ns	ns	ns	ns	ns	ns	ns	ns	ns	ns	ns	ns	ns	ns	ns	ns	ns	ns	ns	ns	ns	ns	ns
CCDC142	ns	0.000247232 (-0.54759)	ns	ns	ns	0.027664361 (0.34792)	ns	ns	0.029941566 (-0.34331)	ns	ns	ns	ns	ns	ns	ns	ns	ns	ns	ns	ns	ns	ns	ns	ns
CCDC148	ns	ns	ns	ns	ns	ns	ns	ns	ns	ns	0.035974661 (-0.33236)	ns	0.034310453 (0.33522)	ns	ns	ns	ns	ns	ns	ns	ns	ns	ns	ns	ns
CCDC149	ns	ns	ns	ns	ns	ns	ns	ns	ns	ns	ns	ns	ns	ns	ns	ns	ns	ns	ns	ns	ns	ns	ns	ns	ns
CCDC15	ns	ns	ns	ns	ns	ns	ns	ns	ns	ns	ns	ns	ns	ns	ns	ns	ns	ns	ns	ns	ns	ns	ns	ns	ns
CCDC150	ns	ns	ns	ns	ns	ns	ns	ns	0.026334188 (0.35076)	ns	ns	ns	0.018075381 (0.37169)	ns	ns	ns	ns	ns	ns	ns	ns	ns	ns	ns	ns
CCDC155	ns	ns	ns	ns	ns	ns	ns	ns	ns	ns	ns	ns	ns	ns	ns	ns	ns	ns	ns	ns	ns	ns	ns	ns	ns
CCDC157	ns	ns	ns	ns	ns	ns	ns	ns	0.001607962 (-0.48196)	ns	ns	ns	ns	ns	ns	ns	ns	ns	ns	ns	ns	ns	ns	ns	ns
CCDC158	ns	ns	ns	ns	ns	ns	ns	ns	0.028252591 (0.3467)	ns	ns	ns	0.037098056 (0.33049)	0.040191093 (0.32557)	0.000735056 (0.51103)	4.06962E-05 (0.60006)	0.009882329 (0.40277)	ns	ns	ns	ns	ns	ns	ns	ns
CCDC171	ns	ns	ns	ns	ns	ns	ns	ns	0.001866956 (0.47611)	ns	ns	ns	0.010909941 (0.39787)	ns	ns	ns	ns	ns	ns	ns	ns	ns	ns	ns	ns
CCDC178	ns	ns	ns	ns	ns	ns	ns	ns	ns	ns	ns	ns	ns	ns	ns	ns	ns	ns	ns	ns	ns	ns	ns	ns	ns
CCDC18	ns	ns	ns	ns	ns	ns	ns	ns	0.048002553 (0.31439)	ns	ns	ns	0.016407564 (0.37687)	ns	ns	ns	ns	ns	ns	ns	ns	ns	ns	ns	ns
CCDC182	ns	ns	ns	ns	ns	ns	ns	ns	ns	ns	ns	ns	ns	ns	ns	0.041955482 (-0.3229)	ns	ns	ns	ns	ns	ns	ns	ns	ns
CCDC186	ns	ns	ns	ns	ns	ns	ns	ns	ns	ns	ns	ns	0.03782774 (0.3293)	ns	ns	ns	ns	ns	ns	ns	ns	ns	ns	ns	ns
CCDC188	ns	ns	ns	ns	ns	ns	ns	ns	ns	ns	ns	ns	ns	ns	ns	ns	ns	ns	ns	ns	ns	ns	ns	ns	ns
CCDC189	ns	ns	ns	ns	ns	ns	ns	ns	ns	ns	ns	ns	ns	ns	0.030372695 (-0.34247)	0.006779518 (-0.42081)	ns	ns	ns	ns	ns	ns	ns	ns	0.035029884 (-0.33397)
CCDC191	ns	0.005426533 (-0.43103)	ns	ns	ns	0.009489257 (0.40476)	ns	ns	ns	ns	0.045442816 (-0.31788)	ns	ns	ns	ns	ns	ns	ns	ns	ns	ns	ns	ns	ns	ns
CCDC197	ns	ns	ns	ns	ns	ns	ns	ns	ns	ns	ns	ns	0.018563538 (-0.37025)	ns	ns	ns	ns	ns	ns	ns	ns	ns	ns	ns	ns
CCDC33	ns	ns	ns	ns	ns	ns	ns	ns	0.017493429 (-0.37345)	ns	ns	ns	ns	ns	ns	ns	0.040588778 (-0.32496)	ns	ns	ns	ns	ns	ns	ns	ns
CCDC36	ns	ns	ns	ns	ns	0.040158637 (-0.32562)	ns	ns	ns	ns	ns	ns	ns	ns	ns	ns	ns	ns	ns	ns	ns	ns	ns	ns	ns
CCDC38	ns	ns	ns	ns	ns	ns	ns	0.038512609 (0.3282)	ns	ns	ns	ns	ns	ns	ns	ns	ns	ns	ns	ns	ns	ns	ns	0.047072713 (0.31564)	ns
CCDC40	ns	ns	ns	ns	ns	ns	ns	ns	ns	ns	ns	ns	ns	ns	ns	ns	ns	ns	ns	ns	ns	ns	0.035767522 (-0.33271)	ns	ns
CCDC60	0.011287112 (-0.39617)	ns	ns	ns	ns	ns	ns	ns	0.022363808 (0.36001)	ns	ns	ns	ns	ns	ns	ns	ns	ns	ns	ns	ns	ns	ns	ns	ns
CCDC62	ns	ns	ns	ns	ns	ns	ns	ns	0.005352573 (0.43165)	ns	ns	ns	0.011986916 (0.39314)	ns	ns	ns	ns	ns	ns	ns	ns	ns	ns	ns	ns
CCDC63	ns	ns	ns	ns	ns	ns	ns	ns	ns	ns	ns	ns	ns	ns	ns	ns	ns	ns	ns	ns	ns	ns	ns	ns	ns
CCDC70	ns	ns	ns	ns	ns	ns	ns	ns	ns	ns	0.025132403 (0.35343)	ns	ns	ns	ns	ns	ns	ns	ns	ns	ns	ns	ns	ns	ns
CCDC73	ns	0.039156666 (-0.32718)	ns	ns	ns	ns	ns	ns	ns	ns	ns	ns	ns	ns	ns	ns	ns	ns	ns	ns	ns	ns	ns	ns	ns
CCDC77	ns	ns	ns	ns	ns	ns	ns	ns	ns	ns	0.033167922 (-0.33725)	ns	ns	ns	ns	ns	ns	ns	ns	ns	ns	ns	ns	ns	ns
CCDC81	ns	ns	ns	ns	ns	ns	ns	ns	ns	ns	ns	ns	ns	ns	ns	ns	ns	ns	ns	ns	ns	ns	ns	ns	ns
CCDC83	ns	ns	ns	ns	ns	ns	ns	ns	0.002621325 (0.46242)	ns	ns	ns	0.010303799 (0.40071)	ns	ns	ns	ns	ns	ns	ns	ns	ns	ns	ns	ns
CCDC85A	ns	ns	ns	ns	ns	ns	ns	ns	ns	ns	0.015458213 (-0.38002)	ns	ns	ns	ns	ns	ns	ns	ns	ns	ns	ns	ns	ns	ns
CCDC88A	ns	ns	ns	ns	ns	ns	ns	ns	0.010901197 (0.39791)	ns	ns	0.011705477 (0.39434)	0.00169573 (0.47989)	ns	ns	ns	ns	ns	ns	ns	ns	ns	ns	ns	ns
CCDC89	ns	ns	ns	ns	0.031076286 (0.34112)	ns	ns	ns	ns	ns	0.047450317 (0.31513)	ns	ns	ns	ns	ns	ns	ns	ns	ns	ns	ns	ns	ns	ns
CCDC9	ns	ns	ns	ns	ns	ns	ns	ns	ns	ns	ns	ns	ns	ns	ns	ns	ns	ns	ns	ns	ns	ns	ns	ns	ns
CCDC91	ns	ns	ns	ns	ns	ns	ns	ns	0.002909988 (0.45809)	ns	ns	0.021938593 (0.36108)	0.000831488 (0.50662)	ns	ns	ns	ns	ns	ns	ns	ns	ns	ns	ns	ns
CCDC92	ns	ns	ns	ns	ns	0.045392626 (0.31795)	ns	ns	ns	ns	ns	ns	ns	ns	ns	ns	ns	ns	ns	ns	ns	ns	ns	ns	ns
CCHCR1	ns	ns	ns	ns	ns	ns	ns	ns	0.005247932 (-0.43254)	ns	ns	ns	ns	ns	ns	ns	ns	ns	ns	ns	ns	ns	ns	ns	ns
CCIN	ns	ns	ns	ns	ns	ns	ns	ns	0.036361948 (0.33171)	ns	ns	ns	ns	ns	ns	ns	ns	ns	ns	ns	ns	ns	ns	ns	ns
CCNB2	ns	ns	ns	ns	ns	ns	ns	ns	ns	ns	ns	ns	0.011977443 (0.39318)	ns	ns	ns	ns	ns	ns	ns	ns	ns	ns	ns	ns
CCNK	ns	ns	ns	ns	ns	ns	ns	ns	ns	ns	ns	ns	ns	ns	ns	ns	ns	ns	ns	ns	ns	ns	ns	ns	ns
CCNY	ns	ns	ns	ns	ns	ns	ns	ns	ns	ns	ns	ns	ns	ns	ns	ns	ns	ns	ns	ns	ns	ns	ns	ns	ns
CCPG1	ns	ns	ns	ns	ns	ns	ns	ns	0.028521135 (0.34615)	ns	ns	ns	0.012274087 (0.39194)	ns	ns	0.039796583 (0.32618)	ns	ns	ns	ns	ns	ns	ns	ns	ns
CCS	ns	ns	ns	ns	ns	ns	ns	ns	ns	ns	ns	ns	ns	ns	0.046800284 (-0.31601)	0.048235428 (-0.31408)	ns	ns	ns	ns	ns	ns	0.039674349 (-0.32637)	ns	ns
CCSER2	0.006091725 (-0.42576)	ns	ns	ns	ns	ns	ns	ns	ns	ns	ns	ns	ns	ns	ns	ns	ns	ns	ns	ns	ns	ns	ns	ns	ns
CCT2	0.005284177 (-0.43223)	ns	ns	ns	ns	ns	ns	ns	0.012818266 (0.38973)	ns	ns	ns	ns	ns	ns	ns	ns	ns	ns	ns	ns	ns	ns	ns	ns
CCT3	ns	ns	ns	ns	ns	ns	ns	ns	ns	ns	ns	ns	ns	ns	ns	ns	ns	ns	ns	ns	ns	ns	ns	ns	ns
CCT5	ns	ns	ns	ns	ns	ns	ns	ns	ns	ns	ns	ns	ns	ns	ns	ns	ns	ns	ns	ns	ns	ns	ns	ns	ns
CCT6B	ns	ns	ns	ns	ns	ns	ns	ns	0.001673294 (0.48041)	ns	ns	ns	ns	ns	ns	ns	0.007077338 (0.4188)	ns	ns	ns	ns	ns	ns	ns	ns
CCT7	0.005867278 (-0.42748)	ns	ns	ns	ns	ns	ns	ns	ns	ns	ns	ns	ns	ns	ns	ns	ns	ns	ns	ns	ns	ns	ns	ns	ns
CCT8	ns	ns	ns	ns	ns	ns	ns	ns	ns	0.021112197 (0.36321)	ns	ns	ns	ns	ns	ns	ns	ns	ns	ns	ns	ns	ns	ns	ns
CCT8L2	ns	ns	ns	ns	ns	ns	ns	ns	ns	ns	ns	ns	ns	ns	ns	0.008735847 (-0.40878)	ns	ns	ns	ns	ns	ns	ns	ns	0.013495033 (-0.38709)
CD164L2	ns	ns	ns	ns	ns	ns	ns	ns	ns	ns	ns	ns	ns	0.035000872 (0.33402)	ns	ns	ns	ns	ns	ns	ns	ns	ns	ns	ns
CD177	ns	ns	ns	ns	ns	ns	ns	ns	ns	ns	ns	ns	ns	ns	ns	0.037642691 (0.3296)	ns	ns	ns	ns	ns	ns	ns	ns	ns
CD209	ns	ns	ns	0.001581242 (0.48261)	ns	ns	ns	ns	ns	ns	ns	ns	ns	ns	ns	ns	ns	ns	ns	ns	ns	ns	ns	ns	ns
CD247	ns	ns	ns	ns	ns	ns	ns	ns	ns	ns	ns	ns	ns	ns	ns	ns	ns	ns	ns	ns	ns	ns	ns	ns	ns
CD58	ns	ns	ns	ns	ns	ns	ns	ns	ns	ns	0.018590979 (-0.37017)	ns	ns	ns	ns	ns	ns	ns	ns	ns	ns	ns	ns	ns	ns
CD96	ns	0.028208847 (-0.34679)	ns	ns	ns	ns	ns	ns	ns	ns	ns	ns	ns	ns	ns	ns	ns	ns	ns	ns	ns	ns	0.041975658 (0.32287)	ns	ns
CDC123	ns	ns	ns	ns	ns	ns	ns	ns	ns	ns	0.020021696 (-0.36613)	ns	ns	ns	ns	ns	ns	ns	ns	ns	ns	ns	ns	ns	ns
CDC25B	ns	ns	ns	0.027731344 (0.34778)	ns	ns	ns	ns	ns	ns	ns	ns	ns	ns	ns	ns	ns	ns	ns	ns	ns	ns	ns	ns	ns
CDC25C	ns	ns	ns	0.004360293 (0.44078)	ns	ns	ns	0.021695308 (0.3617)	ns	ns	ns	ns	ns	ns	ns	ns	ns	ns	ns	ns	ns	ns	ns	ns	ns
CDC27	0.032622161 (-0.33824)	ns	ns	ns	ns	ns	ns	ns	ns	ns	ns	ns	ns	ns	ns	ns	ns	ns	ns	ns	ns	ns	ns	ns	ns
CDC34	ns	ns	ns	ns	ns	ns	ns	ns	ns	ns	ns	ns	ns	ns	ns	ns	ns	ns	ns	ns	ns	ns	ns	ns	ns
CDC37	ns	ns	ns	ns	ns	ns	ns	ns	ns	ns	ns	ns	ns	ns	ns	ns	ns	ns	ns	ns	ns	ns	ns	ns	ns
CDC42BPA	ns	ns	ns	ns	ns	ns	ns	ns	ns	ns	ns	ns	ns	ns	ns	ns	ns	ns	ns	ns	ns	ns	ns	ns	ns
CDC42SE2	ns	ns	ns	ns	ns	ns	ns	ns	ns	ns	ns	ns	ns	ns	ns	ns	ns	ns	0.001975951 (-0.47386)	0.005623972 (-0.42941)	0.007265086 (-0.41757)	ns	ns	ns	ns
CDC73	0.043998418 (-0.31992)	ns	ns	ns	ns	ns	ns	ns	ns	ns	ns	ns	ns	ns	ns	ns	0.045932711 (0.3172)	ns	ns	ns	ns	ns	ns	ns	ns
CDCA5	ns	0.045550516 (-0.31773)	ns	ns	ns	ns	ns	ns	ns	ns	ns	ns	ns	ns	ns	ns	ns	ns	ns	ns	ns	ns	ns	0.020583318 (0.36461)	ns
CDH16	ns	ns	ns	ns	ns	ns	ns	ns	0.000810715 (-0.50753)	0.027928281 (-0.34737)	ns	ns	0.006537533 (-0.4225)	ns	ns	0.039188462 (-0.32713)	ns	ns	ns	ns	ns	ns	ns	ns	ns
CDHR2	ns	ns	ns	ns	ns	ns	ns	ns	ns	ns	ns	ns	ns	ns	ns	ns	ns	ns	ns	ns	ns	ns	ns	ns	ns
CDK12	ns	ns	ns	ns	ns	ns	ns	ns	ns	ns	ns	ns	ns	ns	ns	ns	ns	ns	ns	ns	ns	ns	ns	ns	ns
CDK13	ns	ns	ns	ns	ns	ns	ns	ns	ns	ns	ns	ns	0.021234664 (0.36289)	ns	ns	ns	ns	ns	ns	ns	ns	ns	ns	ns	ns
CDK14	ns	ns	ns	ns	ns	ns	ns	ns	0.033603173 (0.33647)	ns	ns	ns	ns	ns	ns	ns	0.029284297 (0.34461)	ns	ns	ns	ns	ns	ns	ns	ns
CDK16	ns	ns	ns	ns	ns	ns	ns	ns	ns	ns	ns	ns	ns	ns	ns	ns	ns	ns	ns	ns	ns	ns	ns	ns	ns
CDK17	ns	ns	ns	ns	ns	ns	ns	ns	ns	ns	ns	ns	ns	ns	ns	ns	ns	ns	ns	ns	ns	ns	ns	ns	ns
CDK19	ns	ns	ns	0.042550589 (0.32202)	ns	ns	ns	ns	ns	ns	ns	ns	ns	ns	ns	ns	ns	ns	ns	ns	ns	ns	ns	ns	0.029692413 (0.3438)
CDK8	ns	ns	ns	ns	ns	ns	ns	ns	ns	ns	ns	ns	ns	ns	ns	ns	ns	ns	ns	ns	ns	ns	ns	ns	ns
CDKAL1	ns	ns	ns	ns	ns	ns	ns	ns	ns	ns	ns	ns	ns	ns	ns	ns	ns	ns	ns	ns	ns	ns	ns	ns	ns
CDKL3	ns	ns	ns	ns	ns	ns	ns	ns	ns	ns	ns	ns	0.031403882 (0.3405)	ns	ns	ns	ns	ns	ns	ns	ns	ns	ns	ns	ns
CDKN3	ns	ns	ns	ns	ns	ns	ns	ns	ns	ns	ns	ns	ns	ns	ns	ns	ns	ns	ns	ns	ns	ns	ns	ns	ns
CDO1	0.00353113 (-0.44992)	ns	ns	ns	ns	ns	ns	ns	ns	ns	ns	ns	ns	ns	ns	ns	ns	ns	ns	ns	ns	ns	ns	ns	ns
CDR1	ns	0.012878576 (-0.38949)	ns	ns	ns	ns	ns	ns	ns	ns	ns	ns	ns	ns	ns	ns	ns	ns	ns	ns	ns	ns	ns	ns	0.021257693 (-0.36283)
CDRT4	ns	ns	ns	0.020256585 (-0.36549)	ns	ns	ns	0.04383096 (-0.32016)	0.005295915 (-0.43213)	ns	ns	ns	ns	ns	ns	ns	ns	ns	ns	ns	ns	ns	ns	ns	ns
CDV3	ns	ns	ns	ns	ns	ns	ns	ns	0.023993486 (0.35606)	ns	ns	ns	ns	ns	ns	0.010360161 (0.40044)	ns	ns	ns	ns	ns	ns	ns	ns	ns
CEBPZ	ns	ns	ns	0.012745712 (0.39002)	ns	ns	ns	0.020959943 (0.36361)	0.012344357 (0.39165)	ns	ns	ns	ns	ns	ns	ns	ns	ns	ns	ns	ns	ns	ns	ns	ns
CECR2	ns	ns	0.038934685 (-0.32753)	ns	ns	ns	ns	ns	ns	ns	ns	ns	ns	ns	ns	ns	ns	ns	ns	ns	ns	ns	ns	ns	ns
CELA2A	ns	ns	ns	ns	ns	ns	ns	ns	ns	ns	ns	ns	ns	ns	ns	0.018280837 (0.37108)	ns	ns	ns	ns	ns	ns	ns	ns	ns
CELF1	ns	ns	ns	ns	ns	ns	ns	ns	ns	ns	ns	ns	ns	ns	ns	ns	ns	ns	ns	ns	ns	ns	ns	ns	ns
CENPB	ns	0.025819881 (-0.35189)	ns	ns	ns	0.009598494 (0.4042)	ns	ns	ns	ns	ns	ns	ns	ns	ns	ns	ns	ns	ns	ns	ns	ns	ns	ns	ns
CENPK	ns	ns	ns	ns	ns	ns	ns	ns	ns	ns	ns	ns	ns	ns	ns	ns	0.037618074 (0.32964)	ns	ns	ns	ns	ns	ns	ns	ns
CENPT	ns	ns	0.030850738 (-0.34155)	ns	ns	ns	ns	ns	ns	ns	ns	ns	ns	ns	ns	ns	ns	ns	ns	ns	ns	ns	ns	ns	ns
CEP112	ns	ns	ns	0.041560286 (0.32349)	ns	ns	ns	ns	ns	ns	ns	ns	ns	ns	ns	ns	ns	ns	ns	ns	ns	ns	ns	ns	ns
CEP128	ns	ns	ns	ns	ns	ns	ns	ns	ns	ns	ns	ns	ns	ns	ns	ns	0.034350418 (0.33515)	ns	ns	ns	ns	ns	ns	ns	ns
CEP135	ns	ns	ns	ns	ns	ns	ns	ns	0.020583318 (0.36461)	ns	ns	ns	ns	ns	ns	ns	ns	ns	ns	ns	ns	ns	ns	ns	ns
CEP152	ns	ns	ns	0.026279172 (0.35088)	ns	ns	ns	ns	0.003572642 (0.44942)	ns	ns	ns	0.014207305 (0.38443)	ns	ns	ns	ns	ns	ns	ns	ns	ns	ns	ns	0.010605311 (0.39928)
CEP164	ns	0.000655968 (-0.51505)	ns	ns	ns	0.001850017 (0.47647)	ns	ns	ns	ns	ns	ns	ns	ns	ns	ns	ns	ns	ns	ns	ns	ns	ns	ns	ns
CEP170	0.022452082 (-0.35979)	ns	ns	0.034213552 (0.33539)	ns	ns	ns	ns	0.014350199 (0.38391)	ns	ns	ns	ns	ns	ns	ns	ns	ns	ns	ns	ns	ns	ns	ns	ns
CEP192	ns	ns	ns	ns	ns	ns	ns	ns	ns	ns	ns	ns	ns	ns	ns	ns	ns	ns	ns	ns	ns	ns	ns	ns	ns
CEP295	ns	ns	ns	0.034844544 (0.33429)	ns	ns	ns	ns	ns	ns	ns	ns	ns	ns	ns	ns	ns	ns	ns	ns	ns	ns	ns	ns	ns
CEP350	0.007990628 (-0.41306)	ns	ns	ns	ns	ns	ns	ns	9.22491E-05 (0.57737)	ns	ns	0.034202167 (0.33541)	0.014939703 (0.38181)	ns	ns	ns	ns	ns	ns	ns	ns	ns	ns	ns	ns
CEP63	ns	ns	ns	ns	ns	ns	ns	ns	ns	0.048242956 (-0.31407)	ns	ns	0.040217073 (-0.32553)	ns	ns	ns	ns	ns	ns	ns	ns	ns	ns	ns	ns
CEP72	ns	ns	ns	ns	ns	ns	ns	ns	ns	ns	ns	ns	ns	ns	ns	ns	ns	ns	ns	ns	ns	ns	ns	ns	ns
CEP78	ns	ns	ns	0.007531621 (0.41587)	ns	ns	ns	0.028467258 (0.34626)	ns	ns	ns	ns	ns	ns	ns	ns	ns	ns	ns	ns	ns	ns	ns	ns	ns
CEP83	ns	ns	ns	0.003143076 (0.45486)	0.037963913 (0.32908)	ns	ns	0.008832145 (0.40825)	0.016025121 (0.37812)	ns	ns	ns	0.022065047 (0.36076)	ns	ns	ns	ns	ns	ns	ns	ns	ns	ns	ns	ns
CEP85	ns	ns	ns	ns	ns	ns	ns	ns	ns	ns	ns	ns	ns	ns	ns	ns	ns	ns	ns	ns	ns	ns	ns	ns	ns
CEP85L	ns	ns	ns	ns	ns	ns	ns	ns	0.015314787 (0.38051)	ns	ns	0.034447636 (0.33498)	ns	ns	ns	ns	ns	ns	ns	ns	ns	ns	ns	ns	ns
CEP89	ns	ns	ns	0.001627112 (0.4815)	ns	ns	ns	0.016781915 (0.37567)	0.021750046 (0.36156)	ns	ns	ns	ns	ns	ns	ns	ns	ns	ns	ns	ns	ns	ns	ns	ns
CEP95	ns	ns	ns	0.002502187 (0.46433)	ns	ns	ns	0.011541621 (0.39505)	0.014914025 (0.3819)	ns	ns	ns	ns	ns	ns	ns	ns	ns	ns	ns	ns	ns	ns	ns	ns
CETN1	0.029890579 (-0.34341)	ns	ns	ns	ns	ns	ns	ns	0.031712909 (0.33992)	ns	0.011188442 (0.39661)	ns	ns	ns	ns	ns	ns	ns	ns	ns	ns	ns	ns	ns	ns
CFAP126	ns	ns	ns	ns	ns	ns	ns	ns	ns	ns	ns	ns	ns	ns	ns	ns	ns	ns	ns	ns	ns	ns	ns	ns	ns
CFAP221	ns	ns	ns	ns	ns	ns	ns	ns	ns	ns	ns	ns	ns	ns	ns	ns	0.0481001 (0.31426)	ns	ns	ns	ns	ns	ns	ns	ns
CFAP46	ns	ns	ns	ns	ns	ns	ns	ns	ns	ns	ns	ns	ns	ns	ns	ns	ns	ns	ns	ns	ns	ns	ns	ns	0.015195642 (-0.38092)
CFAP52	ns	ns	ns	ns	ns	ns	ns	ns	ns	ns	ns	ns	ns	ns	ns	ns	ns	ns	ns	ns	ns	ns	ns	ns	ns
CFAP61	ns	ns	ns	ns	ns	ns	ns	ns	ns	ns	ns	ns	ns	ns	ns	ns	0.014073758 (0.38492)	ns	ns	ns	ns	ns	ns	ns	ns
CFAP65	ns	ns	ns	ns	ns	ns	ns	ns	0.002174406 (-0.47003)	ns	ns	ns	ns	ns	ns	ns	ns	ns	ns	ns	ns	ns	ns	ns	ns
CFAP70	ns	ns	ns	ns	ns	ns	ns	ns	ns	ns	ns	ns	ns	ns	ns	ns	ns	ns	ns	ns	ns	ns	ns	ns	ns
CFAP74	ns	0.002584004 (-0.46301)	ns	ns	ns	0.010492696 (0.39981)	ns	ns	ns	ns	ns	ns	ns	ns	ns	ns	ns	ns	ns	ns	ns	ns	ns	ns	ns
CFAP97	0.01723094 (-0.37426)	ns	ns	ns	ns	ns	ns	ns	0.00036726 (0.53479)	0.035620164 (0.33296)	ns	ns	0.034401859 (0.33506)	ns	ns	ns	ns	ns	ns	ns	ns	ns	ns	ns	ns
CGREF1	ns	ns	ns	ns	ns	ns	ns	ns	0.037716622 (-0.32948)	0.011812691 (-0.39388)	ns	0.027760092 (-0.34772)	ns	ns	ns	ns	ns	ns	ns	ns	ns	ns	ns	ns	ns
CHCHD5	ns	ns	ns	ns	ns	ns	ns	ns	ns	ns	ns	ns	ns	ns	ns	ns	ns	ns	ns	ns	ns	ns	ns	ns	ns
CHD1	ns	ns	ns	ns	ns	ns	ns	ns	ns	ns	ns	ns	ns	ns	ns	ns	ns	ns	ns	ns	ns	ns	ns	ns	ns
CHD2	0.037037265 (-0.33059)	ns	ns	ns	ns	ns	ns	ns	ns	ns	ns	ns	ns	ns	ns	ns	ns	ns	ns	ns	ns	ns	ns	ns	ns
CHD3	ns	0.014391644 (-0.38376)	ns	ns	ns	0.001765988 (0.4783)	ns	ns	ns	ns	ns	ns	ns	ns	ns	ns	ns	ns	ns	ns	ns	ns	ns	ns	ns
CHD4	ns	ns	ns	ns	ns	0.034556558 (0.33479)	ns	ns	ns	ns	ns	ns	ns	ns	ns	ns	ns	ns	ns	ns	ns	ns	ns	ns	ns
CHD5	0.031377358 (0.34055)	ns	ns	ns	ns	ns	ns	ns	0.023226599 (-0.35789)	ns	ns	ns	0.035163595 (-0.33374)	ns	ns	ns	ns	ns	ns	ns	ns	ns	ns	ns	ns
CHD6	ns	ns	ns	0.009912514 (-0.40262)	ns	ns	ns	ns	ns	ns	ns	ns	ns	0.019825286 (-0.36667)	ns	ns	ns	ns	ns	ns	ns	ns	ns	ns	ns
CHD8	0.007647016 (-0.41515)	ns	ns	0.043380019 (0.32081)	ns	ns	ns	ns	ns	ns	ns	ns	ns	ns	ns	ns	ns	ns	ns	ns	ns	ns	ns	ns	ns
CHFR	ns	0.026983127 (-0.34936)	ns	ns	ns	ns	ns	ns	ns	ns	ns	ns	ns	ns	ns	ns	ns	ns	ns	ns	ns	ns	ns	0.018982233 (0.36904)	ns
CHID1	ns	ns	ns	0.045939947 (-0.31719)	ns	ns	ns	0.03699476 (-0.33066)	0.000541835 (-0.52169)	ns	ns	ns	ns	ns	ns	0.016491174 (-0.3766)	ns	ns	ns	ns	ns	ns	ns	ns	0.007405164 (-0.41667)
CHKB	ns	0.024494737 (-0.35489)	ns	ns	ns	ns	ns	ns	ns	ns	ns	ns	ns	ns	ns	ns	ns	ns	ns	ns	ns	ns	ns	ns	ns
CHMP1A	ns	ns	0.025720726 (-0.35211)	0.025242962 (0.35318)	0.012564615 (0.39075)	ns	0.006049415 (0.42608)	ns	ns	ns	ns	ns	ns	ns	ns	ns	ns	ns	ns	ns	ns	ns	ns	ns	ns
CHMP2A	ns	ns	ns	ns	ns	ns	ns	ns	ns	ns	ns	ns	ns	ns	ns	ns	ns	ns	ns	ns	ns	ns	ns	ns	ns
CHMP6	ns	ns	ns	ns	ns	ns	ns	ns	ns	0.04652913 (0.31638)	ns	ns	ns	ns	ns	ns	ns	ns	ns	ns	ns	ns	ns	ns	ns
CHP1	ns	ns	ns	ns	ns	ns	ns	ns	ns	ns	ns	ns	ns	ns	ns	ns	ns	ns	ns	ns	ns	ns	ns	ns	ns
CHPF2	ns	ns	ns	ns	ns	ns	ns	ns	ns	ns	ns	ns	ns	ns	ns	ns	ns	ns	ns	ns	ns	ns	ns	ns	ns
CHPT1	ns	0.012230642 (-0.39212)	0.008373538 (-0.41082)	ns	ns	0.007072811 (0.41883)	ns	ns	ns	ns	ns	ns	ns	ns	ns	ns	ns	ns	ns	ns	ns	ns	ns	ns	ns
CHRNE	ns	ns	ns	ns	ns	0.009134028 (0.40662)	ns	ns	ns	ns	ns	ns	ns	ns	ns	ns	ns	ns	ns	ns	ns	ns	ns	ns	0.047080093 (-0.31563)
CHST10	ns	0.048250484 (-0.31406)	ns	ns	ns	ns	ns	ns	ns	ns	ns	ns	ns	ns	ns	ns	ns	ns	ns	ns	ns	ns	ns	ns	ns
CIAPIN1	ns	0.027841679 (-0.34755)	ns	ns	ns	0.013471473 (0.38718)	ns	ns	ns	ns	ns	ns	ns	ns	ns	ns	ns	ns	ns	ns	ns	ns	ns	ns	ns
CIB1	0.005733805 (0.42853)	ns	ns	ns	ns	ns	ns	ns	ns	ns	ns	ns	ns	ns	ns	ns	ns	ns	ns	ns	ns	ns	ns	ns	ns
CIC	ns	ns	ns	ns	ns	ns	ns	ns	ns	ns	ns	ns	ns	ns	ns	ns	ns	ns	ns	ns	ns	ns	ns	ns	ns
CILP2	ns	ns	ns	ns	ns	ns	ns	ns	0.000448303 (-0.52814)	ns	ns	ns	ns	ns	ns	ns	0.014030381 (-0.38508)	ns	ns	ns	ns	ns	ns	ns	ns
CIPC	ns	ns	ns	ns	ns	ns	ns	ns	ns	ns	ns	ns	ns	0.015311872 (0.38052)	ns	ns	ns	ns	ns	ns	ns	ns	ns	0.02715212 (0.349)	ns
CIRBP	ns	ns	ns	ns	ns	ns	ns	ns	ns	ns	ns	ns	ns	0.003292334 (0.4529)	ns	ns	ns	ns	ns	ns	ns	ns	ns	ns	ns
CIZ1	ns	ns	ns	ns	ns	ns	ns	ns	ns	ns	ns	ns	ns	ns	ns	ns	ns	ns	ns	ns	ns	ns	ns	ns	ns
CKS1B	ns	ns	ns	0.008480499 (0.41021)	ns	ns	ns	ns	ns	ns	ns	ns	ns	ns	ns	ns	ns	ns	ns	ns	ns	ns	ns	ns	ns
CLASP1	ns	ns	ns	ns	ns	ns	ns	ns	ns	ns	ns	ns	ns	ns	ns	ns	ns	ns	ns	ns	ns	ns	ns	ns	ns
CLASP2	ns	ns	ns	ns	ns	ns	ns	ns	ns	ns	ns	ns	ns	ns	ns	ns	ns	ns	ns	ns	ns	ns	ns	ns	ns
CLCN3	ns	ns	ns	ns	ns	ns	ns	ns	ns	ns	ns	ns	ns	ns	ns	ns	ns	0.01614058 (0.37774)	ns	ns	ns	0.000718673 (0.51183)	ns	ns	ns
CLEC16A	ns	0.027232226 (-0.34883)	ns	ns	ns	ns	ns	ns	ns	ns	ns	ns	ns	ns	ns	ns	ns	ns	ns	ns	ns	ns	ns	ns	ns
CLGN	ns	ns	ns	ns	ns	ns	ns	ns	ns	ns	ns	ns	ns	ns	ns	ns	ns	ns	ns	ns	ns	ns	ns	ns	ns
CLIC4	ns	ns	ns	ns	ns	ns	ns	ns	ns	ns	ns	ns	ns	ns	ns	ns	ns	ns	ns	ns	ns	ns	ns	ns	ns
CLIP1	ns	ns	ns	ns	ns	ns	ns	ns	0.022544678 (0.35956)	ns	ns	ns	0.027364592 (0.34855)	ns	ns	ns	ns	ns	ns	ns	ns	ns	ns	ns	ns
CLIP4	ns	ns	ns	ns	ns	ns	ns	ns	ns	ns	ns	ns	ns	ns	0.022468163 (0.35975)	0.012828301 (0.38969)	ns	ns	ns	ns	ns	ns	ns	ns	ns
CLMN	0.048825401 (0.3133)	ns	ns	ns	ns	ns	ns	ns	ns	ns	ns	ns	ns	ns	ns	ns	ns	ns	ns	ns	ns	ns	ns	ns	ns
CLNS1A	ns	ns	ns	ns	ns	ns	ns	ns	ns	ns	ns	ns	ns	ns	ns	ns	ns	ns	ns	ns	ns	ns	ns	ns	ns
CLOCK	ns	ns	ns	ns	ns	ns	ns	ns	ns	ns	ns	ns	ns	ns	ns	ns	ns	ns	ns	ns	ns	ns	ns	ns	ns
CLPB	ns	ns	ns	ns	ns	ns	ns	ns	ns	ns	ns	ns	ns	ns	ns	ns	0.047257509 (-0.31539)	ns	ns	ns	ns	ns	ns	ns	ns
CLPS	ns	ns	ns	ns	ns	ns	ns	ns	ns	ns	ns	ns	ns	ns	ns	ns	ns	ns	ns	ns	ns	ns	ns	ns	ns
CLPX	0.022500353 (-0.35967)	ns	ns	0.01145017 (0.39545)	ns	ns	ns	0.035602514 (0.33299)	0.002455518 (0.4651)	ns	ns	ns	0.02109693 (0.36325)	ns	ns	ns	ns	ns	ns	ns	ns	ns	ns	ns	ns
CLUAP1	ns	ns	ns	ns	ns	ns	ns	ns	ns	ns	0.031324365 (-0.34065)	ns	ns	ns	ns	ns	ns	ns	ns	ns	ns	ns	ns	ns	ns
CMC2	ns	ns	ns	ns	ns	ns	ns	ns	0.049061484 (0.31299)	ns	ns	ns	ns	ns	ns	ns	ns	ns	ns	ns	ns	ns	ns	ns	ns
CMSS1	ns	0.029009828 (-0.34516)	ns	ns	ns	ns	ns	ns	ns	ns	ns	ns	ns	ns	ns	ns	ns	ns	ns	ns	ns	ns	ns	ns	ns
CMTM2	ns	ns	ns	ns	ns	ns	ns	ns	ns	ns	ns	ns	ns	ns	ns	ns	ns	ns	ns	0.015928432 (0.37844)	ns	ns	ns	ns	ns
CNBD2	ns	ns	ns	ns	ns	ns	ns	ns	ns	ns	ns	ns	ns	ns	ns	ns	ns	ns	ns	ns	ns	ns	ns	ns	ns
CNBP	0.020501225 (-0.36483)	ns	ns	ns	ns	ns	ns	ns	ns	ns	ns	ns	ns	ns	ns	ns	ns	ns	ns	ns	ns	ns	ns	ns	ns
CNGB1	ns	ns	ns	0.040016083 (0.32584)	ns	ns	ns	ns	0.000374217 (-0.53417)	ns	ns	ns	ns	ns	ns	ns	ns	ns	0.047220503 (-0.31544)	ns	0.010062578 (-0.40188)	ns	ns	ns	ns
CNOT1	2.56878E-06 (-0.66568)	ns	ns	ns	ns	ns	ns	ns	0.002117273 (0.4711)	ns	ns	ns	ns	ns	ns	ns	ns	ns	ns	ns	ns	ns	ns	ns	ns
CNOT10	ns	ns	ns	0.036776791 (0.33102)	ns	ns	ns	ns	ns	ns	ns	ns	0.012790705 (0.38984)	ns	ns	ns	ns	ns	ns	ns	ns	ns	ns	0.019508667 (0.36755)	ns
CNOT11	ns	ns	ns	ns	ns	ns	ns	ns	ns	0.043907647 (0.32005)	0.011930173 (-0.39338)	ns	ns	ns	ns	ns	ns	ns	ns	ns	ns	ns	ns	ns	ns
CNOT2	ns	ns	ns	ns	ns	ns	ns	ns	0.035018277 (0.33399)	ns	ns	ns	ns	ns	ns	ns	ns	ns	ns	ns	ns	ns	ns	ns	ns
CNOT8	0.031055247 (-0.34116)	ns	ns	ns	ns	ns	ns	ns	ns	ns	0.002359237 (-0.46673)	ns	ns	ns	ns	ns	ns	ns	ns	ns	ns	ns	ns	ns	ns
CNTLN	ns	ns	ns	ns	ns	ns	ns	ns	0.004639743 (0.43804)	ns	ns	ns	0.031616737 (0.3401)	ns	ns	ns	ns	ns	ns	ns	ns	ns	ns	ns	ns
COG3	ns	ns	ns	0.032175721 (0.33906)	ns	ns	ns	ns	ns	ns	ns	ns	ns	ns	ns	ns	ns	ns	ns	ns	ns	ns	ns	ns	ns
COG5	ns	ns	ns	0.007898942 (0.41361)	ns	ns	ns	ns	ns	ns	ns	ns	ns	ns	ns	ns	ns	ns	ns	ns	ns	ns	ns	ns	ns
COG6	ns	ns	ns	ns	ns	ns	ns	ns	ns	ns	ns	ns	ns	ns	ns	ns	ns	ns	ns	ns	ns	ns	ns	ns	ns
COG7	ns	ns	ns	ns	ns	ns	ns	ns	ns	ns	ns	ns	ns	ns	ns	ns	ns	ns	ns	ns	ns	ns	ns	ns	ns
COL22A1	ns	ns	ns	0.015443526 (-0.38007)	ns	ns	ns	ns	ns	ns	ns	ns	ns	ns	ns	0.03563782 (-0.33293)	ns	ns	ns	ns	ns	ns	ns	ns	0.031691517 (-0.33996)
COL4A3BP	ns	ns	ns	ns	ns	ns	ns	ns	0.045853175 (0.31731)	ns	ns	ns	ns	ns	ns	ns	ns	ns	ns	ns	ns	ns	ns	ns	ns
COMMD1	ns	ns	ns	ns	ns	ns	ns	ns	ns	ns	ns	0.002839595 (0.45911)	0.023467415 (0.35731)	ns	ns	ns	ns	ns	ns	ns	ns	ns	ns	ns	ns
COMP	ns	ns	ns	0.045485871 (0.31782)	ns	ns	ns	ns	ns	ns	ns	ns	ns	0.002957761 (0.45741)	ns	ns	ns	ns	ns	ns	ns	ns	ns	0.000214979 (0.55199)	ns
COPA	0.025057452 (-0.3536)	ns	ns	ns	ns	ns	ns	ns	ns	ns	ns	ns	ns	ns	ns	ns	ns	ns	ns	ns	ns	ns	ns	ns	ns
COPG1	0.04760651 (-0.31492)	ns	ns	ns	ns	ns	ns	ns	ns	ns	ns	ns	ns	ns	ns	ns	ns	ns	ns	ns	ns	ns	ns	ns	ns
COPS2	ns	ns	ns	0.010187734 (0.40127)	ns	ns	ns	ns	ns	ns	ns	ns	ns	ns	ns	ns	ns	ns	ns	ns	ns	ns	ns	ns	ns
COPS3	ns	0.042164347 (-0.32259)	ns	ns	ns	ns	ns	ns	ns	ns	ns	ns	ns	ns	ns	ns	ns	ns	ns	ns	ns	ns	ns	ns	ns
COPS5	ns	ns	ns	ns	ns	ns	ns	ns	ns	ns	ns	ns	ns	ns	ns	ns	ns	ns	ns	ns	ns	ns	ns	ns	ns
COPS8	ns	ns	ns	ns	ns	ns	ns	ns	ns	ns	ns	ns	ns	ns	ns	ns	ns	0.040983058 (-0.32436)	ns	ns	0.038543977 (-0.32815)	ns	ns	ns	ns
COQ4	ns	ns	ns	ns	ns	ns	ns	ns	ns	ns	ns	ns	ns	ns	ns	0.040746118 (-0.32472)	ns	ns	ns	ns	ns	ns	ns	ns	ns
COX1	ns	0.026619962 (0.35014)	ns	ns	ns	ns	ns	ns	ns	ns	ns	ns	ns	ns	ns	ns	ns	ns	ns	ns	ns	ns	ns	ns	ns
COX2	ns	ns	ns	ns	ns	ns	ns	ns	ns	ns	ns	ns	ns	ns	ns	ns	ns	ns	ns	ns	ns	ns	ns	ns	ns
COX3	ns	ns	ns	ns	ns	ns	ns	ns	ns	ns	ns	ns	ns	ns	ns	ns	ns	ns	ns	ns	ns	ns	ns	ns	ns
COX4I1	ns	ns	ns	ns	ns	ns	ns	ns	ns	ns	ns	0.001425643 (-0.4866)	ns	ns	ns	ns	ns	ns	ns	ns	ns	ns	ns	ns	ns
COX5A	ns	ns	ns	ns	ns	ns	ns	ns	0.030141102 (0.34292)	ns	ns	ns	ns	ns	ns	ns	ns	ns	ns	ns	ns	ns	ns	ns	ns
COX5B	ns	ns	ns	ns	ns	ns	ns	ns	ns	ns	ns	ns	ns	ns	ns	ns	ns	ns	ns	ns	ns	ns	ns	ns	ns
COX6B2	ns	ns	ns	ns	ns	ns	ns	ns	ns	ns	ns	ns	ns	ns	ns	ns	ns	ns	ns	ns	ns	ns	ns	ns	ns
COX7A1	ns	ns	ns	0.029636716 (-0.34391)	ns	ns	ns	ns	ns	ns	ns	ns	ns	ns	ns	ns	ns	ns	0.002949987 (0.45752)	0.007226583 (0.41782)	0.007849314 (0.41391)	ns	ns	ns	ns
COX7A2	0.013442724 (-0.38729)	ns	ns	ns	ns	ns	ns	ns	0.00763573 (0.41522)	ns	ns	ns	0.017690026 (0.37285)	ns	ns	ns	ns	ns	ns	ns	ns	ns	ns	ns	ns
COX7B2	ns	ns	ns	ns	ns	0.039220278 (-0.32708)	ns	ns	ns	ns	ns	ns	ns	ns	ns	ns	0.027378805 (0.34852)	ns	ns	ns	ns	ns	ns	ns	ns
CPA5	ns	ns	ns	ns	ns	ns	ns	ns	ns	ns	ns	ns	ns	ns	ns	ns	ns	ns	ns	ns	ns	ns	ns	ns	ns
CPEB1	ns	ns	0.049852495 (-0.31196)	ns	ns	ns	ns	ns	ns	ns	ns	ns	ns	ns	ns	ns	ns	ns	ns	ns	ns	ns	ns	ns	ns
CPEB2	ns	ns	ns	ns	ns	ns	ns	ns	ns	ns	ns	ns	0.03382819 (0.33607)	ns	ns	ns	ns	ns	ns	ns	ns	ns	ns	ns	ns
CPEB3	ns	0.00822986 (-0.41165)	ns	ns	ns	ns	ns	ns	ns	ns	ns	ns	ns	ns	ns	ns	ns	ns	ns	ns	ns	ns	ns	ns	ns
CPEB4	ns	ns	ns	ns	ns	ns	ns	ns	ns	ns	ns	ns	ns	ns	ns	ns	ns	ns	ns	ns	ns	ns	ns	ns	ns
CPNE2	ns	0.015311872 (-0.38052)	ns	0.045507412 (0.31779)	ns	0.005040576 (0.43435)	ns	ns	ns	ns	ns	ns	ns	ns	ns	ns	ns	ns	ns	ns	ns	ns	ns	ns	ns
CPSF1	ns	ns	ns	ns	ns	ns	ns	ns	ns	ns	ns	ns	ns	ns	ns	ns	ns	ns	ns	ns	ns	ns	ns	ns	ns
CPVL	0.046412267 (-0.31654)	ns	ns	0.007515713 (0.41597)	ns	ns	ns	0.021207824 (0.36296)	ns	ns	0.027952376 (-0.34732)	ns	0.030223279 (0.34276)	ns	ns	ns	ns	ns	ns	ns	ns	ns	ns	ns	ns
CPXM2	ns	ns	ns	ns	ns	ns	ns	ns	ns	ns	0.042475829 (-0.32213)	ns	ns	ns	ns	ns	ns	ns	ns	ns	ns	ns	ns	ns	ns
CRAMP1	ns	0.034338996 (-0.33517)	ns	0.027497489 (-0.34827)	ns	0.027279438 (0.34873)	ns	0.032089198 (-0.33922)	0.042469037 (-0.32214)	ns	ns	ns	ns	ns	ns	ns	ns	ns	ns	ns	ns	ns	ns	ns	ns
CRAT	ns	ns	ns	ns	ns	ns	ns	ns	0.01799842 (-0.37192)	ns	ns	ns	ns	ns	ns	ns	ns	ns	ns	ns	ns	ns	ns	ns	ns
CRCP	ns	ns	ns	ns	ns	ns	ns	ns	ns	ns	ns	ns	ns	ns	ns	ns	ns	ns	ns	ns	ns	ns	ns	ns	0.031308482 (0.34068)
CREB1	ns	ns	ns	ns	ns	ns	ns	ns	0.001368949 (0.48815)	ns	ns	ns	ns	ns	ns	ns	ns	ns	ns	ns	ns	ns	ns	ns	ns
CREBBP	ns	ns	ns	ns	ns	ns	ns	ns	ns	ns	ns	ns	ns	ns	ns	ns	ns	ns	ns	ns	ns	ns	ns	ns	ns
CREBL2	ns	ns	ns	ns	ns	ns	ns	ns	0.015668044 (0.37931)	ns	ns	ns	ns	ns	ns	ns	ns	ns	ns	ns	ns	ns	ns	ns	ns
CREBRF	ns	ns	ns	ns	ns	ns	ns	ns	ns	ns	ns	ns	ns	ns	ns	0.016556452 (0.37639)	ns	ns	ns	ns	ns	ns	ns	ns	0.036873536 (0.33086)
CRELD2	ns	0.040726424 (-0.32475)	ns	ns	ns	ns	ns	ns	ns	ns	ns	ns	ns	ns	ns	0.00279754 (-0.45973)	ns	ns	ns	ns	ns	ns	ns	ns	0.016195516 (-0.37756)
CREM	ns	ns	ns	ns	ns	ns	ns	ns	ns	ns	ns	ns	ns	ns	ns	ns	ns	ns	ns	ns	ns	ns	ns	ns	ns
CRIM1	ns	ns	ns	ns	ns	ns	ns	ns	ns	ns	ns	ns	ns	ns	ns	ns	ns	ns	ns	ns	ns	ns	ns	ns	ns
CRISP2	ns	ns	ns	ns	ns	ns	ns	ns	0.012278922 (0.39192)	0.019281068 (0.36819)	ns	0.033895935 (0.33595)	ns	ns	0.014057478 (0.38498)	0.000433107 (0.5293)	ns	ns	ns	0.022283811 (0.36021)	ns	ns	ns	ns	ns
CRNN	ns	0.027616598 (-0.34802)	ns	ns	ns	ns	ns	ns	ns	ns	ns	ns	ns	ns	ns	ns	ns	ns	ns	ns	ns	ns	ns	ns	ns
CRYM	ns	ns	ns	ns	ns	ns	ns	ns	ns	ns	ns	ns	ns	ns	ns	ns	ns	ns	ns	ns	ns	ns	ns	ns	ns
CSDE1	0.019238642 (-0.36831)	ns	ns	ns	ns	ns	ns	ns	ns	ns	ns	ns	ns	ns	ns	ns	ns	ns	ns	ns	ns	ns	ns	ns	ns
CSE1L	ns	ns	ns	0.006420053 (0.42334)	ns	ns	ns	0.023000143 (0.35844)	ns	ns	ns	ns	ns	ns	ns	ns	ns	ns	ns	ns	ns	ns	ns	ns	ns
CSNK1A1	0.000449102 (-0.52808)	ns	ns	ns	ns	ns	ns	ns	ns	ns	ns	ns	ns	ns	ns	ns	ns	ns	ns	ns	ns	ns	ns	ns	ns
CSNK1D	ns	ns	ns	0.020334159 (-0.36528)	ns	ns	ns	0.015387822 (-0.38026)	0.004241619 (-0.44199)	0.029475179 (-0.34423)	ns	ns	ns	ns	ns	ns	ns	ns	ns	ns	ns	ns	ns	ns	ns
CSNK1G1	ns	ns	ns	ns	ns	ns	ns	ns	0.03170756 (0.33993)	ns	ns	ns	ns	ns	ns	ns	ns	ns	ns	ns	ns	ns	ns	ns	ns
CSNK1G2	0.005831426 (0.42776)	ns	ns	ns	ns	ns	ns	ns	0.004620919 (-0.43822)	ns	ns	ns	ns	ns	ns	ns	ns	ns	ns	ns	ns	ns	ns	ns	ns
CSPP1	ns	ns	ns	ns	ns	ns	ns	ns	0.002871155 (0.45865)	ns	ns	ns	ns	ns	ns	ns	0.033963791 (0.33583)	ns	ns	ns	ns	ns	ns	ns	ns
CSRNP1	ns	ns	ns	ns	ns	ns	ns	ns	ns	ns	ns	ns	ns	0.036638083 (0.33125)	ns	ns	ns	ns	ns	ns	ns	ns	ns	0.00484036 (0.43616)	ns
CSRNP3	ns	ns	ns	ns	ns	ns	ns	ns	ns	ns	ns	ns	ns	ns	ns	ns	ns	ns	ns	ns	ns	ns	ns	ns	ns
CST7	ns	ns	ns	ns	ns	ns	ns	ns	ns	ns	ns	ns	0.046456063 (0.31648)	ns	ns	ns	ns	ns	ns	ns	ns	ns	ns	ns	ns
CST8	ns	ns	ns	ns	ns	ns	ns	ns	ns	ns	ns	ns	ns	ns	ns	ns	ns	ns	ns	ns	ns	ns	ns	ns	ns
CSTL1	ns	ns	ns	0.013017695 (0.38894)	ns	ns	ns	0.0104273 (0.40012)	ns	ns	ns	ns	ns	ns	ns	ns	ns	ns	0.043331682 (-0.32088)	ns	ns	ns	ns	ns	0.017189122 (0.37439)
CTCF	0.044800928 (-0.31878)	ns	ns	ns	ns	ns	ns	ns	ns	ns	ns	ns	ns	ns	ns	ns	ns	ns	ns	ns	ns	ns	ns	ns	ns
CTDNEP1	ns	ns	ns	ns	ns	ns	ns	ns	ns	ns	ns	ns	ns	ns	ns	ns	ns	ns	ns	ns	ns	ns	ns	ns	ns
CTDSP2	ns	ns	ns	ns	ns	ns	ns	ns	ns	ns	ns	ns	ns	ns	ns	ns	ns	ns	ns	ns	ns	ns	ns	ns	ns
CTNNA1	0.015593887 (-0.37956)	ns	ns	0.037642691 (0.3296)	ns	ns	ns	ns	ns	ns	ns	ns	ns	ns	ns	ns	ns	ns	0.027072209 (-0.34917)	ns	0.038909381 (-0.32757)	ns	ns	ns	ns
CTNNBL1	ns	ns	ns	ns	ns	ns	ns	ns	ns	ns	ns	ns	ns	ns	ns	ns	ns	ns	ns	ns	ns	ns	ns	ns	ns
CTPS2	ns	ns	ns	ns	ns	ns	ns	ns	ns	ns	ns	ns	ns	ns	ns	ns	ns	ns	ns	ns	ns	ns	ns	ns	ns
CTSF	ns	ns	ns	ns	ns	ns	ns	ns	ns	0.0241468 (0.3557)	ns	ns	ns	ns	ns	ns	ns	ns	ns	ns	ns	ns	ns	ns	ns
CTSZ	ns	ns	ns	ns	ns	ns	ns	ns	0.023284538 (-0.35775)	ns	ns	ns	ns	ns	ns	ns	ns	0.029094436 (-0.34499)	ns	0.024737713 (-0.35433)	0.039055062 (-0.32734)	ns	ns	ns	ns
CTXN1	ns	ns	ns	0.001838334 (-0.47672)	ns	ns	ns	0.018008442 (-0.37189)	0.0366682 (-0.3312)	ns	ns	ns	ns	ns	ns	0.033134634 (-0.33731)	ns	ns	ns	ns	ns	ns	ns	ns	0.036897755 (-0.33082)
CUBN	ns	0.000770118 (-0.50937)	ns	ns	ns	0.040438457 (0.32519)	ns	ns	ns	ns	0.007831185 (-0.41402)	ns	ns	ns	ns	ns	ns	ns	ns	ns	ns	ns	ns	ns	ns
CUEDC2	ns	ns	ns	ns	ns	ns	ns	ns	ns	ns	ns	ns	0.029034692 (0.34511)	ns	ns	ns	ns	ns	ns	ns	ns	ns	ns	ns	ns
CUL1	ns	ns	ns	ns	ns	ns	ns	ns	ns	ns	ns	ns	ns	ns	ns	ns	ns	ns	ns	ns	ns	ns	ns	ns	ns
CUL2	ns	ns	ns	0.031478247 (0.34036)	ns	ns	ns	ns	ns	ns	ns	ns	ns	ns	ns	ns	ns	ns	ns	ns	ns	ns	ns	ns	ns
CUL3	ns	ns	ns	ns	ns	ns	ns	ns	0.031419805 (0.34047)	ns	ns	ns	0.037025117 (0.33061)	ns	ns	ns	ns	ns	ns	ns	ns	ns	ns	ns	ns
CUL4A	ns	0.005677411 (-0.42898)	ns	ns	ns	0.017584945 (0.37317)	ns	ns	ns	ns	ns	ns	ns	ns	ns	ns	ns	ns	ns	ns	ns	ns	ns	ns	ns
CUTC	ns	ns	ns	ns	ns	ns	ns	ns	ns	ns	ns	ns	ns	ns	ns	ns	ns	ns	ns	ns	ns	ns	ns	ns	ns
CUX1	0.030248997 (0.34271)	0.007576318 (-0.41559)	ns	ns	ns	0.024581285 (0.35469)	ns	ns	0.028082789 (-0.34705)	ns	ns	ns	ns	ns	ns	ns	ns	ns	ns	ns	ns	ns	ns	ns	ns
CXORF65	ns	ns	ns	0.008759384 (0.40865)	ns	ns	ns	0.028727623 (0.34573)	ns	ns	ns	ns	ns	0.003492492 (0.45039)	ns	0.047272318 (0.31537)	ns	ns	ns	ns	ns	ns	ns	0.00216255 (0.47025)	ns
CXXC5	ns	ns	ns	ns	ns	0.027530797 (0.3482)	ns	ns	ns	ns	0.038619348 (-0.32803)	ns	ns	ns	ns	0.028742419 (0.3457)	ns	ns	ns	ns	ns	ns	ns	ns	ns
CYB5A	ns	ns	ns	ns	ns	ns	ns	ns	ns	ns	ns	ns	ns	ns	ns	ns	ns	ns	ns	ns	ns	ns	ns	ns	ns
CYB5R1	ns	ns	ns	ns	ns	ns	ns	ns	ns	ns	ns	ns	ns	ns	ns	ns	ns	ns	ns	ns	ns	ns	ns	ns	ns
CYB5RL	ns	ns	ns	ns	ns	0.041586983 (0.32345)	ns	ns	ns	ns	0.030735864 (-0.34177)	ns	ns	ns	ns	ns	ns	ns	ns	ns	ns	ns	ns	ns	ns
CYHR1	ns	ns	ns	ns	ns	ns	ns	ns	ns	ns	ns	ns	ns	ns	ns	ns	ns	ns	ns	ns	ns	ns	ns	ns	ns
CYLC1	ns	ns	ns	ns	ns	ns	ns	ns	0.026931664 (0.34947)	ns	ns	0.033901585 (0.33594)	0.007526846 (0.4159)	ns	ns	ns	ns	ns	ns	ns	ns	ns	ns	ns	ns
CYP19A1	ns	ns	ns	ns	ns	ns	ns	ns	ns	ns	ns	ns	ns	ns	ns	ns	ns	ns	ns	ns	ns	ns	ns	ns	ns
CYP2D25	ns	0.015525925 (-0.37979)	ns	ns	ns	ns	ns	ns	ns	ns	ns	ns	ns	ns	ns	ns	ns	ns	ns	ns	ns	ns	ns	ns	ns
CYP39A1	ns	ns	ns	0.003111133 (0.45529)	ns	ns	ns	0.041247636 (0.32396)	ns	ns	ns	ns	ns	ns	ns	ns	ns	ns	ns	ns	ns	ns	ns	ns	0.048040052 (0.31434)
CYTB	ns	ns	ns	ns	ns	ns	ns	ns	ns	ns	0.029722829 (0.34374)	ns	ns	ns	ns	ns	ns	ns	ns	ns	ns	ns	ns	ns	ns
CYTH2	ns	ns	ns	ns	ns	ns	ns	ns	ns	ns	ns	ns	ns	ns	ns	ns	ns	ns	ns	ns	ns	ns	ns	ns	ns
CYTH3	ns	ns	ns	ns	ns	ns	ns	ns	ns	ns	ns	ns	ns	ns	ns	ns	ns	ns	ns	ns	ns	ns	ns	ns	ns
D2HGDH	ns	0.018982233 (-0.36904)	ns	ns	ns	0.04911492 (0.31292)	ns	ns	ns	ns	ns	ns	ns	ns	ns	ns	ns	ns	ns	ns	ns	ns	ns	ns	ns
DAG1	ns	ns	0.029844752 (-0.3435)	ns	ns	ns	0.03147293 (0.34037)	ns	ns	ns	ns	ns	ns	ns	ns	ns	ns	ns	ns	ns	ns	0.009687052 (0.40375)	ns	ns	ns
DAP3	ns	ns	ns	ns	ns	ns	ns	ns	ns	ns	ns	ns	ns	ns	ns	ns	ns	ns	ns	ns	ns	ns	ns	ns	ns
DAPK3	ns	ns	ns	ns	ns	ns	ns	ns	0.039745079 (-0.32626)	ns	ns	ns	ns	ns	ns	ns	ns	ns	ns	ns	ns	ns	ns	ns	ns
DARS	0.022108656 (-0.36065)	ns	ns	ns	ns	ns	ns	ns	ns	ns	ns	ns	ns	ns	ns	ns	ns	ns	ns	ns	ns	ns	ns	ns	ns
DARS2	ns	ns	ns	ns	ns	ns	ns	ns	ns	ns	ns	ns	ns	ns	ns	ns	0.018794409 (0.36958)	ns	ns	ns	ns	ns	ns	ns	ns
DAW1	ns	ns	ns	0.007033686 (0.41909)	ns	ns	ns	0.01550529 (0.37986)	0.036547851 (0.3314)	ns	ns	ns	0.021757875 (0.36154)	ns	ns	ns	ns	ns	ns	ns	ns	ns	ns	ns	ns
DAZL	ns	ns	ns	ns	ns	ns	ns	ns	ns	ns	0.030699387 (-0.34184)	ns	ns	ns	ns	ns	ns	ns	ns	ns	ns	ns	ns	ns	ns
DBNDD2	ns	ns	ns	ns	ns	ns	ns	ns	0.012148937 (-0.39246)	ns	ns	ns	ns	ns	ns	ns	ns	ns	ns	ns	ns	ns	ns	ns	ns
DBNL	ns	ns	ns	ns	ns	ns	ns	ns	0.011798659 (-0.39394)	ns	ns	ns	ns	ns	0.032655026 (-0.33818)	ns	0.006371643 (-0.42369)	ns	ns	ns	ns	ns	ns	ns	ns
DCAF1	ns	ns	ns	ns	ns	ns	ns	ns	ns	ns	ns	ns	ns	ns	ns	ns	ns	ns	ns	ns	ns	ns	ns	ns	ns
DCAF10	ns	ns	ns	ns	ns	ns	ns	ns	ns	ns	ns	0.037329805 (0.33011)	ns	ns	ns	ns	ns	ns	ns	ns	ns	ns	ns	ns	ns
DCAF12	ns	ns	ns	0.041307357 (0.32387)	ns	ns	ns	ns	ns	ns	ns	ns	ns	0.002658474 (0.46184)	ns	ns	ns	ns	ns	ns	ns	ns	ns	0.006415891 (0.42337)	ns
DCAF17	ns	ns	ns	6.48775E-05 (0.58734)	ns	ns	ns	0.00190653 (0.47528)	ns	ns	ns	ns	ns	ns	ns	ns	ns	ns	ns	ns	ns	ns	ns	ns	ns
DCAF5	ns	ns	ns	ns	ns	ns	ns	ns	ns	ns	ns	ns	0.009866263 (0.40285)	ns	ns	ns	ns	ns	ns	ns	ns	ns	ns	ns	ns
DCAF6	ns	ns	ns	0.008331773 (0.41106)	ns	ns	ns	0.008183579 (0.41192)	ns	0.038032149 (0.32897)	ns	0.033794359 (0.33613)	0.031750374 (0.33985)	ns	ns	ns	ns	ns	ns	ns	ns	ns	ns	ns	ns
DCDC1	ns	ns	ns	ns	ns	ns	ns	ns	ns	ns	ns	ns	0.041466955 (0.32363)	ns	ns	ns	ns	ns	ns	ns	ns	ns	ns	ns	ns
DCDC2	ns	ns	ns	ns	ns	ns	ns	ns	ns	ns	ns	ns	ns	ns	ns	ns	ns	ns	ns	ns	ns	ns	ns	ns	ns
DCST1	ns	0.008004039 (-0.41298)	ns	ns	ns	0.013333435 (0.38771)	ns	ns	ns	ns	ns	ns	ns	ns	ns	ns	ns	ns	ns	ns	ns	ns	ns	ns	ns
DCTN1	ns	ns	ns	ns	ns	ns	ns	ns	ns	ns	ns	ns	ns	ns	ns	ns	ns	ns	ns	ns	ns	ns	ns	ns	ns
DCTN2	0.003977719 (-0.44479)	ns	ns	ns	ns	ns	ns	ns	ns	ns	ns	ns	ns	ns	ns	ns	ns	ns	ns	ns	ns	ns	ns	0.008844932 (0.40818)	ns
DCTN3	ns	ns	ns	0.001222942 (0.49242)	ns	ns	ns	0.023210067 (0.35793)	ns	ns	ns	ns	ns	ns	ns	ns	ns	ns	ns	ns	ns	ns	ns	ns	ns
DCUN1D1	ns	ns	ns	ns	ns	ns	ns	ns	0.021671884 (0.36176)	ns	ns	ns	0.010177425 (0.40132)	ns	ns	ns	ns	ns	ns	ns	ns	ns	ns	ns	ns
DCUN1D5	ns	ns	ns	0.034631246 (0.33466)	ns	ns	ns	ns	ns	ns	ns	ns	ns	ns	ns	ns	ns	ns	ns	ns	ns	ns	ns	ns	ns
DDB1	ns	ns	ns	ns	ns	ns	ns	ns	ns	ns	ns	ns	ns	ns	ns	ns	ns	ns	ns	ns	ns	0.027194505 (-0.34891)	ns	ns	ns
DDHD1	ns	ns	ns	ns	ns	ns	ns	ns	ns	ns	ns	ns	ns	ns	ns	ns	ns	ns	ns	ns	ns	ns	ns	ns	ns
DDI1	ns	ns	ns	ns	ns	0.019115346 (0.36866)	ns	ns	ns	ns	ns	ns	ns	ns	ns	ns	ns	ns	ns	ns	ns	ns	ns	ns	ns
DDRGK1	ns	0.010888093 (-0.39797)	ns	ns	ns	0.022379836 (0.35997)	ns	ns	ns	ns	ns	ns	ns	ns	ns	ns	ns	ns	ns	ns	ns	ns	ns	ns	ns
DDT	ns	ns	ns	ns	ns	ns	ns	ns	ns	ns	ns	ns	ns	ns	ns	0.020838802 (-0.36393)	ns	ns	ns	0.014968277 (-0.38171)	ns	ns	ns	0.003503142 (0.45026)	ns
DDX1	ns	ns	ns	ns	ns	ns	ns	ns	ns	ns	ns	ns	ns	ns	ns	ns	ns	ns	ns	ns	ns	ns	ns	ns	0.033754924 (0.3362)
DDX17	6.28349E-05 (-0.58823)	ns	ns	ns	ns	ns	ns	ns	ns	ns	ns	ns	ns	ns	ns	ns	ns	ns	ns	ns	ns	ns	ns	ns	ns
DDX19B	ns	ns	ns	ns	ns	ns	ns	ns	ns	ns	ns	ns	ns	ns	ns	ns	ns	ns	ns	ns	ns	ns	ns	ns	ns
DDX20	ns	ns	ns	ns	ns	ns	ns	ns	ns	ns	ns	ns	ns	ns	ns	ns	ns	ns	ns	0.045421301 (-0.31791)	ns	ns	ns	ns	ns
DDX28	ns	ns	ns	ns	ns	ns	ns	ns	ns	ns	ns	ns	ns	ns	ns	ns	ns	ns	ns	ns	ns	ns	ns	ns	ns
DDX31	ns	ns	ns	ns	ns	ns	ns	ns	ns	ns	0.00263025 (-0.46228)	ns	ns	ns	ns	ns	ns	ns	ns	ns	ns	ns	ns	ns	0.002312637 (0.46754)
DDX39A	ns	ns	ns	ns	ns	ns	ns	ns	ns	ns	ns	ns	ns	ns	ns	ns	ns	ns	ns	ns	ns	ns	ns	ns	ns
DDX3X	0.027095692 (-0.34912)	ns	ns	ns	ns	ns	ns	ns	ns	ns	ns	ns	ns	ns	ns	ns	ns	ns	ns	ns	ns	ns	ns	ns	ns
DDX4	ns	ns	ns	ns	ns	ns	ns	ns	0.007637342 (0.41521)	ns	ns	ns	ns	ns	ns	ns	ns	ns	ns	ns	ns	ns	ns	ns	ns
DDX5	ns	ns	ns	ns	ns	ns	ns	ns	ns	ns	ns	ns	ns	ns	ns	ns	ns	ns	ns	ns	ns	ns	ns	ns	ns
DDX50	ns	ns	ns	ns	ns	ns	ns	ns	0.029009828 (0.34516)	ns	ns	ns	ns	ns	ns	ns	ns	ns	ns	ns	ns	ns	ns	ns	ns
DDX55	ns	0.045514593 (-0.31778)	ns	ns	ns	ns	ns	ns	ns	ns	ns	ns	ns	ns	ns	0.021828442 (-0.36136)	ns	ns	ns	ns	ns	ns	ns	ns	ns
DDX6	0.000742537 (-0.51067)	ns	ns	ns	ns	ns	ns	ns	ns	ns	ns	ns	ns	ns	ns	ns	ns	ns	ns	0.034711828 (-0.33452)	ns	ns	ns	ns	ns
DEAF1	0.037262598 (0.33022)	ns	ns	ns	ns	ns	ns	ns	3.11411E-05 (-0.60712)	0.033101373 (-0.33737)	ns	ns	ns	ns	ns	ns	ns	ns	ns	ns	ns	ns	ns	ns	ns
DEGS1	ns	ns	ns	0.002873913 (0.45861)	ns	ns	ns	ns	ns	ns	ns	ns	ns	ns	ns	ns	ns	ns	ns	ns	ns	ns	ns	ns	ns
DENND1A	ns	0.003570974 (-0.44944)	ns	ns	ns	ns	ns	ns	ns	ns	0.044765484 (-0.31883)	ns	ns	ns	ns	ns	ns	ns	ns	ns	ns	ns	ns	ns	ns
DENND1B	ns	ns	ns	ns	ns	ns	ns	ns	ns	ns	ns	ns	ns	ns	ns	ns	ns	ns	ns	ns	ns	ns	ns	ns	ns
DENND2C	ns	ns	ns	ns	ns	ns	ns	ns	ns	ns	ns	ns	ns	ns	ns	ns	ns	ns	ns	ns	ns	ns	ns	ns	ns
DENND5A	ns	0.006589865 (-0.42213)	ns	ns	ns	0.008209263 (0.41177)	ns	ns	ns	ns	ns	ns	ns	ns	ns	ns	ns	ns	ns	ns	ns	ns	ns	ns	ns
DENND5B	ns	ns	ns	ns	ns	ns	ns	ns	ns	ns	ns	ns	ns	ns	ns	ns	ns	ns	ns	ns	ns	ns	ns	ns	ns
DENND6A	ns	0.003279148 (-0.45307)	ns	0.019937842 (0.36636)	ns	ns	ns	ns	ns	ns	ns	ns	ns	ns	ns	ns	ns	ns	ns	ns	ns	ns	ns	ns	ns
DENND6B	ns	0.000244902 (-0.54789)	ns	ns	ns	0.00921891 (0.40617)	ns	ns	0.011177276 (-0.39666)	ns	ns	ns	ns	ns	ns	ns	ns	ns	ns	ns	ns	ns	ns	ns	ns
DES	ns	0.003351065 (-0.45215)	ns	ns	ns	0.003202509 (0.45407)	ns	ns	ns	ns	ns	ns	ns	ns	ns	ns	ns	ns	ns	ns	ns	ns	ns	ns	ns
DESI2	ns	ns	ns	0.048454103 (0.31379)	ns	0.012725758 (0.3901)	ns	ns	ns	ns	0.03625436 (-0.33189)	ns	ns	ns	ns	ns	ns	ns	ns	ns	ns	ns	ns	ns	ns
DEUP1	0.039925582 (-0.32598)	ns	ns	ns	ns	ns	ns	0.041794358 (0.32314)	0.000512471 (0.5236)	0.044985605 (0.31852)	ns	ns	0.008123919 (0.41227)	ns	ns	ns	ns	ns	ns	ns	ns	ns	ns	ns	ns
DGAT2	ns	ns	ns	ns	ns	ns	ns	ns	ns	ns	ns	ns	ns	ns	ns	ns	ns	ns	ns	ns	ns	ns	ns	ns	ns
DGCR2	0.018471175 (0.37052)	ns	ns	ns	ns	ns	ns	ns	0.033373807 (-0.33688)	ns	ns	ns	ns	ns	ns	ns	ns	ns	ns	ns	ns	ns	ns	ns	ns
DGKD	ns	ns	ns	ns	ns	0.048590233 (0.31361)	ns	ns	ns	ns	ns	ns	ns	ns	ns	ns	ns	ns	ns	ns	ns	ns	ns	ns	ns
DGKH	ns	ns	ns	0.001431986 (0.48643)	ns	ns	ns	0.024270895 (0.35541)	ns	ns	ns	ns	ns	ns	ns	ns	ns	ns	ns	ns	ns	ns	ns	ns	0.033760555 (0.33619)
DGKI	ns	0.012315238 (-0.39177)	ns	ns	ns	ns	ns	ns	ns	ns	0.014281349 (-0.38416)	ns	ns	ns	ns	ns	ns	ns	ns	ns	ns	ns	ns	ns	ns
DGKZ	ns	0.002295584 (-0.46784)	ns	ns	ns	0.020014393 (0.36615)	ns	ns	0.039693628 (-0.32634)	ns	ns	ns	ns	ns	ns	ns	ns	ns	ns	ns	ns	ns	ns	ns	ns
DHRS1	ns	ns	ns	ns	ns	ns	ns	ns	ns	ns	ns	ns	ns	ns	ns	ns	ns	ns	ns	ns	ns	ns	ns	ns	ns
DHRS7C	ns	0.034602505 (-0.33471)	ns	ns	ns	ns	ns	ns	ns	ns	ns	ns	ns	ns	ns	ns	ns	ns	ns	ns	ns	ns	ns	ns	ns
DHX32	ns	ns	ns	ns	ns	ns	ns	ns	ns	ns	ns	ns	ns	ns	ns	ns	ns	ns	ns	ns	ns	ns	ns	ns	ns
DHX36	ns	ns	ns	0.041201235 (0.32403)	ns	ns	ns	ns	ns	ns	ns	ns	ns	ns	ns	ns	ns	ns	ns	ns	ns	ns	ns	ns	ns
DHX40	ns	ns	ns	0.013112 (0.38857)	ns	ns	ns	ns	ns	ns	ns	ns	ns	ns	ns	ns	ns	ns	ns	ns	ns	ns	ns	ns	ns
DHX57	ns	ns	ns	ns	ns	ns	ns	ns	ns	ns	ns	ns	ns	ns	ns	ns	ns	ns	ns	ns	ns	ns	ns	ns	ns
DHX9	ns	ns	ns	ns	ns	ns	ns	ns	ns	ns	ns	ns	ns	ns	ns	ns	ns	ns	ns	ns	ns	ns	ns	ns	ns
DIABLO	0.002301256 (-0.46774)	ns	0.028384159 (0.34643)	0.009960972 (0.40238)	ns	ns	ns	ns	ns	ns	ns	ns	ns	ns	ns	ns	ns	ns	ns	ns	ns	ns	ns	0.017905099 (0.3722)	ns
DIAPH3	ns	ns	ns	0.001222617 (0.49243)	ns	ns	ns	0.020032655 (0.3661)	ns	ns	ns	ns	ns	ns	ns	ns	ns	ns	ns	ns	ns	ns	ns	ns	ns
DIDO1	ns	ns	ns	ns	ns	ns	ns	ns	0.000664805 (-0.51458)	ns	ns	ns	ns	ns	ns	ns	ns	ns	ns	ns	ns	ns	ns	ns	ns
DIP2B	ns	ns	ns	ns	ns	ns	ns	ns	ns	ns	ns	ns	ns	ns	ns	ns	ns	ns	ns	ns	ns	ns	ns	ns	ns
DIP2C	ns	0.009569129 (-0.40435)	ns	ns	ns	ns	ns	ns	ns	ns	ns	ns	ns	ns	ns	0.041068894 (-0.32423)	ns	ns	ns	ns	ns	ns	ns	ns	ns
DIS3L2	ns	ns	ns	ns	ns	ns	ns	ns	ns	ns	ns	ns	ns	ns	ns	ns	ns	ns	ns	ns	ns	ns	ns	ns	ns
DISC1	ns	ns	ns	ns	ns	ns	ns	ns	ns	ns	ns	ns	ns	ns	ns	ns	ns	ns	ns	ns	ns	ns	ns	ns	ns
DKKL1	ns	ns	ns	ns	ns	ns	ns	ns	0.033151274 (0.33728)	ns	ns	ns	ns	ns	ns	ns	ns	ns	ns	ns	ns	ns	ns	ns	ns
DLG1	ns	ns	ns	ns	ns	ns	ns	ns	0.03522186 (0.33364)	ns	ns	ns	ns	ns	ns	ns	ns	ns	ns	ns	ns	ns	ns	ns	0.048227902 (0.31409)
DLGAP4	ns	ns	ns	ns	ns	0.01265861 (0.39037)	ns	ns	ns	ns	ns	ns	ns	ns	ns	ns	ns	ns	ns	ns	ns	ns	ns	ns	ns
DMAC2	ns	0.00394212 (-0.44518)	ns	0.049267853 (0.31272)	ns	0.039983742 (0.32589)	ns	ns	ns	ns	ns	ns	ns	ns	ns	ns	ns	ns	ns	ns	ns	ns	ns	ns	ns
DMC1	ns	ns	ns	0.020759621 (0.36414)	ns	ns	ns	ns	ns	ns	ns	ns	ns	ns	ns	ns	ns	ns	ns	ns	ns	ns	ns	ns	ns
DMRT1	ns	ns	ns	ns	ns	ns	ns	ns	ns	ns	ns	ns	ns	ns	ns	ns	ns	ns	ns	ns	ns	ns	ns	ns	ns
DMRT2	ns	ns	ns	ns	ns	ns	ns	ns	ns	ns	ns	ns	ns	ns	ns	0.013584354 (-0.38675)	ns	ns	ns	ns	ns	ns	ns	ns	ns
DMTF1	ns	ns	ns	ns	ns	ns	ns	ns	0.011224237 (0.39645)	ns	ns	ns	0.036242422 (0.33191)	ns	ns	ns	ns	ns	ns	ns	ns	ns	ns	ns	ns
DMWD	ns	ns	ns	ns	ns	ns	ns	ns	0.009561311 (-0.40439)	ns	ns	ns	ns	ns	0.014820193 (-0.38223)	ns	0.007795033 (-0.41424)	ns	ns	ns	ns	ns	ns	ns	ns
DMXL1	ns	ns	ns	ns	ns	ns	ns	ns	ns	ns	ns	ns	ns	ns	ns	ns	ns	ns	ns	ns	ns	ns	ns	ns	ns
DNAAF1	ns	0.046448761 (-0.31649)	ns	ns	ns	0.040093789 (0.32572)	ns	ns	ns	ns	ns	ns	ns	ns	ns	ns	ns	ns	ns	ns	ns	ns	ns	ns	ns
DNAAF4	ns	ns	ns	ns	ns	ns	ns	ns	0.018145892 (0.37148)	ns	ns	ns	0.022922341 (0.35863)	ns	ns	ns	0.011375188 (0.39578)	ns	ns	ns	ns	ns	ns	ns	ns
DNAAF5	ns	ns	ns	ns	ns	ns	ns	ns	ns	ns	ns	ns	ns	ns	ns	0.0204975 (-0.36484)	ns	ns	ns	ns	ns	ns	ns	ns	0.041420354 (-0.3237)
DNAH10	ns	ns	ns	ns	ns	ns	ns	ns	ns	ns	0.044194439 (-0.31964)	ns	ns	ns	ns	ns	ns	ns	ns	ns	ns	ns	ns	ns	ns
DNAH17	ns	ns	ns	ns	ns	ns	ns	ns	0.01602815 (-0.37811)	ns	ns	ns	ns	ns	ns	ns	ns	ns	ns	ns	ns	ns	ns	ns	ns
DNAH3	ns	ns	ns	ns	ns	ns	ns	ns	ns	ns	ns	ns	ns	ns	ns	ns	ns	ns	ns	ns	ns	ns	ns	ns	ns
DNAH8	ns	ns	ns	ns	ns	ns	ns	ns	0.005147359 (0.43341)	0.029480216 (0.34422)	ns	ns	0.011836108 (0.39378)	ns	ns	ns	ns	ns	ns	ns	ns	ns	ns	ns	ns
DNAH9	ns	0.008844932 (-0.40818)	ns	0.023853659 (0.35639)	ns	ns	ns	ns	ns	ns	ns	ns	ns	ns	ns	ns	ns	ns	ns	ns	ns	ns	ns	ns	ns
DNAI2	ns	ns	0.04480802 (-0.31877)	0.022295795 (-0.36018)	ns	ns	ns	ns	ns	ns	ns	ns	ns	ns	ns	0.048355978 (-0.31392)	ns	ns	ns	ns	ns	ns	ns	0.033890285 (-0.33596)	ns
DNAJA1	0.011949062 (-0.3933)	ns	ns	ns	ns	ns	ns	ns	0.001031563 (0.49876)	ns	ns	ns	ns	ns	ns	ns	ns	ns	ns	ns	ns	ns	ns	ns	ns
DNAJB1	ns	ns	ns	ns	ns	ns	ns	ns	ns	0.015042787 (0.38145)	ns	ns	ns	ns	ns	ns	ns	ns	ns	ns	ns	ns	ns	ns	ns
DNAJB13	ns	0.007640565 (-0.41519)	ns	ns	ns	0.026550589 (0.35029)	ns	ns	ns	ns	ns	ns	ns	ns	ns	ns	ns	ns	ns	ns	ns	ns	ns	ns	ns
DNAJB2	ns	ns	ns	ns	ns	ns	ns	ns	ns	ns	ns	ns	ns	ns	0.044468646 (0.31925)	ns	ns	ns	ns	ns	ns	ns	ns	ns	ns
DNAJB6	ns	ns	ns	ns	ns	ns	ns	ns	ns	ns	ns	ns	ns	ns	ns	ns	ns	ns	ns	ns	ns	ns	ns	ns	ns
DNAJB8	ns	ns	ns	ns	ns	ns	ns	ns	ns	ns	ns	ns	ns	ns	ns	ns	ns	ns	ns	ns	ns	ns	ns	ns	ns
DNAJC10	ns	ns	ns	ns	ns	ns	ns	ns	ns	ns	ns	ns	ns	ns	ns	ns	ns	ns	ns	ns	ns	ns	ns	ns	ns
DNAJC11	ns	ns	ns	ns	ns	ns	ns	ns	ns	ns	ns	ns	ns	ns	0.019926926 (-0.36639)	0.000557638 (-0.5207)	ns	ns	ns	ns	ns	ns	ns	ns	ns
DNAJC14	ns	ns	ns	0.034459088 (0.33496)	ns	ns	ns	ns	ns	0.048575092 (0.31363)	ns	ns	ns	ns	ns	ns	ns	ns	ns	ns	ns	ns	ns	ns	ns
DNAJC21	ns	ns	ns	ns	ns	ns	ns	ns	ns	ns	ns	ns	0.042367276 (0.32229)	ns	ns	ns	ns	ns	ns	ns	ns	ns	ns	ns	ns
DNAJC22	ns	ns	ns	ns	ns	ns	ns	ns	ns	ns	0.000224733 (-0.5506)	ns	ns	ns	ns	ns	ns	ns	ns	ns	ns	ns	ns	ns	ns
DNAJC3	ns	ns	ns	ns	ns	ns	ns	ns	ns	ns	ns	ns	0.033895935 (0.33595)	ns	ns	ns	ns	ns	ns	ns	ns	ns	ns	ns	ns
DNAJC5	ns	ns	ns	ns	ns	ns	ns	ns	ns	ns	ns	ns	ns	ns	ns	ns	ns	ns	ns	ns	ns	ns	ns	ns	ns
DNAJC5B	ns	ns	ns	0.009806214 (0.40315)	ns	ns	ns	0.036638083 (0.33125)	ns	ns	ns	ns	ns	ns	ns	ns	ns	ns	ns	ns	ns	ns	ns	ns	ns
DNM2	ns	ns	ns	0.003750808 (0.44733)	ns	ns	ns	ns	ns	ns	ns	ns	ns	ns	ns	ns	ns	ns	ns	ns	ns	ns	ns	ns	ns
DNPEP	ns	ns	ns	ns	ns	ns	ns	ns	ns	ns	ns	ns	0.049153118 (-0.31287)	ns	ns	ns	ns	ns	ns	ns	ns	ns	ns	ns	ns
DNPH1	0.019818042 (0.36669)	ns	ns	ns	ns	ns	ns	ns	ns	ns	0.036361948 (-0.33171)	ns	ns	ns	ns	ns	ns	ns	ns	ns	ns	ns	ns	ns	ns
DOCK1	ns	ns	ns	0.010303799 (0.40071)	ns	ns	ns	0.032540117 (0.33839)	0.039751514 (0.32625)	ns	ns	ns	ns	ns	ns	ns	ns	ns	ns	ns	ns	ns	ns	ns	0.00988836 (0.40274)
DOCK3	ns	ns	ns	0.038468727 (0.32827)	ns	ns	ns	ns	ns	ns	ns	ns	ns	ns	ns	ns	ns	ns	ns	ns	ns	ns	ns	ns	ns
DOK4	ns	ns	ns	ns	ns	ns	ns	ns	ns	ns	ns	ns	ns	ns	ns	0.014891232 (-0.38198)	ns	ns	ns	ns	ns	0.041241004 (0.32397)	ns	ns	0.022033377 (-0.36084)
DONSON	ns	ns	ns	ns	ns	ns	ns	ns	ns	ns	ns	ns	ns	ns	ns	ns	ns	ns	ns	ns	ns	ns	ns	ns	ns
DPCD	ns	0.03622452 (-0.33194)	0.047279724 (-0.31536)	ns	ns	0.037735123 (0.32945)	ns	ns	0.028247727 (0.34671)	ns	ns	ns	ns	ns	ns	ns	0.048893847 (0.31321)	ns	ns	ns	ns	ns	ns	ns	ns
DPF2	ns	ns	ns	0.00321771 (0.45387)	ns	ns	ns	0.021911012 (0.36115)	ns	ns	ns	ns	ns	ns	ns	ns	ns	ns	ns	ns	ns	ns	ns	ns	ns
DPF3	ns	0.025828911 (-0.35187)	ns	ns	ns	ns	ns	ns	ns	ns	ns	ns	ns	ns	ns	ns	ns	ns	ns	ns	ns	ns	ns	ns	ns
DPM1	ns	ns	ns	ns	ns	ns	ns	ns	ns	ns	ns	ns	ns	ns	ns	ns	ns	ns	ns	ns	ns	ns	ns	ns	ns
DPP8	ns	ns	ns	ns	ns	ns	ns	ns	0.011693874 (0.39439)	ns	ns	ns	ns	ns	ns	ns	ns	ns	ns	ns	ns	ns	ns	ns	ns
DPY19L2	ns	ns	ns	0.003354223 (0.45211)	ns	ns	ns	ns	ns	ns	ns	ns	ns	ns	ns	ns	ns	ns	ns	ns	ns	ns	ns	ns	ns
DRAP1	ns	ns	ns	ns	ns	ns	ns	ns	ns	ns	ns	ns	ns	ns	ns	ns	ns	ns	ns	ns	ns	ns	ns	ns	ns
DRC1	ns	ns	ns	0.004273703 (0.44166)	0.022751136 (0.35905)	ns	0.020952355 (0.36363)	0.003382761 (0.45175)	ns	ns	ns	ns	ns	ns	ns	ns	ns	ns	ns	ns	ns	ns	ns	ns	ns
DRC3	0.041135021 (0.32413)	0.040210577 (-0.32554)	ns	ns	ns	ns	ns	ns	ns	ns	ns	ns	ns	ns	ns	ns	ns	ns	ns	ns	ns	ns	ns	ns	ns
DRC7	ns	0.01819977 (-0.37132)	ns	0.00058069 (0.5193)	ns	ns	ns	ns	ns	ns	ns	ns	ns	ns	ns	ns	ns	ns	ns	ns	ns	ns	ns	ns	ns
DRG1	ns	ns	ns	0.027020606 (0.34928)	ns	ns	ns	ns	0.020014393 (0.36615)	ns	ns	ns	ns	ns	ns	ns	ns	ns	ns	ns	ns	ns	ns	ns	ns
DROSHA	ns	0.01186661 (-0.39365)	ns	ns	ns	ns	ns	ns	ns	ns	ns	ns	ns	ns	ns	ns	ns	ns	ns	ns	ns	ns	ns	ns	ns
DSCAM	ns	ns	ns	ns	ns	ns	ns	ns	ns	ns	7.28843E-05 (-0.58408)	ns	ns	ns	ns	ns	ns	ns	ns	ns	ns	ns	ns	ns	ns
DSCR3	ns	ns	ns	0.002815109 (0.45947)	ns	ns	ns	0.004307961 (0.44131)	ns	ns	ns	ns	ns	ns	ns	0.049705814 (0.31215)	ns	ns	ns	ns	ns	ns	ns	ns	0.013698035 (0.38632)
DSTN	0.014620001 (-0.38294)	ns	ns	ns	ns	ns	ns	ns	ns	ns	ns	ns	ns	ns	ns	ns	ns	ns	ns	ns	ns	ns	ns	ns	ns
DTD1	ns	ns	ns	ns	ns	ns	ns	ns	ns	ns	ns	0.013145271 (0.38844)	0.020486328 (0.36487)	ns	ns	ns	ns	ns	ns	ns	ns	ns	ns	ns	ns
DTL	ns	ns	ns	0.024668088 (0.35449)	ns	ns	ns	ns	ns	ns	ns	ns	ns	ns	ns	ns	ns	ns	ns	ns	ns	ns	ns	ns	0.012291018 (0.39187)
DTNB	0.028742419 (-0.3457)	ns	ns	ns	ns	ns	ns	ns	ns	ns	ns	ns	ns	ns	ns	ns	ns	ns	ns	ns	ns	ns	ns	ns	ns
DTNBP1	ns	ns	ns	ns	ns	ns	ns	ns	ns	ns	ns	ns	ns	ns	ns	ns	ns	0.023243141 (-0.35785)	0.003777883 (-0.44702)	0.003491674 (-0.4504)	0.010320471 (-0.40063)	ns	ns	ns	ns
DTX1	ns	ns	ns	ns	ns	ns	ns	ns	0.000168518 (-0.55951)	ns	ns	ns	ns	ns	ns	ns	ns	0.030151364 (-0.3429)	0.040340666 (-0.32534)	ns	0.027208645 (-0.34888)	ns	ns	ns	ns
DUS1L	ns	0.01054144 (-0.39958)	ns	ns	ns	ns	ns	ns	ns	ns	ns	ns	ns	ns	ns	ns	ns	ns	ns	ns	ns	ns	ns	ns	ns
DUS2	ns	ns	ns	ns	ns	ns	ns	ns	ns	ns	ns	ns	ns	ns	ns	ns	ns	ns	ns	ns	ns	ns	ns	ns	ns
DUSP15	ns	ns	ns	ns	ns	ns	ns	ns	0.033195683 (-0.3372)	ns	ns	ns	0.036475797 (-0.33152)	ns	ns	ns	0.006988772 (-0.41939)	ns	ns	ns	ns	ns	ns	ns	ns
DUSP22	ns	0.001252182 (-0.49153)	ns	ns	ns	0.001821624 (0.47708)	ns	ns	ns	ns	ns	ns	ns	ns	ns	ns	ns	ns	ns	ns	ns	ns	ns	ns	ns
DUSP3	ns	ns	ns	0.045838726 (0.31733)	ns	ns	ns	ns	ns	ns	0.047139172 (-0.31555)	ns	ns	ns	ns	ns	ns	ns	ns	ns	ns	ns	ns	ns	ns
DUSP4	ns	0.042884911 (-0.32153)	ns	ns	ns	ns	ns	ns	ns	ns	ns	ns	ns	ns	ns	ns	ns	ns	ns	ns	ns	ns	ns	ns	ns
DVL3	ns	ns	ns	ns	ns	ns	ns	ns	ns	ns	ns	ns	ns	ns	ns	ns	ns	ns	ns	ns	ns	ns	ns	ns	ns
DYM	ns	ns	ns	0.016379774 (0.37696)	ns	ns	ns	ns	0.018176182 (0.37139)	ns	ns	ns	ns	ns	ns	ns	ns	ns	ns	ns	ns	ns	ns	ns	ns
DYNC2LI1	ns	ns	ns	ns	ns	ns	ns	ns	ns	ns	ns	ns	0.019115346 (0.36866)	ns	ns	ns	ns	ns	ns	ns	ns	ns	ns	0.007133371 (0.41843)	ns
DYNLL1	ns	ns	ns	ns	ns	ns	ns	ns	ns	ns	ns	ns	ns	ns	ns	ns	ns	ns	ns	ns	ns	ns	ns	ns	ns
DYRK1A	ns	ns	ns	ns	ns	ns	ns	ns	ns	ns	ns	ns	ns	ns	ns	0.046726874 (-0.31611)	ns	ns	ns	ns	ns	ns	ns	ns	ns
DYRK1B	ns	ns	ns	0.026703408 (-0.34996)	ns	ns	ns	0.035567237 (-0.33305)	0.022613323 (-0.35939)	ns	ns	ns	ns	ns	ns	ns	ns	ns	ns	ns	ns	ns	ns	ns	ns
DZANK1	ns	0.033575133 (-0.33652)	ns	ns	ns	ns	ns	ns	ns	ns	ns	ns	ns	ns	ns	ns	0.009317835 (0.40565)	ns	ns	ns	ns	ns	ns	ns	ns
DZIP1	ns	ns	ns	ns	ns	ns	ns	ns	ns	ns	ns	ns	ns	ns	ns	ns	ns	ns	ns	ns	ns	ns	ns	ns	ns
DZIP1L	ns	ns	ns	ns	ns	ns	ns	ns	ns	ns	ns	ns	0.019206874 (0.3684)	ns	ns	ns	ns	ns	ns	ns	ns	ns	ns	ns	ns
DZIP3	ns	ns	ns	ns	ns	ns	ns	ns	0.025779279 (0.35198)	ns	ns	ns	0.023887494 (0.35631)	ns	ns	ns	ns	ns	ns	ns	ns	ns	ns	ns	ns
EAF1	ns	0.019963331 (-0.36629)	ns	ns	ns	ns	ns	ns	0.041727371 (-0.32324)	ns	ns	ns	ns	ns	ns	0.023119317 (-0.35815)	ns	ns	ns	ns	ns	ns	ns	ns	ns
EBF1	ns	0.003552663 (-0.44966)	ns	ns	ns	0.038556531 (0.32813)	ns	ns	ns	ns	ns	ns	ns	ns	ns	ns	ns	ns	ns	ns	ns	ns	ns	ns	ns
ECD	ns	ns	ns	0.000240149 (0.54851)	ns	ns	ns	0.00372823 (0.44759)	ns	ns	ns	ns	ns	ns	ns	ns	ns	ns	0.032836271 (-0.33785)	ns	0.039182101 (-0.32714)	ns	ns	ns	ns
ECHS1	ns	ns	ns	ns	ns	ns	ns	ns	0.046903215 (-0.31587)	ns	ns	ns	ns	ns	ns	ns	ns	ns	ns	ns	ns	ns	ns	ns	ns
ECSIT	ns	0.022613323 (-0.35939)	ns	ns	ns	0.013812521 (0.38589)	ns	ns	ns	0.028776968 (-0.34563)	ns	ns	ns	ns	ns	ns	ns	ns	ns	ns	ns	ns	ns	ns	ns
EDC3	ns	ns	ns	ns	ns	ns	ns	ns	ns	ns	ns	ns	ns	ns	ns	ns	ns	ns	ns	ns	ns	ns	ns	0.029079491 (-0.34502)	ns
EDDM3B	ns	ns	0.006545995 (0.42244)	ns	ns	ns	ns	ns	ns	ns	ns	ns	ns	ns	0.023828309 (0.35645)	ns	0.016265941 (0.37733)	ns	ns	ns	ns	ns	ns	ns	ns
EEF1A1	0.049008095 (-0.31306)	ns	ns	ns	ns	ns	ns	ns	ns	ns	ns	ns	ns	ns	ns	ns	ns	ns	ns	ns	ns	ns	ns	ns	ns
EEF1D	ns	ns	ns	0.003582668 (-0.4493)	ns	ns	ns	0.001658766 (-0.48075)	ns	ns	ns	ns	ns	ns	ns	ns	ns	ns	ns	ns	ns	ns	ns	ns	0.043865805 (-0.32011)
EEF1G	ns	ns	ns	ns	ns	ns	ns	ns	ns	ns	ns	ns	ns	ns	ns	ns	ns	ns	ns	ns	ns	ns	ns	ns	ns
EEF2	0.037495185 (-0.32984)	ns	ns	ns	ns	ns	ns	ns	ns	ns	ns	ns	ns	ns	ns	ns	ns	ns	ns	ns	ns	ns	ns	ns	ns
EEFSEC	ns	0.03873893 (-0.32784)	ns	ns	ns	ns	ns	ns	ns	ns	ns	ns	ns	ns	ns	ns	ns	ns	ns	ns	ns	ns	ns	ns	ns
EFCAB13	ns	ns	ns	0.000636603 (0.5161)	ns	ns	ns	0.007285178 (0.41744)	ns	ns	ns	ns	0.027227508 (0.34884)	ns	ns	ns	ns	ns	ns	ns	ns	ns	ns	ns	ns
EFCAB2	ns	ns	ns	ns	ns	ns	ns	ns	0.042164347 (0.32259)	ns	ns	ns	ns	ns	ns	ns	ns	ns	ns	ns	ns	ns	ns	ns	ns
EFCAB5	ns	ns	ns	ns	ns	ns	ns	ns	0.024507703 (0.35486)	ns	ns	ns	ns	ns	ns	ns	0.041207861 (0.32402)	ns	ns	ns	ns	ns	ns	ns	ns
EFCAB8	ns	ns	ns	ns	ns	ns	ns	ns	ns	0.037482914 (0.32986)	ns	ns	ns	ns	ns	ns	ns	ns	ns	ns	ns	ns	ns	ns	ns
EFCC1	ns	ns	ns	ns	ns	ns	ns	ns	0.001003392 (-0.49978)	ns	ns	ns	ns	ns	ns	ns	ns	ns	ns	ns	ns	ns	ns	ns	ns
EFHB	ns	ns	ns	ns	ns	ns	ns	ns	ns	ns	ns	ns	ns	ns	ns	ns	0.044836395 (0.31873)	ns	ns	ns	ns	ns	ns	ns	ns
EFHC1	ns	ns	ns	0.004447394 (0.43991)	ns	ns	ns	0.013479322 (0.38715)	0.012768191 (0.38993)	ns	ns	ns	ns	ns	0.035479168 (0.3332)	0.03482721 (0.33432)	0.047301947 (0.31533)	ns	ns	ns	ns	ns	ns	ns	ns
EFR3A	ns	ns	ns	0.009720688 (0.40358)	ns	ns	ns	ns	0.029184243 (0.34481)	ns	ns	ns	ns	ns	ns	ns	ns	ns	ns	ns	ns	ns	ns	ns	ns
EFTUD2	ns	ns	ns	ns	ns	ns	ns	ns	ns	ns	ns	ns	ns	ns	ns	ns	ns	ns	ns	ns	ns	ns	ns	ns	ns
EGFL8	ns	ns	ns	ns	ns	ns	ns	ns	ns	ns	0.003451794 (-0.45089)	ns	ns	ns	ns	ns	0.010564821 (-0.39947)	ns	ns	ns	ns	ns	ns	ns	ns
EHBP1	ns	ns	ns	ns	ns	ns	ns	ns	0.000408966 (0.53122)	ns	ns	0.028698049 (0.34579)	0.024763864 (0.35427)	ns	0.045235179 (0.31817)	0.012402769 (0.39141)	ns	ns	ns	ns	ns	ns	ns	ns	ns
EHD1	ns	0.028742419 (-0.3457)	ns	ns	ns	0.035814782 (0.33263)	ns	ns	0.011793985 (-0.39396)	ns	ns	ns	ns	ns	ns	ns	ns	ns	ns	ns	ns	ns	ns	ns	ns
EHF	0.008654792 (-0.40923)	ns	ns	ns	ns	ns	ns	ns	ns	ns	ns	ns	ns	ns	ns	ns	ns	ns	ns	ns	ns	ns	ns	ns	ns
EIF1	ns	ns	ns	ns	ns	ns	ns	ns	ns	ns	ns	ns	ns	ns	ns	ns	ns	ns	ns	ns	ns	ns	ns	ns	ns
EIF2AK1	ns	ns	ns	2.76368E-06 (0.66413)	ns	ns	ns	1.18748E-05 (0.63122)	ns	ns	ns	ns	ns	ns	ns	ns	ns	ns	ns	ns	ns	ns	ns	ns	ns
EIF2B3	ns	ns	ns	ns	ns	ns	ns	ns	ns	ns	ns	ns	ns	ns	ns	ns	ns	ns	ns	0.030038639 (-0.34312)	ns	ns	ns	ns	ns
EIF2B4	ns	ns	ns	ns	ns	ns	0.046660884 (-0.3162)	ns	ns	ns	2.49809E-05 (-0.61281)	ns	ns	0.0445039 (0.3192)	ns	ns	ns	ns	ns	ns	ns	ns	ns	0.00790724 (0.41356)	ns
EIF2S1	0.000310054 (-0.54033)	0.0102726 (0.40086)	ns	ns	ns	ns	ns	ns	0.015291478 (0.38059)	ns	ns	ns	ns	ns	ns	ns	ns	ns	ns	ns	ns	ns	ns	ns	ns
EIF3A	0.001795441 (-0.47765)	ns	ns	ns	ns	ns	ns	ns	ns	ns	ns	ns	ns	ns	ns	ns	ns	ns	ns	ns	ns	ns	ns	ns	ns
EIF3D	0.040936899 (-0.32443)	ns	ns	ns	ns	0.03536202 (0.3334)	ns	ns	ns	ns	ns	ns	ns	ns	ns	ns	ns	ns	ns	ns	ns	ns	ns	ns	ns
EIF3E	0.000230598 (-0.54979)	ns	ns	ns	ns	ns	ns	ns	ns	ns	ns	ns	ns	ns	ns	ns	ns	ns	ns	ns	ns	ns	ns	ns	ns
EIF3F	ns	ns	ns	ns	ns	ns	ns	ns	ns	ns	ns	ns	ns	ns	ns	ns	ns	ns	ns	ns	ns	ns	ns	ns	ns
EIF3G	ns	ns	ns	ns	ns	ns	ns	ns	ns	ns	ns	ns	ns	ns	ns	ns	ns	ns	ns	ns	ns	ns	ns	ns	ns
EIF3H	ns	ns	ns	ns	ns	ns	ns	ns	ns	ns	ns	ns	ns	ns	ns	ns	ns	ns	ns	ns	ns	ns	ns	ns	ns
EIF3J	ns	ns	ns	ns	ns	0.016946353 (0.37515)	ns	ns	ns	ns	ns	ns	ns	ns	ns	ns	ns	ns	ns	ns	ns	ns	ns	ns	ns
EIF3K	ns	ns	ns	ns	ns	ns	ns	ns	ns	ns	ns	ns	ns	ns	ns	ns	ns	ns	ns	ns	ns	ns	ns	ns	ns
EIF4A1	0.015341046 (-0.38042)	ns	ns	ns	ns	ns	ns	ns	0.032191965 (0.33903)	ns	ns	ns	ns	ns	ns	ns	ns	ns	ns	ns	ns	ns	ns	ns	ns
EIF4A2	0.00200645 (-0.47325)	ns	ns	ns	ns	ns	ns	ns	ns	ns	ns	ns	ns	ns	ns	ns	ns	ns	ns	ns	ns	ns	ns	ns	ns
EIF4A3	ns	ns	ns	ns	ns	ns	ns	ns	ns	ns	ns	ns	ns	0.011336724 (-0.39595)	ns	ns	ns	ns	ns	ns	ns	ns	ns	ns	ns
EIF4B	0.00862255 (-0.40941)	ns	ns	ns	ns	ns	ns	ns	ns	ns	ns	ns	ns	ns	ns	ns	ns	ns	ns	ns	ns	ns	ns	ns	ns
EIF4E2	ns	ns	ns	ns	ns	ns	0.043684859 (-0.32037)	ns	ns	ns	ns	ns	ns	ns	ns	ns	ns	ns	ns	ns	ns	ns	ns	ns	0.021718753 (0.36164)
EIF4E3	ns	ns	ns	ns	ns	ns	ns	ns	ns	ns	ns	ns	ns	ns	0.011949062 (0.3933)	ns	0.016107086 (0.37785)	ns	ns	ns	ns	ns	ns	ns	ns
EIF4ENIF1	ns	ns	ns	ns	ns	ns	ns	ns	0.042884911 (0.32153)	ns	ns	ns	ns	ns	ns	ns	ns	ns	ns	ns	ns	ns	ns	ns	ns
EIF4G1	ns	0.020452844 (-0.36496)	ns	ns	ns	0.011004313 (0.39744)	ns	ns	ns	ns	ns	ns	ns	ns	ns	ns	ns	ns	ns	ns	ns	ns	ns	ns	ns
EIF4G3	ns	ns	ns	ns	ns	ns	ns	ns	0.022865154 (0.35877)	0.023115199 (0.35816)	ns	ns	0.009774315 (0.40331)	ns	ns	ns	ns	ns	ns	ns	ns	ns	ns	ns	ns
EIF4H	ns	ns	ns	ns	ns	ns	ns	ns	0.036051847 (0.33223)	ns	ns	ns	0.02276333 (0.35902)	ns	ns	ns	ns	ns	ns	ns	ns	ns	ns	ns	ns
EIPR1	0.024300928 (0.35534)	ns	ns	ns	ns	ns	ns	ns	0.004195326 (-0.44247)	ns	ns	ns	ns	ns	ns	ns	ns	ns	ns	ns	ns	0.032644068 (0.3382)	ns	ns	ns
ELAVL2	ns	ns	ns	ns	ns	ns	ns	ns	ns	ns	ns	ns	ns	ns	ns	ns	ns	ns	ns	ns	ns	ns	ns	ns	ns
ELF2	ns	ns	ns	0.004468643 (0.4397)	ns	ns	ns	0.023718718 (0.35671)	0.019807181 (0.36672)	ns	ns	ns	ns	ns	ns	ns	ns	ns	ns	ns	ns	ns	ns	ns	ns
ELL2	0.023786109 (-0.35655)	ns	ns	ns	ns	ns	ns	ns	0.03487345 (0.33424)	ns	0.043594612 (-0.3205)	ns	ns	ns	ns	ns	ns	ns	ns	ns	ns	ns	ns	ns	0.02757367 (0.34811)
ELMO1	ns	0.01799174 (-0.37194)	ns	ns	ns	ns	ns	ns	ns	ns	0.016930483 (-0.3752)	ns	ns	ns	ns	ns	ns	ns	ns	ns	ns	ns	ns	ns	ns
ELMOD3	ns	0.006465987 (-0.42301)	ns	ns	ns	ns	ns	ns	ns	ns	ns	ns	ns	ns	ns	ns	ns	ns	ns	ns	ns	ns	ns	ns	ns
ELOF1	ns	ns	ns	ns	ns	ns	ns	ns	ns	ns	ns	ns	ns	ns	ns	ns	ns	ns	ns	ns	ns	ns	ns	ns	ns
EMC2	ns	ns	ns	0.007653471 (0.41511)	ns	ns	ns	0.022897818 (0.35869)	0.04470882 (0.31891)	ns	ns	ns	ns	ns	ns	ns	ns	ns	ns	ns	ns	ns	ns	ns	ns
EMC3	0.020142524 (-0.3658)	ns	ns	ns	ns	ns	ns	ns	ns	ns	ns	ns	ns	ns	ns	ns	ns	ns	ns	ns	ns	ns	ns	ns	ns
EMC7	ns	ns	ns	ns	ns	ns	ns	ns	ns	ns	ns	ns	ns	ns	ns	ns	ns	ns	ns	ns	ns	ns	ns	ns	ns
EMC9	ns	ns	0.029429877 (0.34432)	0.032458243 (0.33854)	ns	ns	ns	ns	ns	ns	ns	ns	ns	ns	0.028155458 (-0.3469)	0.033952474 (-0.33585)	0.048258013 (-0.31405)	ns	ns	ns	ns	ns	ns	0.003218472 (0.45386)	ns
EML1	ns	ns	ns	ns	ns	ns	ns	ns	ns	ns	ns	ns	ns	ns	0.047755649 (0.31472)	0.018597844 (0.37015)	ns	ns	ns	ns	ns	ns	ns	ns	ns
EML5	ns	ns	ns	ns	ns	ns	ns	ns	0.00842249 (0.41054)	ns	ns	ns	ns	ns	ns	ns	0.037926735 (0.32914)	ns	ns	ns	ns	ns	ns	ns	ns
EMSY	ns	ns	ns	ns	ns	ns	ns	ns	ns	0.024447243 (0.355)	ns	ns	ns	ns	ns	ns	ns	ns	ns	ns	ns	ns	ns	ns	ns
ENHO	ns	0.000321619 (-0.53914)	ns	ns	ns	0.006414504 (0.42338)	ns	ns	0.024607299 (-0.35463)	ns	ns	ns	ns	ns	ns	0.02959121 (-0.344)	ns	ns	ns	ns	ns	ns	ns	ns	ns
ENO1	ns	ns	ns	ns	ns	ns	ns	ns	0.009369557 (-0.40538)	ns	ns	ns	ns	ns	ns	ns	ns	ns	ns	ns	ns	ns	ns	ns	ns
ENO3	ns	ns	ns	ns	ns	ns	ns	ns	0.025846978 (-0.35183)	ns	ns	ns	ns	ns	ns	ns	ns	ns	ns	ns	ns	ns	ns	0.028895682 (0.34539)	ns
ENOPH1	ns	0.027933098 (-0.34736)	0.011617535 (-0.39472)	ns	ns	ns	ns	ns	ns	ns	ns	ns	ns	ns	ns	ns	ns	ns	ns	ns	ns	ns	ns	0.012589293 (-0.39065)	ns
ENOX1	ns	ns	ns	ns	ns	ns	ns	ns	ns	ns	0.039137599 (-0.32721)	ns	ns	ns	ns	ns	ns	ns	ns	ns	ns	ns	ns	ns	ns
ENPP2	ns	ns	ns	ns	ns	ns	ns	ns	ns	ns	ns	ns	ns	ns	ns	ns	ns	ns	ns	ns	ns	ns	ns	ns	ns
ENSSSCG00000000071	0.044355985 (-0.31941)	ns	ns	ns	ns	ns	ns	ns	ns	ns	ns	ns	ns	ns	ns	ns	ns	ns	ns	ns	ns	ns	ns	ns	ns
ENSSSCG00000000081	ns	ns	ns	ns	ns	ns	ns	ns	ns	ns	ns	ns	ns	ns	ns	0.018621891 (-0.37008)	ns	ns	ns	ns	ns	ns	ns	ns	ns
ENSSSCG00000000097	ns	ns	ns	ns	ns	ns	ns	ns	ns	ns	ns	ns	ns	ns	ns	0.017457586 (-0.37356)	ns	ns	ns	ns	ns	ns	ns	ns	ns
ENSSSCG00000000194	ns	ns	ns	ns	ns	ns	ns	ns	ns	ns	ns	ns	0.008352633 (-0.41094)	ns	ns	ns	0.044054352 (-0.31984)	ns	ns	ns	ns	ns	ns	ns	ns
ENSSSCG00000000199	ns	ns	ns	ns	ns	ns	ns	ns	ns	ns	ns	ns	ns	ns	0.005564834 (0.42989)	0.033912889 (0.33592)	0.010381102 (0.40034)	ns	ns	ns	ns	ns	ns	ns	ns
ENSSSCG00000000207	ns	ns	ns	ns	ns	ns	ns	ns	ns	ns	ns	ns	ns	ns	ns	ns	ns	ns	ns	ns	ns	ns	ns	ns	ns
ENSSSCG00000000359	ns	ns	ns	ns	ns	ns	ns	ns	ns	ns	ns	ns	ns	0.041747458 (0.32321)	ns	0.008920142 (0.40777)	ns	ns	ns	ns	ns	ns	ns	ns	ns
ENSSSCG00000000377	ns	ns	ns	ns	ns	ns	ns	ns	ns	ns	ns	ns	ns	ns	ns	ns	ns	ns	ns	ns	ns	ns	ns	ns	ns
ENSSSCG00000000406	ns	ns	ns	0.012303123 (0.39182)	ns	ns	ns	ns	ns	ns	ns	ns	ns	ns	ns	ns	ns	ns	ns	ns	ns	ns	ns	ns	ns
ENSSSCG00000000694	ns	ns	ns	ns	ns	ns	ns	ns	ns	ns	ns	ns	ns	ns	ns	ns	ns	ns	ns	ns	ns	ns	ns	ns	ns
ENSSSCG00000000849	0.000472411 (-0.52637)	ns	ns	ns	ns	ns	ns	ns	0.001705738 (0.47966)	ns	ns	ns	ns	ns	ns	ns	ns	ns	ns	ns	ns	ns	ns	ns	ns
ENSSSCG00000000867	ns	ns	ns	ns	ns	ns	ns	ns	ns	ns	ns	ns	ns	ns	ns	ns	ns	ns	ns	ns	ns	ns	ns	ns	ns
ENSSSCG00000000908	ns	ns	ns	ns	ns	0.045292381 (0.31809)	ns	ns	ns	ns	ns	ns	ns	ns	ns	ns	ns	ns	ns	ns	ns	ns	0.002466359 (0.46492)	ns	ns
ENSSSCG00000000952	ns	ns	ns	0.007932177 (0.41341)	ns	ns	ns	0.043782216 (0.32023)	0.023309406 (0.35769)	ns	ns	ns	ns	ns	ns	ns	ns	ns	ns	ns	ns	ns	ns	ns	ns
ENSSSCG00000000999	0.006632562 (0.42183)	ns	ns	0.025031044 (-0.35366)	ns	ns	ns	ns	ns	ns	ns	ns	ns	ns	ns	ns	ns	ns	ns	ns	ns	ns	ns	ns	ns
ENSSSCG00000001083	ns	ns	ns	ns	ns	ns	ns	ns	ns	ns	ns	ns	ns	ns	ns	ns	ns	ns	0.015213029 (0.38086)	0.039036035 (0.32737)	0.045911008 (0.31723)	ns	ns	ns	ns
ENSSSCG00000001232	ns	ns	ns	ns	ns	ns	ns	ns	ns	ns	ns	ns	ns	ns	ns	ns	ns	ns	ns	ns	ns	ns	ns	ns	ns
ENSSSCG00000001341	ns	ns	ns	ns	ns	ns	ns	ns	ns	ns	ns	ns	ns	ns	ns	ns	ns	ns	ns	ns	ns	ns	ns	ns	ns
ENSSSCG00000001414	0.025824396 (-0.35188)	ns	ns	0.005014742 (0.43458)	ns	ns	ns	0.018203141 (0.37131)	0.001140343 (0.49504)	ns	ns	ns	ns	ns	0.018328267 (0.37094)	0.000404697 (0.53157)	ns	ns	ns	ns	ns	ns	ns	ns	0.040838129 (0.32458)
ENSSSCG00000001431	ns	ns	ns	ns	ns	ns	ns	ns	ns	ns	0.044602732 (0.31906)	ns	ns	ns	ns	ns	0.040713298 (0.32477)	ns	ns	ns	ns	ns	ns	ns	ns
ENSSSCG00000001517	ns	ns	ns	ns	ns	ns	ns	ns	ns	ns	ns	ns	ns	0.009419595 (0.40512)	ns	ns	ns	ns	ns	ns	ns	ns	ns	0.003179825 (0.45437)	ns
ENSSSCG00000001531	0.037043341 (-0.33058)	ns	ns	ns	ns	ns	ns	ns	0.006773703 (0.42085)	ns	ns	ns	ns	ns	ns	ns	ns	ns	ns	ns	ns	ns	ns	ns	ns
ENSSSCG00000001594	ns	ns	ns	ns	ns	ns	ns	ns	ns	ns	ns	ns	ns	ns	ns	ns	0.047539519 (0.31501)	ns	ns	ns	ns	ns	ns	ns	ns
ENSSSCG00000001612	ns	ns	ns	0.015641313 (0.3794)	ns	ns	ns	ns	ns	ns	ns	ns	ns	ns	ns	ns	ns	ns	ns	ns	ns	ns	ns	ns	0.041128405 (0.32414)
ENSSSCG00000001633	ns	ns	ns	ns	ns	ns	ns	ns	0.00156459 (-0.48302)	ns	ns	ns	ns	ns	0.030259289 (-0.34269)	ns	0.006991759 (-0.41937)	ns	ns	ns	ns	ns	ns	ns	ns
ENSSSCG00000001655	ns	ns	ns	ns	ns	ns	ns	ns	0.004710395 (0.43737)	ns	ns	ns	ns	ns	ns	ns	ns	ns	ns	ns	ns	ns	ns	ns	ns
ENSSSCG00000001672	0.041088723 (0.3242)	0.035873928 (-0.33253)	ns	ns	ns	0.019591008 (0.36732)	ns	ns	ns	ns	ns	ns	ns	ns	ns	ns	ns	ns	ns	ns	ns	ns	ns	ns	ns
ENSSSCG00000001701	0.049813861 (-0.31201)	ns	ns	ns	ns	ns	ns	ns	ns	ns	ns	ns	ns	ns	ns	ns	ns	ns	ns	ns	ns	ns	ns	ns	ns
ENSSSCG00000001762	ns	0.0414137 (-0.32371)	ns	ns	ns	ns	ns	ns	ns	ns	ns	ns	ns	ns	ns	ns	ns	ns	ns	ns	ns	ns	ns	ns	ns
ENSSSCG00000001779	0.030321104 (-0.34257)	ns	ns	0.019970619 (0.36627)	ns	ns	ns	ns	ns	ns	ns	ns	ns	ns	ns	ns	ns	ns	ns	ns	ns	ns	ns	ns	0.042973965 (0.3214)
ENSSSCG00000001810	ns	ns	ns	ns	ns	ns	ns	ns	ns	ns	ns	ns	0.045550516 (0.31773)	ns	ns	ns	ns	ns	ns	ns	ns	ns	ns	ns	ns
ENSSSCG00000001826	ns	ns	ns	0.037920542 (0.32915)	ns	ns	ns	ns	ns	ns	ns	ns	ns	ns	ns	ns	ns	ns	ns	ns	ns	ns	ns	ns	ns
ENSSSCG00000001926	ns	ns	ns	ns	ns	0.030084712 (0.34303)	ns	ns	ns	ns	ns	ns	0.043283387 (0.32095)	ns	ns	ns	ns	ns	ns	ns	ns	ns	ns	ns	ns
ENSSSCG00000001934	ns	ns	ns	ns	ns	ns	ns	ns	0.019298769 (0.36814)	0.035163595 (0.33374)	ns	ns	0.029656959 (0.34387)	ns	ns	ns	0.045128082 (0.31832)	ns	ns	ns	ns	ns	ns	ns	ns
ENSSSCG00000001999	ns	ns	ns	0.024095605 (0.35582)	ns	ns	ns	ns	ns	ns	ns	0.030383022 (-0.34245)	ns	ns	ns	ns	ns	ns	ns	ns	ns	ns	ns	ns	ns
ENSSSCG00000002008	ns	ns	ns	ns	ns	ns	ns	ns	ns	ns	ns	ns	ns	ns	ns	ns	ns	ns	ns	ns	ns	ns	ns	ns	ns
ENSSSCG00000002131	ns	ns	ns	ns	ns	ns	ns	ns	ns	ns	ns	ns	ns	ns	ns	ns	ns	ns	ns	ns	ns	ns	ns	ns	ns
ENSSSCG00000002251	ns	ns	ns	0.030715015 (0.34181)	ns	ns	ns	ns	ns	ns	ns	ns	ns	ns	ns	ns	ns	ns	ns	ns	ns	ns	ns	ns	ns
ENSSSCG00000002259	ns	ns	ns	0.034168029 (0.33547)	ns	ns	ns	ns	ns	ns	ns	0.045860401 (0.3173)	ns	0.034048769 (0.33568)	ns	ns	ns	ns	ns	ns	ns	ns	ns	ns	ns
ENSSSCG00000002260	ns	ns	ns	ns	ns	ns	ns	ns	ns	ns	ns	ns	ns	ns	ns	ns	ns	ns	ns	ns	ns	ns	ns	ns	ns
ENSSSCG00000002284	ns	ns	ns	ns	ns	ns	ns	ns	0.048325818 (0.31396)	ns	ns	0.040523365 (0.32506)	0.026128368 (0.35121)	ns	0.013602805 (0.38668)	0.000346233 (0.53673)	ns	ns	0.027383544 (0.34851)	0.001559746 (0.48314)	0.037513597 (0.32981)	ns	ns	ns	ns
ENSSSCG00000002483	ns	ns	ns	ns	ns	ns	ns	ns	ns	ns	ns	ns	ns	ns	ns	ns	ns	ns	ns	ns	ns	ns	ns	ns	ns
ENSSSCG00000002505	ns	ns	ns	ns	ns	ns	ns	ns	0.028535844 (0.34612)	ns	ns	ns	ns	ns	ns	ns	0.040314621 (0.32538)	ns	ns	ns	ns	ns	ns	ns	ns
ENSSSCG00000002844	ns	ns	ns	0.02692699 (0.34948)	ns	ns	ns	ns	ns	ns	0.046208328 (-0.31682)	ns	ns	ns	ns	ns	ns	ns	ns	ns	ns	ns	ns	ns	0.035873928 (0.33253)
ENSSSCG00000002857	ns	ns	ns	0.001703558 (0.47971)	ns	ns	ns	0.023024758 (0.35838)	ns	ns	ns	ns	ns	ns	ns	ns	ns	ns	ns	ns	ns	ns	ns	ns	ns
ENSSSCG00000002860	ns	ns	ns	ns	ns	0.00927968 (0.40585)	ns	ns	ns	ns	ns	ns	ns	ns	ns	ns	ns	ns	ns	ns	ns	ns	ns	ns	ns
ENSSSCG00000002875	ns	ns	ns	0.01212021 (0.39258)	ns	ns	ns	0.0450853 (0.31838)	ns	ns	ns	ns	ns	ns	ns	ns	ns	ns	ns	ns	ns	ns	ns	ns	ns
ENSSSCG00000002980	ns	ns	ns	ns	ns	ns	ns	ns	ns	ns	ns	ns	ns	ns	ns	ns	ns	ns	ns	ns	ns	ns	ns	ns	ns
ENSSSCG00000002995	ns	0.028702976 (-0.34578)	ns	ns	ns	0.031520806 (0.34028)	ns	ns	ns	ns	ns	ns	ns	ns	ns	ns	ns	ns	ns	ns	ns	ns	ns	ns	ns
ENSSSCG00000002997	ns	ns	ns	ns	ns	ns	ns	ns	ns	ns	ns	ns	ns	ns	ns	ns	ns	ns	ns	ns	ns	ns	ns	0.046778252 (0.31604)	ns
ENSSSCG00000003053	0.012349216 (-0.39163)	ns	ns	ns	ns	ns	ns	ns	ns	ns	ns	ns	ns	ns	ns	ns	ns	ns	ns	ns	ns	ns	ns	ns	ns
ENSSSCG00000003230	ns	ns	ns	ns	ns	ns	ns	ns	ns	ns	ns	ns	ns	ns	ns	ns	ns	ns	ns	ns	ns	ns	ns	ns	ns
ENSSSCG00000003234	ns	ns	ns	ns	ns	ns	ns	ns	ns	ns	ns	ns	ns	ns	ns	ns	ns	ns	ns	0.022235927 (-0.36033)	ns	ns	ns	ns	ns
ENSSSCG00000003240	ns	ns	ns	ns	ns	ns	ns	ns	ns	0.021135115 (0.36315)	ns	ns	ns	ns	ns	ns	ns	ns	ns	ns	ns	ns	ns	ns	ns
ENSSSCG00000003243	ns	ns	ns	ns	ns	ns	ns	ns	ns	ns	ns	ns	0.046404971 (0.31655)	ns	ns	ns	ns	ns	ns	ns	ns	ns	ns	ns	ns
ENSSSCG00000003261	ns	ns	0.026735917 (-0.34989)	ns	ns	ns	ns	ns	ns	ns	ns	ns	ns	ns	ns	ns	ns	ns	ns	ns	ns	0.003782266 (0.44697)	ns	ns	ns
ENSSSCG00000003453	ns	ns	ns	ns	ns	ns	ns	ns	ns	ns	ns	ns	ns	ns	ns	ns	ns	ns	ns	ns	ns	ns	ns	ns	ns
ENSSSCG00000003476	ns	0.032436438 (-0.33858)	ns	ns	ns	0.023355054 (0.35758)	ns	ns	ns	ns	ns	ns	ns	ns	ns	ns	ns	ns	ns	ns	ns	ns	ns	0.036045905 (0.33224)	ns
ENSSSCG00000003554	ns	ns	ns	ns	ns	ns	ns	ns	ns	ns	ns	ns	ns	ns	ns	ns	ns	ns	ns	ns	ns	ns	ns	ns	ns
ENSSSCG00000003613	ns	ns	ns	ns	ns	ns	ns	ns	ns	ns	0.046419564 (-0.31653)	ns	ns	ns	ns	ns	ns	ns	ns	ns	ns	ns	ns	ns	ns
ENSSSCG00000003679	ns	ns	ns	0.000351974 (0.53619)	ns	ns	ns	0.007384788 (0.4168)	ns	ns	ns	ns	ns	ns	ns	ns	ns	ns	ns	ns	ns	ns	ns	ns	ns
ENSSSCG00000003747	ns	ns	ns	ns	ns	ns	ns	ns	ns	ns	ns	ns	0.027884952 (0.34746)	ns	ns	ns	0.048333356 (0.31395)	ns	ns	ns	ns	ns	ns	ns	ns
ENSSSCG00000003845	ns	ns	ns	ns	ns	ns	ns	ns	ns	ns	ns	ns	ns	ns	ns	ns	ns	ns	ns	ns	ns	ns	ns	ns	ns
ENSSSCG00000003903	ns	ns	ns	ns	ns	ns	ns	ns	ns	ns	ns	ns	ns	ns	ns	ns	ns	ns	ns	ns	ns	ns	ns	ns	ns
ENSSSCG00000003909	ns	ns	ns	0.004548344 (0.43892)	ns	ns	ns	0.020669437 (0.36438)	ns	ns	ns	ns	ns	ns	ns	ns	ns	ns	ns	ns	ns	ns	ns	ns	ns
ENSSSCG00000003914	ns	ns	ns	ns	ns	ns	ns	ns	ns	ns	ns	ns	ns	ns	ns	ns	ns	ns	ns	ns	ns	ns	ns	ns	ns
ENSSSCG00000003930	ns	ns	ns	ns	ns	ns	ns	ns	ns	ns	ns	ns	ns	ns	ns	ns	ns	ns	ns	ns	ns	ns	ns	ns	ns
ENSSSCG00000003935	ns	ns	ns	ns	ns	ns	ns	ns	ns	ns	0.037458382 (-0.3299)	ns	ns	ns	0.017808873 (0.37249)	ns	0.007285178 (0.41744)	ns	ns	ns	0.046947385 (0.31581)	ns	ns	ns	ns
ENSSSCG00000003965	ns	ns	ns	ns	ns	ns	ns	ns	0.042272477 (0.32243)	ns	ns	ns	ns	ns	ns	ns	0.015700767 (0.3792)	ns	ns	ns	ns	ns	ns	ns	ns
ENSSSCG00000003986	ns	ns	ns	0.002445318 (0.46527)	ns	ns	ns	0.026773111 (0.34981)	ns	ns	ns	ns	ns	ns	ns	ns	ns	ns	ns	ns	ns	ns	ns	ns	ns
ENSSSCG00000004017	0.032295002 (0.33884)	ns	ns	0.038941013 (-0.32752)	ns	ns	ns	ns	ns	ns	ns	ns	ns	ns	ns	ns	ns	ns	ns	ns	ns	ns	ns	ns	ns
ENSSSCG00000004221	ns	ns	ns	ns	ns	ns	ns	ns	ns	ns	ns	ns	ns	0.019108321 (0.36868)	ns	ns	ns	ns	ns	ns	ns	ns	ns	ns	ns
ENSSSCG00000004294	ns	0.047725791 (-0.31476)	0.038694838 (-0.32791)	ns	ns	ns	ns	ns	ns	ns	ns	ns	ns	ns	ns	ns	ns	ns	ns	ns	ns	ns	ns	ns	ns
ENSSSCG00000004302	ns	ns	ns	ns	ns	ns	ns	ns	ns	ns	ns	ns	ns	ns	ns	ns	ns	ns	ns	ns	ns	ns	ns	ns	ns
ENSSSCG00000004355	ns	ns	ns	ns	ns	ns	ns	ns	ns	0.006889357 (-0.42006)	ns	ns	ns	ns	ns	ns	ns	ns	ns	ns	ns	ns	ns	ns	ns
ENSSSCG00000004415	ns	ns	ns	ns	ns	ns	ns	ns	ns	ns	ns	ns	ns	ns	ns	ns	ns	ns	ns	ns	ns	ns	ns	ns	ns
ENSSSCG00000004556	0.001855648 (-0.47635)	ns	ns	ns	ns	0.048212852 (0.31411)	ns	ns	ns	ns	ns	ns	ns	ns	ns	ns	ns	ns	ns	ns	ns	ns	ns	ns	ns
ENSSSCG00000004620	ns	ns	ns	ns	ns	0.016278215 (0.37729)	ns	ns	ns	ns	ns	ns	ns	ns	ns	ns	ns	ns	ns	ns	ns	ns	ns	ns	ns
ENSSSCG00000004624	0.018529284 (-0.37035)	0.027440468 (0.34839)	ns	ns	ns	ns	ns	ns	0.003943029 (0.44517)	ns	ns	ns	ns	ns	0.03873893 (0.32784)	0.001553307 (0.4833)	ns	ns	ns	ns	ns	ns	ns	ns	ns
ENSSSCG00000004709	ns	ns	ns	0.017211628 (0.37432)	ns	0.04947492 (0.31245)	ns	ns	ns	ns	ns	ns	ns	ns	ns	ns	ns	ns	ns	ns	ns	ns	ns	0.01665947 (0.37606)	ns
ENSSSCG00000004854	ns	ns	ns	ns	ns	ns	ns	ns	ns	ns	ns	ns	ns	ns	ns	ns	ns	ns	ns	ns	ns	ns	ns	ns	ns
ENSSSCG00000004945	0.034573782 (-0.33476)	ns	ns	ns	ns	ns	ns	ns	ns	ns	ns	ns	ns	ns	ns	ns	ns	ns	ns	ns	ns	ns	ns	ns	ns
ENSSSCG00000004970	0.037470647 (-0.32988)	ns	ns	ns	ns	ns	ns	ns	ns	ns	ns	ns	ns	ns	ns	ns	ns	ns	ns	ns	ns	ns	ns	ns	ns
ENSSSCG00000004983	ns	0.005894293 (-0.42727)	ns	ns	ns	ns	ns	ns	ns	ns	ns	ns	0.024399826 (0.35511)	ns	ns	ns	ns	ns	ns	ns	ns	ns	ns	ns	ns
ENSSSCG00000004985	ns	ns	ns	ns	ns	ns	ns	ns	ns	ns	ns	ns	ns	ns	ns	ns	ns	ns	0.035508504 (-0.33315)	0.041174739 (-0.32407)	ns	ns	ns	ns	ns
ENSSSCG00000004992	ns	0.030259289 (-0.34269)	ns	ns	ns	ns	ns	ns	ns	ns	ns	ns	ns	ns	ns	ns	ns	ns	ns	ns	ns	ns	ns	ns	ns
ENSSSCG00000005169	0.02488183 (-0.354)	ns	ns	ns	ns	ns	ns	ns	ns	ns	ns	ns	ns	ns	ns	ns	ns	ns	ns	ns	ns	ns	ns	ns	ns
ENSSSCG00000005282	ns	ns	ns	ns	ns	ns	ns	ns	0.048085082 (0.31428)	ns	ns	0.023756606 (0.35662)	0.006020474 (0.4263)	ns	ns	ns	ns	ns	ns	ns	ns	ns	ns	ns	ns
ENSSSCG00000005307	ns	ns	ns	ns	ns	ns	ns	ns	ns	ns	ns	ns	ns	ns	ns	ns	ns	ns	ns	ns	ns	ns	ns	ns	ns
ENSSSCG00000005401	ns	ns	ns	ns	ns	ns	ns	ns	ns	ns	ns	0.035058916 (0.33392)	0.010562694 (0.39948)	ns	ns	0.022379836 (0.35997)	ns	ns	ns	0.044942932 (0.31858)	ns	ns	ns	ns	ns
ENSSSCG00000005436	0.024533652 (-0.3548)	ns	ns	ns	ns	ns	ns	ns	ns	ns	ns	ns	ns	ns	ns	ns	ns	ns	ns	ns	ns	ns	ns	ns	ns
ENSSSCG00000005441	ns	ns	ns	ns	ns	ns	ns	ns	ns	ns	ns	ns	ns	ns	ns	ns	ns	ns	ns	ns	ns	ns	ns	ns	ns
ENSSSCG00000005453	0.026922316 (-0.34949)	ns	ns	ns	ns	ns	ns	ns	ns	ns	ns	ns	ns	ns	ns	ns	ns	ns	ns	ns	ns	ns	ns	ns	ns
ENSSSCG00000005638	ns	ns	ns	ns	ns	ns	ns	ns	ns	ns	ns	ns	ns	ns	ns	ns	ns	ns	ns	ns	ns	ns	ns	ns	ns
ENSSSCG00000005658	0.033062603 (0.33744)	ns	ns	ns	ns	ns	ns	ns	ns	ns	ns	ns	ns	ns	ns	ns	ns	ns	ns	ns	ns	ns	ns	ns	ns
ENSSSCG00000005901	ns	ns	ns	ns	ns	ns	ns	ns	0.002974785 (-0.45717)	ns	ns	ns	ns	ns	ns	0.02223194 (-0.36034)	ns	ns	ns	ns	ns	ns	ns	ns	ns
ENSSSCG00000005922	ns	ns	ns	ns	ns	ns	ns	ns	ns	0.002483306 (-0.46464)	ns	ns	ns	ns	ns	ns	ns	ns	ns	ns	ns	ns	ns	ns	ns
ENSSSCG00000005928	ns	0.01603421 (-0.37809)	ns	ns	ns	0.00706678 (0.41887)	ns	ns	0.002831413 (-0.45923)	ns	ns	ns	ns	ns	ns	ns	ns	ns	ns	ns	ns	ns	ns	ns	ns
ENSSSCG00000005934	ns	0.00147824 (-0.48521)	ns	ns	ns	ns	ns	ns	0.047628857 (-0.31489)	ns	ns	ns	ns	ns	0.033547111 (-0.33657)	0.020782218 (-0.36408)	ns	ns	ns	ns	ns	ns	ns	ns	ns
ENSSSCG00000005959	ns	ns	ns	ns	ns	ns	ns	ns	ns	ns	ns	ns	ns	ns	ns	ns	ns	ns	ns	ns	ns	ns	ns	ns	ns
ENSSSCG00000005961	ns	ns	ns	ns	ns	ns	ns	ns	ns	ns	ns	ns	ns	ns	ns	ns	ns	ns	ns	ns	ns	ns	ns	ns	ns
ENSSSCG00000005982	ns	ns	ns	ns	ns	ns	ns	ns	ns	ns	ns	ns	ns	ns	ns	ns	ns	ns	ns	ns	ns	ns	ns	ns	ns
ENSSSCG00000006061	ns	ns	ns	ns	ns	ns	ns	ns	0.001516739 (0.48422)	ns	ns	ns	ns	ns	ns	ns	ns	ns	ns	ns	ns	ns	ns	ns	ns
ENSSSCG00000006063	0.003917637 (-0.44545)	ns	ns	ns	ns	ns	ns	ns	ns	ns	ns	ns	ns	ns	ns	ns	ns	ns	ns	ns	ns	ns	ns	ns	ns
ENSSSCG00000006157	ns	ns	ns	ns	ns	ns	ns	ns	ns	ns	ns	ns	ns	ns	ns	ns	ns	ns	ns	ns	ns	ns	ns	ns	ns
ENSSSCG00000006196	ns	0.00513934 (-0.43348)	ns	ns	ns	0.045680029 (0.31755)	ns	ns	ns	ns	ns	ns	ns	ns	ns	ns	ns	ns	ns	ns	ns	ns	ns	ns	ns
ENSSSCG00000006260	ns	ns	ns	ns	ns	ns	ns	ns	ns	ns	ns	ns	ns	ns	ns	ns	ns	ns	ns	ns	ns	ns	ns	ns	ns
ENSSSCG00000006388	ns	ns	ns	0.047785522 (0.31468)	ns	ns	ns	ns	ns	ns	ns	ns	ns	ns	ns	ns	ns	ns	ns	ns	ns	ns	ns	ns	ns
ENSSSCG00000006486	ns	ns	ns	ns	ns	ns	ns	ns	0.047695948 (0.3148)	0.024087081 (0.35584)	ns	ns	ns	ns	ns	ns	ns	ns	ns	ns	ns	ns	ns	0.032392865 (0.33866)	ns
ENSSSCG00000006510	ns	ns	ns	ns	ns	ns	ns	ns	ns	ns	ns	ns	ns	ns	ns	ns	ns	ns	ns	ns	ns	ns	ns	ns	ns
ENSSSCG00000006636	ns	ns	ns	ns	ns	ns	ns	ns	ns	ns	0.010844509 (-0.39817)	0.017898448 (0.37222)	0.047628857 (0.31489)	ns	ns	ns	ns	ns	ns	ns	ns	ns	ns	ns	ns
ENSSSCG00000006679	ns	ns	ns	ns	ns	ns	ns	ns	ns	ns	ns	ns	ns	ns	ns	ns	ns	ns	ns	ns	ns	ns	ns	ns	ns
ENSSSCG00000006842	ns	ns	ns	0.049221933 (0.31278)	ns	ns	ns	ns	ns	ns	ns	ns	ns	ns	ns	ns	ns	ns	ns	ns	ns	ns	ns	ns	ns
ENSSSCG00000006870	ns	ns	ns	ns	ns	ns	ns	ns	0.022363808 (0.36001)	ns	ns	ns	ns	ns	ns	ns	ns	ns	ns	ns	ns	ns	ns	ns	ns
ENSSSCG00000006917	ns	ns	ns	ns	ns	ns	ns	ns	ns	ns	ns	ns	ns	ns	ns	ns	ns	ns	ns	ns	ns	ns	ns	ns	ns
ENSSSCG00000007001	ns	ns	ns	0.046565698 (0.31633)	ns	ns	ns	ns	ns	ns	ns	0.029084472 (0.34501)	0.006221543 (0.42479)	ns	ns	ns	ns	ns	ns	ns	ns	ns	ns	ns	ns
ENSSSCG00000007031	ns	ns	ns	ns	ns	ns	ns	ns	ns	ns	ns	ns	ns	ns	ns	ns	ns	ns	ns	ns	ns	ns	ns	ns	ns
ENSSSCG00000007034	ns	ns	ns	ns	ns	0.025420696 (0.35278)	ns	ns	0.034573782 (0.33476)	ns	0.027822464 (-0.34759)	ns	ns	ns	0.002099397 (0.47144)	0.001879274 (0.47585)	0.011282611 (0.39619)	ns	ns	ns	ns	ns	ns	ns	ns
ENSSSCG00000007088	ns	ns	ns	ns	ns	ns	ns	ns	ns	ns	ns	ns	ns	ns	ns	ns	ns	ns	ns	ns	ns	ns	ns	ns	ns
ENSSSCG00000007125	ns	ns	ns	ns	ns	ns	ns	ns	ns	ns	ns	ns	ns	ns	ns	ns	ns	ns	ns	ns	ns	ns	ns	ns	ns
ENSSSCG00000007203	ns	ns	ns	ns	0.04801755 (-0.31437)	ns	ns	ns	ns	ns	ns	ns	ns	ns	ns	ns	ns	ns	ns	ns	ns	ns	ns	ns	ns
ENSSSCG00000007264	ns	ns	ns	ns	ns	ns	ns	ns	ns	ns	ns	ns	ns	ns	ns	ns	ns	ns	ns	ns	ns	ns	ns	ns	ns
ENSSSCG00000007307	ns	ns	ns	ns	ns	ns	ns	ns	ns	ns	ns	ns	ns	0.040308112 (0.32539)	ns	ns	ns	ns	ns	ns	ns	ns	ns	ns	ns
ENSSSCG00000007395	ns	0.012535056 (-0.39087)	0.037994917 (-0.32903)	ns	ns	ns	ns	ns	ns	ns	ns	ns	ns	ns	ns	ns	ns	ns	ns	ns	ns	ns	ns	ns	0.027602283 (-0.34805)
ENSSSCG00000007421	ns	ns	ns	0.042837021 (0.3216)	ns	ns	ns	ns	ns	ns	ns	ns	ns	ns	ns	ns	ns	ns	ns	ns	ns	ns	ns	ns	ns
ENSSSCG00000007454	0.045063922 (-0.31841)	ns	ns	ns	ns	ns	ns	ns	0.04453212 (0.31916)	ns	ns	ns	ns	ns	ns	ns	ns	ns	ns	ns	ns	ns	ns	ns	ns
ENSSSCG00000007482	ns	ns	ns	ns	ns	ns	ns	ns	ns	ns	ns	ns	ns	ns	ns	ns	ns	ns	ns	ns	ns	ns	ns	ns	ns
ENSSSCG00000007524	ns	ns	ns	ns	ns	ns	ns	ns	0.014625609 (0.38292)	ns	ns	ns	ns	ns	ns	0.004232906 (0.44208)	ns	ns	ns	ns	ns	ns	ns	ns	ns
ENSSSCG00000007589	ns	ns	ns	ns	ns	ns	ns	ns	ns	ns	ns	ns	ns	0.044638072 (-0.31901)	0.025942005 (-0.35162)	0.027449965 (-0.34837)	ns	0.02539397 (-0.35284)	ns	ns	ns	ns	ns	ns	ns
ENSSSCG00000007705	ns	0.002040425 (-0.47258)	ns	ns	ns	0.013497653 (0.38708)	ns	ns	ns	ns	0.02220007 (-0.36042)	ns	ns	ns	ns	ns	0.037618074 (0.32964)	ns	ns	ns	ns	ns	ns	ns	ns
ENSSSCG00000007733	ns	ns	ns	ns	ns	ns	ns	ns	ns	ns	ns	ns	ns	ns	ns	ns	ns	ns	ns	ns	ns	ns	ns	ns	ns
ENSSSCG00000007789	ns	ns	0.002356916 (-0.46677)	ns	ns	ns	ns	ns	ns	ns	ns	ns	ns	ns	ns	ns	ns	ns	ns	ns	ns	ns	ns	ns	ns
ENSSSCG00000007826	ns	ns	ns	ns	ns	ns	ns	ns	ns	ns	ns	ns	ns	ns	ns	ns	ns	ns	ns	ns	ns	ns	ns	ns	ns
ENSSSCG00000007847	ns	ns	ns	0.00467759 (0.43768)	ns	ns	ns	0.011906597 (0.39348)	ns	ns	ns	ns	ns	ns	ns	ns	0.016450873 (0.37673)	ns	ns	ns	ns	ns	ns	ns	ns
ENSSSCG00000007848	ns	ns	ns	0.001801383 (0.47752)	ns	ns	ns	0.027740924 (0.34776)	0.035891688 (0.3325)	ns	ns	ns	ns	ns	ns	ns	ns	ns	ns	ns	ns	ns	ns	ns	ns
ENSSSCG00000007874	ns	0.023156406 (-0.35806)	ns	ns	ns	ns	ns	ns	ns	ns	0.019905109 (-0.36645)	0.023396617 (0.35748)	ns	ns	ns	ns	ns	ns	ns	ns	ns	ns	ns	ns	ns
ENSSSCG00000007935	ns	ns	ns	ns	ns	ns	ns	ns	ns	ns	ns	ns	ns	ns	ns	ns	ns	ns	ns	ns	ns	ns	ns	0.009175442 (0.4064)	ns
ENSSSCG00000007940	ns	0.000893964 (-0.504)	ns	ns	ns	0.034413298 (0.33504)	ns	ns	ns	ns	ns	ns	ns	ns	ns	ns	0.030939746 (0.34138)	ns	ns	ns	ns	ns	ns	ns	ns
ENSSSCG00000007947	ns	ns	ns	ns	ns	ns	ns	ns	ns	0.024335289 (-0.35526)	ns	ns	ns	ns	ns	0.038858813 (-0.32765)	ns	ns	ns	ns	ns	ns	ns	ns	ns
ENSSSCG00000008035	ns	ns	ns	ns	ns	ns	ns	ns	ns	ns	0.046668213 (0.31619)	ns	ns	ns	ns	ns	ns	ns	ns	ns	ns	ns	ns	ns	ns
ENSSSCG00000008056	ns	0.026740564 (0.34988)	ns	0.022987844 (-0.35847)	ns	ns	ns	0.023276254 (-0.35777)	ns	ns	ns	ns	ns	ns	ns	ns	ns	ns	ns	ns	ns	ns	ns	ns	ns
ENSSSCG00000008061	ns	ns	ns	ns	ns	ns	ns	ns	ns	ns	ns	ns	ns	ns	ns	ns	ns	ns	ns	ns	ns	ns	ns	ns	ns
ENSSSCG00000008070	ns	ns	ns	8.4283E-08 (0.72918)	ns	ns	ns	7.99292E-05 (0.58147)	0.048977608 (0.3131)	ns	ns	ns	ns	ns	ns	ns	ns	ns	0.027123894 (-0.34906)	ns	ns	ns	ns	ns	ns
ENSSSCG00000008121	ns	ns	ns	ns	ns	ns	ns	ns	0.037012972 (-0.33063)	ns	ns	ns	ns	ns	ns	ns	ns	ns	ns	ns	ns	ns	ns	0.015799282 (0.37887)	ns
ENSSSCG00000008170	0.030600557 (-0.34203)	0.0094447 (0.40499)	ns	ns	ns	ns	ns	ns	ns	ns	ns	ns	ns	ns	ns	ns	ns	ns	ns	ns	ns	ns	ns	ns	ns
ENSSSCG00000008222	ns	ns	ns	ns	ns	ns	ns	ns	ns	ns	ns	ns	ns	ns	ns	ns	ns	ns	ns	ns	ns	ns	ns	ns	ns
ENSSSCG00000008236	ns	ns	ns	ns	ns	0.008022512 (0.41287)	ns	ns	ns	ns	ns	ns	ns	ns	0.020050932 (0.36605)	ns	0.020437976 (0.365)	ns	ns	ns	ns	ns	ns	ns	ns
ENSSSCG00000008309	0.03301834 (-0.33752)	ns	ns	ns	ns	ns	ns	ns	ns	ns	ns	ns	ns	ns	ns	ns	ns	ns	ns	ns	ns	ns	ns	0.02977866 (0.34363)	ns
ENSSSCG00000008317	ns	0.000126842 (-0.56806)	ns	ns	ns	0.005753973 (0.42837)	ns	ns	ns	ns	ns	ns	ns	ns	ns	ns	ns	ns	ns	ns	ns	ns	ns	ns	ns
ENSSSCG00000008432	ns	ns	ns	ns	ns	ns	ns	ns	0.031144741 (0.34099)	ns	ns	ns	0.019941481 (0.36635)	ns	ns	ns	ns	ns	ns	ns	ns	ns	ns	ns	ns
ENSSSCG00000008488	0.021104562 (-0.36323)	ns	ns	ns	ns	ns	ns	ns	0.003969479 (0.44488)	ns	ns	ns	0.031430424 (0.34045)	ns	ns	ns	ns	ns	ns	ns	ns	ns	ns	ns	ns
ENSSSCG00000008582	ns	ns	ns	0.010846685 (0.39816)	ns	0.021934651 (0.36109)	ns	ns	ns	ns	ns	ns	ns	ns	ns	ns	ns	ns	ns	ns	ns	ns	ns	ns	ns
ENSSSCG00000008584	ns	ns	ns	0.000973248 (0.5009)	ns	ns	ns	0.003370051 (0.45191)	ns	ns	ns	ns	ns	ns	0.026430696 (0.35055)	0.020010742 (0.36616)	0.02820399 (0.3468)	ns	ns	ns	ns	ns	ns	ns	0.03943719 (0.32674)
ENSSSCG00000008607	ns	ns	ns	ns	ns	ns	ns	ns	0.045213743 (0.3182)	ns	ns	ns	ns	0.007387919 (0.41678)	0.005903322 (0.4272)	0.001593525 (0.48231)	ns	ns	ns	ns	ns	ns	ns	ns	ns
ENSSSCG00000008651	ns	ns	ns	ns	ns	ns	ns	ns	0.026119251 (0.35123)	ns	ns	ns	ns	ns	ns	ns	ns	ns	ns	ns	ns	ns	ns	ns	ns
ENSSSCG00000008987	ns	ns	ns	ns	ns	ns	ns	ns	ns	ns	ns	ns	ns	ns	ns	ns	ns	ns	ns	ns	ns	ns	ns	ns	ns
ENSSSCG00000009052	ns	0.023870572 (-0.35635)	ns	ns	ns	ns	ns	ns	ns	ns	ns	ns	ns	ns	ns	0.023276254 (-0.35777)	ns	ns	ns	ns	ns	ns	ns	ns	ns
ENSSSCG00000009128	ns	ns	ns	0.012863476 (0.38955)	ns	ns	ns	ns	ns	ns	0.024053011 (-0.35592)	ns	ns	ns	ns	ns	ns	ns	ns	ns	ns	ns	ns	ns	ns
ENSSSCG00000009162	ns	ns	ns	0.004366252 (0.44072)	ns	ns	ns	ns	ns	ns	ns	ns	ns	ns	ns	ns	ns	ns	ns	ns	ns	ns	ns	ns	ns
ENSSSCG00000009241	0.005335994 (-0.43179)	ns	ns	ns	ns	ns	ns	ns	ns	ns	ns	ns	ns	ns	ns	ns	ns	ns	ns	ns	ns	ns	ns	ns	ns
ENSSSCG00000009303	ns	ns	ns	ns	ns	ns	ns	ns	ns	ns	ns	ns	ns	ns	ns	ns	ns	ns	ns	ns	ns	ns	ns	ns	ns
ENSSSCG00000009309	ns	ns	ns	ns	ns	ns	ns	ns	ns	ns	ns	ns	ns	ns	ns	ns	ns	ns	ns	ns	ns	ns	ns	ns	ns
ENSSSCG00000009310	ns	ns	ns	ns	ns	ns	ns	ns	ns	ns	ns	ns	ns	ns	ns	ns	ns	ns	ns	ns	ns	ns	ns	0.016750447 (0.37577)	ns
ENSSSCG00000009327	0.032327596 (-0.33878)	ns	ns	ns	ns	ns	ns	ns	ns	ns	ns	ns	ns	ns	ns	ns	ns	ns	ns	ns	ns	ns	ns	ns	ns
ENSSSCG00000009333	ns	0.00098768 (-0.50036)	ns	ns	ns	0.018230135 (0.37123)	ns	ns	ns	ns	ns	ns	0.036355964 (0.33172)	ns	ns	ns	ns	ns	ns	ns	ns	ns	ns	ns	ns
ENSSSCG00000009430	ns	ns	0.011878359 (0.3936)	0.037433863 (0.32994)	ns	ns	ns	ns	ns	ns	ns	ns	ns	ns	ns	ns	ns	ns	ns	ns	ns	ns	ns	ns	0.048055058 (0.31432)
ENSSSCG00000009498	0.031825413 (-0.33971)	ns	ns	ns	ns	ns	ns	ns	ns	ns	ns	ns	ns	ns	ns	ns	ns	ns	ns	ns	ns	ns	ns	ns	ns
ENSSSCG00000009560	ns	0.018437065 (-0.37062)	ns	ns	ns	ns	ns	ns	ns	ns	ns	ns	ns	ns	ns	ns	ns	ns	ns	ns	ns	ns	ns	ns	ns
ENSSSCG00000009566	ns	ns	ns	ns	ns	ns	ns	ns	ns	ns	ns	ns	ns	ns	ns	ns	ns	ns	ns	ns	ns	ns	ns	ns	ns
ENSSSCG00000009568	ns	ns	ns	0.035885767 (0.33251)	ns	ns	ns	ns	0.000818194 (0.5072)	ns	ns	ns	0.010868462 (0.39806)	ns	ns	ns	0.037390987 (0.33001)	ns	ns	ns	ns	ns	ns	ns	ns
ENSSSCG00000009595	ns	ns	ns	ns	ns	ns	ns	ns	ns	ns	ns	ns	ns	ns	ns	ns	ns	ns	ns	ns	ns	ns	ns	ns	ns
ENSSSCG00000009692	ns	ns	ns	ns	ns	ns	ns	ns	ns	ns	ns	ns	ns	0.002010984 (0.47316)	ns	ns	ns	ns	ns	ns	ns	ns	ns	ns	ns
ENSSSCG00000009839	ns	0.012245109 (-0.39206)	ns	ns	ns	ns	ns	ns	ns	ns	ns	ns	ns	ns	ns	ns	ns	ns	ns	ns	ns	ns	ns	ns	ns
ENSSSCG00000009851	0.034838765 (-0.3343)	ns	ns	ns	ns	ns	ns	ns	ns	ns	ns	ns	ns	ns	ns	ns	ns	ns	ns	ns	ns	ns	ns	ns	ns
ENSSSCG00000009967	ns	ns	ns	ns	ns	ns	ns	ns	ns	ns	ns	ns	ns	ns	ns	ns	ns	ns	ns	ns	ns	ns	ns	ns	ns
ENSSSCG00000010053	ns	ns	ns	ns	ns	ns	ns	ns	ns	ns	ns	ns	ns	ns	ns	ns	ns	ns	ns	ns	ns	ns	ns	ns	ns
ENSSSCG00000010084	ns	ns	ns	ns	ns	ns	ns	ns	ns	ns	ns	ns	ns	ns	ns	ns	ns	ns	ns	ns	ns	ns	ns	ns	ns
ENSSSCG00000010086	ns	ns	ns	ns	ns	ns	ns	ns	0.029134322 (-0.34491)	ns	ns	ns	ns	ns	ns	ns	ns	ns	0.015408325 (-0.38019)	0.033754924 (-0.3362)	0.009105883 (-0.40677)	ns	ns	ns	ns
ENSSSCG00000010089	ns	0.017185908 (-0.3744)	ns	ns	ns	ns	ns	ns	0.0033165 (-0.45259)	ns	ns	ns	ns	ns	ns	ns	ns	ns	ns	ns	ns	ns	ns	ns	ns
ENSSSCG00000010099	ns	ns	ns	ns	ns	ns	ns	ns	ns	ns	0.026490586 (0.35042)	ns	ns	ns	ns	0.042204869 (-0.32253)	ns	ns	ns	ns	ns	ns	ns	ns	0.00689821 (-0.42)
ENSSSCG00000010103	ns	ns	ns	ns	ns	ns	ns	ns	ns	ns	ns	ns	ns	ns	ns	0.026880283 (-0.34958)	ns	ns	ns	ns	ns	ns	ns	ns	ns
ENSSSCG00000010104	ns	ns	ns	ns	ns	ns	ns	ns	ns	ns	ns	ns	ns	ns	ns	ns	ns	ns	ns	ns	ns	ns	ns	ns	0.040851287 (-0.32456)
ENSSSCG00000010320	5.20616E-05 (-0.59341)	ns	ns	ns	ns	ns	ns	ns	0.014106364 (0.3848)	ns	ns	ns	ns	ns	ns	ns	ns	ns	ns	ns	ns	ns	ns	ns	ns
ENSSSCG00000010393	ns	ns	ns	0.009169785 (0.40643)	ns	ns	ns	0.04744289 (0.31514)	ns	ns	ns	ns	ns	0.030383022 (0.34245)	ns	ns	ns	ns	ns	ns	ns	ns	ns	0.008945949 (0.40763)	ns
ENSSSCG00000010400	ns	ns	ns	ns	ns	ns	ns	ns	ns	ns	ns	ns	ns	ns	ns	ns	ns	ns	ns	ns	ns	ns	ns	ns	ns
ENSSSCG00000010401	ns	ns	ns	ns	ns	ns	ns	ns	ns	ns	ns	ns	ns	ns	ns	ns	ns	ns	ns	ns	ns	ns	ns	ns	ns
ENSSSCG00000010440	ns	ns	ns	0.015100315 (-0.38125)	ns	ns	ns	ns	ns	ns	ns	ns	ns	ns	ns	ns	ns	ns	ns	ns	ns	ns	ns	ns	ns
ENSSSCG00000010487	ns	ns	ns	ns	ns	ns	ns	ns	ns	ns	ns	ns	ns	ns	ns	ns	ns	ns	ns	ns	ns	ns	ns	ns	ns
ENSSSCG00000010609	ns	ns	ns	0.030673353 (0.34189)	ns	ns	ns	ns	0.042707252 (0.32179)	ns	ns	ns	ns	ns	ns	ns	ns	ns	ns	ns	ns	ns	ns	ns	ns
ENSSSCG00000010669	ns	ns	ns	ns	ns	ns	ns	ns	ns	ns	ns	ns	ns	ns	ns	ns	ns	ns	ns	ns	ns	ns	ns	ns	ns
ENSSSCG00000010706	ns	0.049298485 (-0.31268)	ns	ns	ns	ns	ns	ns	0.000121931 (-0.56923)	ns	ns	ns	ns	ns	ns	ns	ns	ns	ns	ns	ns	ns	ns	ns	ns
ENSSSCG00000010719	ns	ns	ns	ns	ns	ns	ns	ns	ns	ns	ns	ns	ns	ns	ns	ns	ns	ns	ns	ns	ns	ns	ns	ns	ns
ENSSSCG00000010734	0.023446574 (-0.35736)	ns	ns	ns	ns	ns	ns	ns	ns	ns	ns	ns	ns	ns	ns	ns	ns	ns	ns	ns	ns	ns	ns	ns	ns
ENSSSCG00000010764	ns	0.009312103 (-0.40568)	ns	ns	ns	0.031181653 (0.34092)	ns	ns	ns	ns	ns	ns	ns	ns	ns	ns	ns	ns	ns	ns	ns	ns	ns	ns	ns
ENSSSCG00000010774	ns	ns	ns	ns	ns	ns	ns	ns	ns	ns	ns	ns	ns	ns	ns	ns	ns	ns	ns	ns	ns	ns	ns	0.005220019 (0.43278)	ns
ENSSSCG00000010811	ns	ns	ns	ns	ns	ns	ns	ns	ns	ns	ns	ns	ns	ns	ns	ns	ns	ns	ns	ns	ns	0.023359207 (-0.35757)	ns	ns	ns
ENSSSCG00000010839	ns	0.013745861 (-0.38614)	ns	0.02160174 (0.36194)	ns	ns	ns	ns	ns	ns	ns	ns	ns	ns	ns	ns	ns	ns	ns	ns	ns	ns	ns	ns	ns
ENSSSCG00000010850	ns	ns	ns	ns	ns	ns	ns	ns	0.044468646 (0.31925)	ns	ns	ns	ns	ns	ns	ns	ns	ns	ns	ns	ns	ns	ns	ns	ns
ENSSSCG00000010884	ns	ns	ns	0.010364346 (0.40042)	ns	ns	ns	ns	ns	ns	ns	ns	ns	ns	ns	ns	ns	ns	ns	ns	ns	ns	ns	ns	ns
ENSSSCG00000010954	ns	0.021520144 (-0.36215)	ns	ns	ns	0.012324938 (0.39173)	ns	ns	ns	ns	ns	ns	0.04211711 (0.32266)	0.036861432 (0.33088)	ns	ns	ns	ns	ns	ns	ns	ns	ns	ns	ns
ENSSSCG00000010992	ns	0.02036748 (-0.36519)	ns	ns	ns	0.02046772 (0.36492)	ns	ns	ns	ns	ns	ns	ns	ns	ns	ns	ns	ns	ns	ns	ns	ns	ns	ns	ns
ENSSSCG00000011041	ns	ns	ns	0.013237781 (0.38808)	ns	ns	ns	ns	ns	ns	ns	ns	ns	ns	ns	ns	ns	ns	ns	ns	ns	ns	ns	ns	ns
ENSSSCG00000011042	ns	ns	ns	ns	ns	ns	ns	ns	ns	ns	ns	ns	ns	ns	ns	ns	ns	ns	ns	ns	ns	ns	ns	ns	ns
ENSSSCG00000011117	0.023008345 (-0.35842)	ns	ns	ns	ns	ns	ns	ns	0.000213676 (0.55218)	ns	ns	ns	0.01210348 (0.39265)	ns	ns	0.047576727 (0.31496)	ns	ns	ns	ns	ns	ns	ns	ns	ns
ENSSSCG00000011136	ns	ns	ns	ns	ns	ns	ns	ns	ns	ns	ns	ns	ns	ns	ns	ns	ns	ns	ns	ns	ns	ns	ns	ns	ns
ENSSSCG00000011272	0.032764773 (-0.33798)	ns	ns	ns	ns	ns	ns	ns	ns	ns	ns	ns	ns	ns	ns	ns	ns	ns	ns	ns	ns	ns	ns	ns	ns
ENSSSCG00000011291	ns	ns	ns	0.002211416 (0.46935)	ns	ns	ns	0.008257391 (0.41149)	ns	ns	ns	ns	ns	ns	ns	ns	ns	ns	ns	ns	ns	ns	ns	ns	ns
ENSSSCG00000011553	0.032148662 (0.33911)	0.023693488 (-0.35677)	ns	ns	ns	ns	ns	ns	ns	ns	ns	ns	ns	ns	ns	ns	ns	ns	ns	ns	ns	ns	ns	ns	ns
ENSSSCG00000011565	0.00652908 (-0.42256)	0.020397138 (0.36511)	ns	ns	ns	ns	ns	ns	ns	ns	ns	ns	ns	ns	ns	ns	ns	ns	ns	ns	ns	ns	ns	ns	ns
ENSSSCG00000011603	ns	ns	ns	ns	ns	ns	ns	ns	ns	ns	ns	ns	ns	ns	ns	ns	ns	ns	ns	ns	ns	ns	ns	ns	ns
ENSSSCG00000011626	0.008336983 (0.41103)	0.014757916 (-0.38245)	0.018416624 (-0.37068)	0.044602732 (-0.31906)	ns	ns	ns	ns	ns	ns	ns	ns	ns	ns	ns	ns	ns	ns	ns	0.02468113 (0.35446)	ns	ns	ns	ns	ns
ENSSSCG00000011673	ns	ns	ns	ns	ns	ns	ns	ns	ns	ns	ns	ns	ns	ns	ns	0.026426094 (0.35056)	ns	ns	ns	ns	ns	0.00927968 (0.40585)	ns	ns	ns
ENSSSCG00000011676	ns	ns	ns	ns	ns	ns	ns	ns	ns	ns	ns	ns	ns	ns	ns	ns	ns	ns	ns	ns	ns	ns	ns	ns	ns
ENSSSCG00000011678	ns	ns	ns	ns	ns	ns	ns	ns	ns	ns	ns	ns	ns	ns	ns	ns	ns	ns	ns	ns	ns	ns	ns	ns	ns
ENSSSCG00000011851	ns	ns	ns	ns	ns	ns	ns	ns	ns	ns	ns	ns	ns	ns	ns	ns	ns	ns	ns	ns	ns	ns	ns	0.023824087 (0.35646)	ns
ENSSSCG00000011893	ns	ns	ns	ns	ns	ns	ns	ns	ns	ns	ns	ns	ns	ns	ns	ns	ns	ns	ns	ns	ns	ns	ns	ns	ns
ENSSSCG00000011910	ns	ns	ns	ns	ns	ns	ns	ns	ns	ns	ns	ns	ns	ns	ns	ns	ns	ns	ns	ns	ns	ns	0.02267809 (0.35923)	ns	ns
ENSSSCG00000011944	ns	ns	ns	ns	ns	ns	ns	ns	ns	ns	ns	ns	ns	ns	ns	ns	ns	ns	ns	0.019616126 (0.36725)	ns	ns	ns	ns	ns
ENSSSCG00000011952	ns	ns	ns	ns	ns	ns	ns	ns	ns	ns	ns	ns	ns	ns	ns	ns	ns	ns	ns	ns	ns	ns	ns	ns	ns
ENSSSCG00000011967	0.0067389 (-0.42109)	ns	ns	ns	ns	ns	ns	ns	0.001085622 (0.49687)	ns	ns	ns	ns	ns	ns	ns	0.01736987 (0.37383)	ns	ns	ns	ns	ns	ns	ns	ns
ENSSSCG00000011995	ns	ns	ns	ns	ns	ns	ns	ns	ns	ns	ns	0.019905109 (0.36645)	0.023840982 (0.35642)	ns	ns	ns	ns	ns	ns	ns	ns	ns	ns	ns	ns
ENSSSCG00000012119	ns	ns	ns	ns	ns	ns	ns	ns	ns	ns	ns	ns	ns	ns	ns	ns	ns	ns	ns	ns	ns	ns	ns	ns	ns
ENSSSCG00000012166	0.000804866 (-0.50779)	ns	ns	ns	ns	ns	ns	ns	0.017653845 (0.37296)	ns	ns	ns	ns	ns	ns	ns	ns	ns	ns	ns	ns	ns	ns	ns	ns
ENSSSCG00000012175	ns	ns	ns	0.007209697 (0.41793)	ns	ns	ns	0.037883398 (0.32921)	ns	ns	ns	ns	ns	ns	ns	ns	ns	ns	0.013170913 (-0.38834)	0.021950422 (-0.36105)	0.014902625 (-0.38194)	ns	ns	ns	ns
ENSSSCG00000012235	ns	ns	ns	ns	ns	ns	ns	ns	0.022593116 (0.35944)	0.042367276 (0.32229)	ns	ns	0.02276333 (0.35902)	ns	ns	0.044645143 (0.319)	ns	ns	ns	ns	ns	ns	ns	ns	ns
ENSSSCG00000012377	ns	0.007330169 (-0.41715)	ns	ns	ns	ns	ns	ns	ns	ns	0.014931139 (-0.38184)	ns	0.023496619 (0.35724)	ns	ns	ns	ns	ns	ns	ns	ns	ns	ns	ns	ns
ENSSSCG00000012382	ns	ns	ns	0.001618761 (0.4817)	ns	ns	ns	ns	ns	ns	ns	ns	ns	ns	ns	ns	ns	ns	ns	ns	ns	ns	ns	ns	ns
ENSSSCG00000012427	ns	ns	ns	ns	ns	ns	ns	ns	ns	ns	ns	ns	ns	ns	ns	ns	ns	ns	ns	ns	ns	ns	ns	ns	ns
ENSSSCG00000012469	ns	ns	ns	ns	ns	ns	ns	ns	ns	ns	ns	ns	ns	ns	ns	ns	ns	ns	ns	ns	ns	0.000785564 (0.50866)	ns	ns	ns
ENSSSCG00000012557	ns	ns	ns	ns	ns	ns	ns	ns	ns	ns	ns	ns	ns	ns	ns	ns	ns	ns	ns	ns	ns	ns	ns	ns	ns
ENSSSCG00000012578	ns	ns	ns	ns	ns	ns	ns	ns	ns	ns	ns	ns	ns	ns	ns	ns	ns	ns	ns	ns	ns	ns	0.020153539 (-0.36577)	ns	ns
ENSSSCG00000012607	ns	ns	ns	ns	ns	ns	ns	ns	ns	ns	ns	ns	ns	ns	ns	ns	ns	ns	ns	ns	ns	ns	ns	ns	ns
ENSSSCG00000012699	ns	ns	ns	ns	ns	ns	ns	ns	ns	ns	ns	ns	ns	0.044019386 (0.31989)	0.036141077 (0.33208)	ns	ns	ns	ns	ns	ns	ns	ns	ns	ns
ENSSSCG00000012700	ns	ns	ns	ns	ns	ns	ns	ns	ns	ns	ns	ns	ns	ns	ns	ns	ns	ns	ns	ns	ns	ns	ns	ns	ns
ENSSSCG00000012882	ns	ns	ns	ns	ns	ns	ns	ns	ns	ns	ns	ns	ns	ns	ns	ns	ns	ns	ns	ns	ns	ns	ns	ns	ns
ENSSSCG00000012916	ns	ns	ns	ns	ns	ns	ns	ns	0.036692309 (-0.33116)	ns	ns	ns	ns	ns	ns	ns	ns	ns	ns	ns	ns	ns	ns	ns	ns
ENSSSCG00000012961	ns	ns	ns	ns	ns	ns	ns	ns	ns	ns	ns	ns	ns	ns	ns	ns	ns	ns	ns	ns	ns	ns	ns	ns	ns
ENSSSCG00000013024	ns	ns	ns	ns	ns	ns	ns	ns	ns	ns	ns	ns	ns	ns	ns	ns	ns	ns	ns	ns	ns	ns	ns	0.017269617 (0.37414)	ns
ENSSSCG00000013027	ns	ns	ns	0.029712688 (-0.34376)	ns	ns	ns	ns	ns	ns	ns	ns	ns	ns	ns	0.026251699 (-0.35094)	ns	ns	ns	ns	ns	ns	ns	ns	ns
ENSSSCG00000013038	ns	ns	ns	ns	ns	ns	ns	ns	ns	ns	0.042144097 (-0.32262)	ns	ns	ns	ns	ns	ns	ns	ns	ns	ns	ns	ns	ns	ns
ENSSSCG00000013046	ns	ns	ns	ns	ns	ns	ns	ns	ns	ns	ns	ns	ns	ns	ns	ns	ns	ns	ns	ns	ns	ns	ns	ns	ns
ENSSSCG00000013101	ns	ns	ns	ns	ns	ns	ns	ns	ns	ns	ns	ns	ns	ns	ns	ns	ns	ns	ns	ns	ns	ns	ns	ns	ns
ENSSSCG00000013155	ns	0.002258455 (-0.4685)	ns	ns	ns	0.008593978 (0.40957)	ns	ns	ns	ns	ns	ns	ns	0.002759358 (0.4603)	ns	ns	ns	ns	0.038858813 (0.32765)	0.025380615 (0.35287)	ns	ns	ns	ns	ns
ENSSSCG00000013232	ns	ns	ns	0.04874944 (0.3134)	ns	ns	ns	ns	0.002337273 (0.46711)	ns	ns	ns	ns	ns	ns	ns	ns	ns	ns	ns	ns	ns	ns	ns	ns
ENSSSCG00000013341	ns	ns	ns	ns	ns	ns	ns	ns	ns	ns	ns	ns	ns	ns	ns	ns	ns	ns	ns	ns	ns	ns	ns	ns	ns
ENSSSCG00000013391	ns	ns	ns	ns	ns	ns	ns	ns	ns	ns	ns	ns	ns	ns	ns	ns	ns	ns	ns	ns	ns	ns	ns	ns	ns
ENSSSCG00000013405	0.00486323 (-0.43595)	ns	ns	ns	ns	ns	ns	ns	ns	ns	ns	ns	ns	ns	ns	ns	ns	ns	ns	ns	ns	ns	ns	ns	ns
ENSSSCG00000013436	ns	ns	ns	ns	ns	ns	ns	ns	ns	ns	ns	ns	ns	ns	ns	ns	ns	ns	ns	ns	ns	ns	ns	ns	ns
ENSSSCG00000013536	ns	ns	ns	0.038543977 (0.32815)	ns	ns	ns	ns	ns	ns	ns	ns	ns	ns	ns	ns	ns	ns	ns	ns	ns	ns	ns	ns	ns
ENSSSCG00000013571	ns	0.007857567 (-0.41386)	ns	ns	ns	0.010716802 (0.39876)	ns	ns	ns	ns	ns	ns	ns	ns	ns	ns	ns	ns	ns	ns	ns	ns	ns	ns	ns
ENSSSCG00000013718	ns	ns	ns	ns	ns	ns	ns	ns	ns	ns	ns	ns	0.025982819 (0.35153)	ns	ns	ns	ns	ns	ns	ns	ns	ns	ns	ns	ns
ENSSSCG00000014031	ns	ns	ns	ns	ns	ns	ns	ns	ns	ns	ns	ns	ns	ns	0.033895935 (0.33595)	ns	0.002815109 (0.45947)	ns	ns	ns	ns	ns	ns	ns	ns
ENSSSCG00000014060	0.027006546 (-0.34931)	ns	ns	ns	ns	ns	ns	ns	ns	ns	ns	ns	ns	ns	ns	ns	ns	ns	ns	ns	ns	ns	ns	ns	ns
ENSSSCG00000014233	ns	0.013086455 (-0.38867)	ns	ns	ns	0.034060112 (0.33566)	ns	ns	ns	ns	ns	ns	ns	0.044900293 (0.31864)	ns	ns	ns	ns	ns	ns	ns	ns	ns	ns	ns
ENSSSCG00000014267	ns	ns	ns	0.006296207 (0.42424)	ns	ns	ns	ns	ns	ns	ns	ns	ns	ns	ns	ns	ns	ns	ns	ns	ns	ns	ns	ns	ns
ENSSSCG00000014280	ns	ns	ns	ns	ns	ns	ns	ns	ns	ns	0.035047301 (-0.33394)	ns	ns	0.006386824 (0.42358)	ns	ns	ns	ns	ns	ns	ns	ns	ns	0.00683791 (0.42041)	ns
ENSSSCG00000014343	0.002602922 (-0.46271)	ns	ns	ns	ns	ns	ns	ns	ns	ns	ns	ns	ns	ns	ns	0.047006329 (0.31573)	ns	ns	ns	ns	ns	ns	ns	ns	ns
ENSSSCG00000014371	ns	ns	ns	ns	ns	ns	ns	ns	ns	ns	ns	ns	ns	ns	ns	0.013237781 (0.38808)	ns	ns	ns	ns	ns	ns	ns	ns	ns
ENSSSCG00000014414	ns	ns	ns	ns	ns	ns	ns	ns	0.006345496 (0.42388)	ns	ns	0.035344475 (0.33343)	0.00683498 (0.42043)	ns	ns	ns	ns	ns	ns	ns	ns	ns	ns	ns	ns
ENSSSCG00000014540	0.015970673 (-0.3783)	ns	ns	ns	ns	ns	ns	ns	ns	ns	ns	ns	ns	ns	ns	ns	ns	ns	ns	ns	ns	ns	ns	ns	ns
ENSSSCG00000014569	0.010198051 (-0.40122)	ns	ns	ns	ns	ns	ns	ns	ns	ns	ns	ns	ns	ns	ns	ns	ns	ns	ns	ns	ns	ns	ns	ns	ns
ENSSSCG00000014587	ns	ns	ns	ns	ns	0.01042099 (0.40015)	ns	ns	ns	ns	ns	ns	ns	ns	ns	0.025318372 (0.35301)	ns	ns	ns	ns	ns	ns	ns	ns	ns
ENSSSCG00000014690	ns	ns	ns	ns	ns	ns	ns	ns	ns	ns	ns	ns	ns	ns	ns	ns	ns	ns	ns	ns	ns	ns	ns	ns	ns
ENSSSCG00000014828	ns	ns	ns	ns	ns	ns	ns	ns	ns	ns	ns	ns	ns	ns	ns	ns	ns	ns	ns	ns	ns	ns	ns	ns	ns
ENSSSCG00000014877	ns	ns	ns	ns	ns	ns	ns	ns	ns	ns	ns	ns	ns	ns	ns	ns	ns	ns	ns	ns	ns	ns	ns	ns	ns
ENSSSCG00000014884	ns	ns	ns	ns	ns	ns	ns	ns	ns	ns	ns	ns	ns	ns	ns	ns	ns	ns	ns	ns	ns	ns	ns	ns	ns
ENSSSCG00000014949	ns	ns	ns	ns	ns	ns	ns	ns	ns	ns	ns	ns	ns	ns	ns	ns	ns	ns	ns	ns	ns	ns	ns	ns	ns
ENSSSCG00000014969	ns	ns	ns	0.011691554 (0.3944)	ns	ns	ns	0.017955041 (0.37205)	0.014344681 (0.38393)	ns	ns	ns	0.033012811 (0.33753)	ns	ns	ns	ns	ns	ns	ns	ns	ns	ns	ns	ns
ENSSSCG00000014993	ns	ns	ns	ns	ns	ns	ns	ns	ns	ns	ns	0.045788183 (0.3174)	0.024899347 (0.35396)	ns	ns	ns	ns	ns	ns	ns	ns	ns	ns	0.008127318 (0.41225)	ns
ENSSSCG00000014996	ns	ns	ns	0.000579016 (0.5194)	ns	ns	ns	0.003650138 (0.4485)	ns	ns	ns	ns	ns	ns	ns	ns	ns	ns	ns	ns	ns	ns	ns	ns	ns
ENSSSCG00000015027	ns	ns	ns	ns	ns	ns	ns	ns	ns	ns	ns	ns	ns	ns	ns	ns	ns	ns	ns	ns	ns	ns	ns	ns	ns
ENSSSCG00000015293	ns	ns	ns	ns	ns	ns	ns	ns	ns	ns	ns	ns	ns	ns	ns	ns	ns	ns	ns	ns	ns	ns	ns	ns	ns
ENSSSCG00000015337	ns	ns	ns	ns	ns	ns	ns	ns	ns	ns	ns	ns	ns	ns	ns	ns	ns	ns	ns	ns	ns	ns	ns	ns	ns
ENSSSCG00000015691	ns	0.040562603 (-0.325)	ns	0.043180047 (0.3211)	ns	0.048985228 (0.31309)	ns	ns	ns	ns	ns	ns	ns	ns	ns	ns	ns	ns	ns	ns	ns	ns	ns	ns	ns
ENSSSCG00000015806	ns	ns	ns	ns	ns	ns	ns	ns	ns	ns	ns	ns	ns	ns	ns	ns	ns	ns	ns	ns	ns	ns	ns	ns	ns
ENSSSCG00000015826	ns	ns	ns	0.007676101 (0.41497)	ns	ns	ns	ns	ns	ns	ns	ns	ns	ns	ns	ns	ns	ns	ns	ns	ns	ns	ns	ns	ns
ENSSSCG00000015867	0.0096358 (-0.40401)	ns	ns	ns	ns	ns	ns	ns	7.69696E-05 (0.58254)	0.001034642 (0.49865)	ns	ns	0.021230828 (0.3629)	ns	ns	ns	ns	ns	ns	ns	ns	ns	ns	ns	ns
ENSSSCG00000015988	ns	ns	ns	ns	ns	ns	ns	ns	ns	ns	ns	ns	ns	ns	ns	ns	ns	ns	ns	ns	ns	ns	ns	ns	ns
ENSSSCG00000016085	ns	0.036559872 (-0.33138)	ns	ns	ns	ns	ns	ns	ns	ns	ns	ns	ns	ns	ns	ns	ns	ns	ns	ns	ns	ns	ns	ns	ns
ENSSSCG00000016100	0.007927185 (-0.41344)	ns	ns	ns	ns	ns	ns	ns	ns	ns	0.00117158 (-0.49403)	ns	ns	ns	ns	ns	ns	ns	ns	ns	ns	ns	ns	ns	ns
ENSSSCG00000016107	ns	ns	ns	ns	ns	ns	ns	ns	ns	0.033151274 (0.33728)	ns	ns	ns	ns	ns	ns	ns	ns	ns	ns	ns	0.00377088 (0.4471)	ns	ns	ns
ENSSSCG00000016166	ns	ns	ns	ns	ns	ns	ns	ns	ns	ns	ns	ns	ns	ns	ns	ns	ns	ns	ns	ns	ns	ns	ns	ns	ns
ENSSSCG00000016278	ns	ns	ns	ns	ns	ns	ns	ns	0.011066138 (-0.39716)	0.04544999 (-0.31787)	ns	ns	ns	ns	ns	0.035950938 (-0.3324)	ns	ns	ns	ns	ns	ns	ns	ns	ns
ENSSSCG00000016330	ns	0.048190285 (-0.31414)	ns	ns	ns	ns	ns	ns	ns	ns	ns	ns	ns	ns	ns	ns	ns	ns	ns	ns	ns	ns	ns	ns	ns
ENSSSCG00000016332	ns	ns	ns	0.00157107 (0.48286)	ns	ns	ns	0.013841937 (0.38578)	0.013194027 (0.38825)	ns	ns	ns	ns	ns	0.028145759 (0.34692)	0.016043305 (0.37806)	0.045759322 (0.31744)	ns	ns	ns	ns	ns	ns	ns	ns
ENSSSCG00000016370	ns	ns	ns	ns	ns	ns	ns	ns	ns	ns	ns	ns	ns	ns	ns	ns	ns	ns	ns	ns	ns	ns	ns	ns	ns
ENSSSCG00000016392	0.020725764 (0.36423)	ns	ns	ns	ns	ns	ns	ns	0.013708651 (-0.38628)	ns	ns	ns	ns	ns	ns	ns	ns	ns	ns	ns	ns	ns	ns	ns	ns
ENSSSCG00000016401	ns	ns	ns	ns	ns	ns	ns	ns	0.008681738 (-0.40908)	ns	ns	ns	ns	ns	ns	ns	ns	ns	ns	ns	ns	ns	ns	ns	ns
ENSSSCG00000016426	ns	ns	ns	ns	ns	ns	ns	ns	ns	ns	ns	ns	ns	ns	ns	ns	ns	ns	ns	ns	ns	ns	ns	ns	ns
ENSSSCG00000016597	ns	ns	ns	0.022065047 (0.36076)	ns	ns	ns	ns	ns	ns	ns	ns	ns	ns	ns	ns	ns	ns	ns	ns	ns	ns	ns	ns	ns
ENSSSCG00000016733	ns	ns	ns	ns	ns	ns	ns	ns	0.020876595 (-0.36383)	ns	ns	ns	ns	ns	ns	ns	ns	ns	ns	ns	ns	ns	ns	ns	ns
ENSSSCG00000016735	0.025509951 (-0.35258)	ns	ns	0.028189423 (-0.34683)	ns	ns	ns	ns	ns	ns	ns	ns	ns	ns	ns	ns	ns	ns	ns	ns	ns	ns	ns	ns	ns
ENSSSCG00000016737	ns	ns	ns	ns	ns	ns	ns	ns	ns	ns	ns	ns	ns	ns	ns	ns	ns	ns	ns	ns	ns	ns	ns	ns	ns
ENSSSCG00000016758	ns	0.029758348 (-0.34367)	ns	ns	ns	ns	ns	ns	ns	ns	ns	ns	0.018975248 (0.36906)	ns	ns	ns	ns	ns	ns	ns	ns	ns	ns	ns	ns
ENSSSCG00000016869	ns	ns	ns	ns	ns	ns	ns	ns	ns	ns	ns	ns	ns	ns	ns	ns	ns	ns	ns	ns	ns	ns	ns	ns	ns
ENSSSCG00000016876	ns	ns	ns	0.005472299 (0.43065)	ns	ns	ns	ns	ns	ns	ns	ns	ns	ns	ns	ns	ns	ns	ns	ns	ns	ns	ns	ns	ns
ENSSSCG00000016969	ns	ns	ns	ns	ns	ns	ns	ns	ns	ns	ns	ns	0.042144097 (0.32262)	ns	ns	ns	ns	ns	ns	0.048795005 (0.31334)	ns	ns	ns	ns	ns
ENSSSCG00000016977	ns	ns	ns	ns	ns	ns	ns	ns	ns	ns	ns	ns	ns	ns	ns	ns	ns	ns	ns	ns	ns	ns	ns	ns	ns
ENSSSCG00000017065	ns	ns	ns	ns	ns	ns	ns	ns	ns	ns	ns	ns	ns	ns	ns	ns	ns	ns	0.006704252 (-0.42133)	0.019108321 (-0.36868)	0.023032967 (-0.35836)	ns	ns	ns	ns
ENSSSCG00000017216	ns	ns	ns	ns	ns	ns	ns	ns	0.044468646 (-0.31925)	ns	ns	ns	ns	ns	ns	ns	ns	ns	ns	ns	ns	ns	ns	ns	ns
ENSSSCG00000017239	0.014463721 (-0.3835)	ns	ns	0.00068435 (0.51356)	0.047021074 (0.31571)	ns	0.024356786 (0.35521)	0.002349967 (0.46689)	0.021442673 (0.36235)	ns	ns	ns	ns	ns	ns	ns	ns	ns	ns	ns	ns	ns	ns	ns	ns
ENSSSCG00000017331	ns	ns	ns	ns	ns	ns	ns	ns	ns	ns	ns	ns	ns	0.004836015 (0.4362)	ns	ns	ns	ns	ns	ns	ns	ns	ns	ns	ns
ENSSSCG00000017509	ns	ns	ns	ns	ns	ns	ns	ns	ns	ns	ns	ns	ns	ns	ns	ns	ns	ns	ns	ns	ns	ns	ns	ns	ns
ENSSSCG00000017529	ns	ns	ns	ns	ns	ns	ns	ns	ns	ns	ns	ns	ns	ns	ns	ns	ns	ns	ns	ns	ns	ns	ns	ns	ns
ENSSSCG00000017808	ns	ns	ns	ns	ns	ns	ns	ns	ns	ns	ns	ns	ns	ns	ns	ns	ns	ns	ns	0.048810201 (0.31332)	ns	ns	ns	ns	ns
ENSSSCG00000017814	ns	ns	ns	0.004575184 (-0.43866)	ns	ns	ns	ns	ns	ns	ns	ns	ns	ns	ns	ns	ns	ns	ns	ns	ns	ns	ns	ns	0.029946669 (-0.3433)
ENSSSCG00000017920	ns	0.026338777 (-0.35075)	ns	ns	ns	ns	ns	ns	ns	ns	ns	ns	ns	ns	ns	ns	ns	ns	ns	ns	ns	ns	ns	ns	ns
ENSSSCG00000017940	ns	ns	ns	ns	ns	ns	ns	ns	ns	ns	ns	ns	ns	ns	ns	ns	ns	ns	ns	ns	ns	ns	ns	ns	ns
ENSSSCG00000017941	ns	0.014783366 (-0.38236)	ns	ns	ns	0.009273968 (0.40588)	ns	ns	ns	ns	ns	ns	ns	ns	ns	ns	ns	ns	ns	ns	ns	ns	ns	ns	ns
ENSSSCG00000017942	ns	0.046077606 (-0.317)	ns	ns	ns	ns	0.033491126 (0.33667)	ns	ns	ns	ns	ns	ns	ns	ns	ns	ns	ns	ns	ns	ns	0.048152691 (0.31419)	ns	ns	ns
ENSSSCG00000017963	ns	ns	ns	ns	ns	ns	ns	ns	0.006447858 (-0.42314)	ns	ns	ns	ns	ns	ns	ns	ns	ns	ns	ns	ns	ns	ns	ns	ns
ENSSSCG00000018026	ns	0.018095504 (-0.37163)	ns	ns	ns	ns	ns	ns	ns	ns	ns	ns	ns	ns	ns	ns	ns	ns	ns	ns	ns	ns	ns	ns	ns
ENSSSCG00000018033	0.046113888 (-0.31695)	ns	ns	ns	ns	ns	ns	ns	ns	ns	ns	ns	ns	ns	ns	ns	ns	ns	ns	ns	ns	ns	ns	ns	ns
ENSSSCG00000018034	ns	ns	ns	ns	ns	ns	ns	0.031809321 (0.33974)	ns	ns	ns	ns	ns	0.028058601 (0.3471)	ns	ns	ns	ns	ns	ns	ns	ns	ns	0.025026645 (0.35367)	ns
ENSSSCG00000018061	ns	0.047778053 (0.31469)	ns	ns	ns	ns	ns	ns	ns	ns	0.012768191 (0.38993)	ns	ns	ns	ns	ns	ns	ns	ns	ns	ns	0.035992461 (0.33233)	ns	ns	ns
ENSSSCG00000018062	ns	0.024934409 (0.35388)	0.021369292 (0.36254)	ns	ns	ns	ns	ns	ns	ns	ns	ns	ns	ns	ns	ns	0.02519869 (0.35328)	ns	ns	ns	ns	ns	ns	ns	ns
ENSSSCG00000018063	ns	0.014845734 (0.38214)	ns	ns	ns	ns	ns	ns	ns	ns	0.008205834 (0.41179)	ns	0.036885644 (-0.33084)	ns	ns	ns	ns	ns	ns	ns	ns	ns	ns	ns	ns
ENSSSCG00000018064	ns	ns	ns	ns	ns	ns	ns	ns	ns	ns	ns	0.016025121 (-0.37812)	ns	ns	ns	ns	ns	ns	ns	ns	ns	ns	ns	ns	ns
ENSSSCG00000018066	0.007811448 (-0.41414)	ns	ns	0.046778252 (0.31604)	ns	ns	ns	ns	ns	ns	ns	ns	ns	ns	ns	ns	ns	ns	ns	ns	ns	ns	ns	ns	ns
ENSSSCG00000018067	ns	ns	ns	0.019774628 (0.36681)	ns	ns	ns	ns	ns	ns	ns	ns	ns	ns	ns	ns	ns	ns	ns	ns	ns	ns	ns	ns	ns
ENSSSCG00000018068	ns	ns	ns	0.008436521 (0.41046)	ns	ns	ns	ns	ns	ns	ns	ns	ns	ns	ns	ns	ns	ns	ns	ns	ns	ns	ns	ns	ns
ENSSSCG00000018071	ns	ns	ns	ns	ns	ns	ns	ns	ns	ns	ns	ns	ns	ns	ns	ns	0.041921873 (0.32295)	ns	ns	ns	ns	ns	ns	ns	ns
ENSSSCG00000018072	ns	ns	ns	ns	0.022617367 (0.35938)	ns	0.01619246 (0.37757)	ns	ns	ns	ns	0.039745079 (-0.32626)	ns	ns	ns	ns	ns	ns	0.034378988 (0.3351)	0.023321848 (0.35766)	0.008708756 (0.40893)	ns	ns	ns	ns
ENSSSCG00000018073	ns	0.027904202 (0.34742)	ns	ns	ns	ns	ns	ns	ns	ns	ns	ns	ns	ns	ns	ns	0.044384129 (0.31937)	ns	ns	ns	ns	ns	ns	ns	ns
ENSSSCG00000018076	ns	0.000913101 (-0.50323)	ns	ns	ns	0.003447747 (0.45094)	ns	ns	ns	ns	ns	ns	ns	ns	ns	ns	ns	ns	ns	ns	ns	0.036662175 (0.33121)	ns	ns	ns
ENSSSCG00000018077	ns	ns	ns	ns	ns	ns	0.026426094 (0.35056)	ns	ns	ns	ns	ns	ns	ns	ns	ns	ns	ns	ns	ns	ns	ns	ns	ns	ns
ENSSSCG00000018079	ns	ns	ns	ns	ns	ns	ns	ns	ns	ns	ns	ns	ns	ns	ns	ns	ns	ns	ns	ns	ns	ns	ns	ns	ns
ENSSSCG00000018083	ns	ns	ns	ns	ns	ns	ns	ns	ns	ns	ns	ns	ns	ns	ns	ns	ns	ns	ns	ns	ns	0.0076923 (0.41487)	ns	ns	ns
ENSSSCG00000018085	ns	ns	ns	0.007608383 (0.41539)	ns	ns	ns	ns	ns	ns	ns	ns	ns	ns	ns	ns	ns	ns	ns	ns	ns	ns	ns	ns	ns
ENSSSCG00000018088	ns	ns	ns	0.000377512 (0.53388)	0.023727133 (0.35669)	ns	0.014962559 (0.38173)	0.007018687 (0.41919)	ns	ns	ns	ns	ns	ns	ns	ns	ns	ns	ns	ns	ns	ns	ns	ns	ns
ENSSSCG00000018089	ns	ns	ns	0.001006944 (0.49965)	ns	ns	ns	ns	ns	ns	ns	ns	ns	ns	ns	ns	ns	ns	ns	ns	ns	ns	ns	ns	ns
ENSSSCG00000018090	ns	ns	ns	0.02366408 (0.35684)	ns	ns	ns	ns	ns	ns	ns	ns	ns	ns	ns	ns	ns	ns	ns	ns	ns	ns	ns	0.016321235 (0.37715)	ns
ENSSSCG00000018095	ns	ns	ns	ns	ns	ns	ns	ns	ns	ns	ns	ns	ns	ns	ns	ns	0.013434893 (0.38732)	ns	ns	ns	ns	ns	ns	ns	ns
ENSSSCG00000018096	ns	ns	ns	ns	ns	ns	ns	ns	ns	ns	ns	ns	ns	ns	ns	ns	ns	ns	ns	ns	ns	ns	ns	ns	ns
ENSSSCG00000018328	ns	ns	ns	ns	ns	ns	ns	ns	ns	ns	ns	ns	ns	ns	ns	ns	ns	ns	ns	ns	ns	ns	ns	ns	ns
ENSSSCG00000020790	ns	0.016759882 (-0.37574)	ns	ns	ns	ns	ns	ns	ns	ns	ns	ns	ns	ns	0.031229164 (-0.34083)	0.004886194 (-0.43574)	ns	ns	ns	ns	ns	ns	ns	ns	ns
ENSSSCG00000020808	ns	ns	ns	0.049421169 (0.31252)	ns	ns	ns	ns	ns	ns	ns	ns	ns	ns	ns	ns	ns	ns	ns	ns	ns	ns	ns	ns	ns
ENSSSCG00000020830	0.0367466 (-0.33107)	ns	ns	ns	ns	ns	ns	ns	ns	ns	ns	ns	ns	ns	ns	ns	ns	ns	ns	ns	ns	ns	ns	ns	ns
ENSSSCG00000020953	ns	ns	ns	ns	ns	ns	ns	ns	0.00193706 (-0.47465)	ns	ns	ns	ns	ns	ns	ns	ns	ns	ns	ns	0.021273057 (-0.36279)	ns	ns	ns	ns
ENSSSCG00000020990	ns	ns	ns	0.003389928 (0.45166)	ns	ns	ns	0.021269215 (0.3628)	0.018822136 (0.3695)	ns	ns	ns	ns	ns	ns	ns	ns	ns	ns	ns	ns	ns	ns	ns	ns
ENSSSCG00000021069	ns	ns	ns	ns	ns	ns	ns	ns	ns	ns	ns	ns	ns	ns	ns	ns	ns	ns	ns	ns	ns	ns	ns	ns	ns
ENSSSCG00000021093	ns	ns	ns	ns	ns	ns	ns	ns	ns	ns	ns	ns	ns	ns	ns	ns	ns	ns	ns	ns	ns	ns	ns	ns	ns
ENSSSCG00000021136	ns	ns	ns	0.015405395 (0.3802)	ns	ns	ns	ns	ns	ns	ns	ns	ns	ns	ns	0.016914625 (0.37525)	ns	ns	ns	ns	ns	ns	ns	ns	ns
ENSSSCG00000021155	0.046448761 (-0.31649)	ns	ns	ns	ns	ns	ns	ns	ns	ns	ns	ns	ns	ns	ns	ns	ns	ns	ns	ns	ns	ns	ns	ns	ns
ENSSSCG00000021258	ns	0.015120494 (-0.38118)	ns	ns	ns	0.025747737 (0.35205)	ns	ns	ns	ns	ns	ns	ns	ns	ns	ns	ns	ns	ns	ns	ns	ns	ns	ns	ns
ENSSSCG00000021271	ns	0.013823211 (-0.38585)	ns	ns	ns	ns	ns	ns	ns	ns	0.009007032 (-0.4073)	ns	ns	ns	ns	ns	ns	ns	ns	ns	ns	ns	ns	ns	ns
ENSSSCG00000021310	ns	ns	ns	0.009289206 (0.4058)	ns	ns	ns	ns	ns	ns	ns	ns	ns	ns	ns	ns	ns	ns	0.047524643 (-0.31503)	ns	ns	ns	ns	ns	ns
ENSSSCG00000021426	ns	0.009051681 (-0.40706)	ns	ns	ns	ns	ns	ns	ns	ns	ns	ns	ns	ns	ns	ns	ns	ns	ns	ns	ns	ns	ns	ns	ns
ENSSSCG00000021427	ns	ns	ns	ns	ns	ns	ns	ns	ns	ns	ns	ns	ns	ns	ns	ns	ns	ns	ns	ns	ns	ns	ns	ns	ns
ENSSSCG00000021473	ns	ns	ns	ns	ns	ns	ns	ns	ns	ns	ns	ns	0.037219882 (0.33029)	0.026046414 (-0.35139)	ns	ns	ns	ns	ns	ns	ns	ns	ns	ns	ns
ENSSSCG00000021675	ns	ns	ns	ns	ns	0.035596633 (0.333)	ns	ns	ns	ns	ns	ns	ns	ns	ns	ns	ns	ns	ns	ns	ns	ns	ns	ns	ns
ENSSSCG00000021676	ns	ns	ns	ns	ns	0.009506741 (0.40467)	ns	ns	ns	ns	ns	ns	ns	ns	ns	ns	ns	ns	ns	ns	ns	ns	ns	ns	ns
ENSSSCG00000021699	0.01364506 (0.38652)	ns	0.019897841 (-0.36647)	ns	0.011413763 (0.39561)	ns	0.005209585 (0.43287)	ns	ns	0.000900633 (-0.50373)	ns	ns	ns	ns	ns	ns	ns	ns	ns	ns	ns	ns	ns	ns	ns
ENSSSCG00000021825	0.018098859 (-0.37162)	ns	ns	ns	ns	ns	ns	ns	ns	ns	ns	ns	ns	ns	ns	ns	ns	ns	ns	ns	ns	ns	ns	ns	ns
ENSSSCG00000021947	ns	ns	ns	ns	ns	ns	ns	ns	ns	ns	ns	ns	ns	ns	ns	ns	ns	ns	ns	ns	ns	ns	0.047057954 (0.31566)	ns	ns
ENSSSCG00000022032	ns	ns	ns	ns	ns	ns	ns	ns	ns	ns	ns	ns	ns	0.035169418 (0.33373)	0.044384129 (0.31937)	0.048544822 (0.31367)	0.023309406 (0.35769)	ns	ns	ns	ns	ns	ns	ns	ns
ENSSSCG00000022044	ns	0.02411266 (-0.35578)	ns	0.020278724 (0.36543)	ns	0.012070078 (0.39279)	ns	ns	ns	ns	0.002417311 (-0.46574)	ns	ns	ns	ns	ns	ns	ns	ns	ns	ns	ns	ns	ns	ns
ENSSSCG00000022052	ns	ns	ns	ns	ns	ns	ns	ns	ns	ns	ns	ns	ns	ns	ns	ns	ns	ns	ns	ns	ns	ns	ns	ns	ns
ENSSSCG00000022114	ns	ns	ns	ns	ns	ns	ns	ns	9.0031E-05 (0.57807)	ns	ns	ns	0.041287442 (0.3239)	ns	0.026624592 (0.35013)	0.032518268 (0.33843)	0.034960287 (0.33409)	ns	ns	ns	ns	ns	ns	ns	ns
ENSSSCG00000022164	ns	ns	ns	ns	ns	ns	ns	ns	ns	ns	ns	ns	ns	ns	ns	ns	ns	ns	ns	ns	ns	ns	ns	ns	ns
ENSSSCG00000022261	ns	ns	ns	0.000677202 (0.51393)	ns	ns	ns	0.007168394 (0.4182)	ns	ns	ns	ns	ns	ns	ns	ns	ns	ns	ns	ns	ns	ns	ns	ns	ns
ENSSSCG00000022295	ns	ns	ns	0.011930173 (-0.39338)	ns	ns	ns	ns	ns	ns	ns	ns	ns	ns	ns	0.035802962 (-0.33265)	ns	ns	ns	ns	ns	ns	ns	ns	ns
ENSSSCG00000022358	ns	ns	ns	0.006327659 (0.42401)	ns	ns	ns	ns	ns	ns	ns	ns	ns	ns	ns	ns	ns	ns	0.02977358 (-0.34364)	ns	0.031884474 (-0.3396)	ns	ns	ns	ns
ENSSSCG00000022466	ns	ns	ns	ns	ns	ns	ns	ns	ns	ns	ns	ns	ns	ns	ns	ns	0.042659522 (0.32186)	ns	ns	ns	ns	ns	ns	ns	ns
ENSSSCG00000022760	0.006985787 (-0.41941)	ns	ns	ns	ns	ns	ns	ns	ns	ns	ns	ns	ns	ns	ns	ns	ns	ns	ns	ns	ns	ns	ns	ns	ns
ENSSSCG00000022788	ns	ns	ns	ns	ns	ns	ns	ns	ns	ns	ns	ns	ns	ns	ns	ns	ns	ns	ns	ns	ns	ns	ns	ns	ns
ENSSSCG00000022864	ns	ns	ns	ns	ns	ns	ns	ns	ns	ns	ns	ns	ns	ns	ns	ns	ns	ns	ns	ns	ns	ns	ns	0.038801989 (0.32774)	ns
ENSSSCG00000022963	ns	ns	ns	0.035192718 (-0.33369)	ns	ns	ns	ns	ns	ns	ns	ns	ns	ns	ns	ns	ns	ns	ns	ns	ns	ns	ns	ns	ns
ENSSSCG00000023156	ns	ns	ns	ns	ns	ns	ns	ns	ns	ns	0.037871024 (0.32923)	ns	ns	ns	ns	ns	ns	ns	ns	ns	ns	ns	ns	ns	0.000795052 (-0.50823)
ENSSSCG00000023200	ns	ns	ns	0.000111436 (0.57188)	ns	ns	ns	0.043984443 (0.31994)	ns	ns	ns	ns	ns	ns	ns	ns	ns	ns	ns	ns	ns	ns	ns	ns	ns
ENSSSCG00000023264	ns	ns	ns	ns	ns	ns	ns	ns	ns	ns	0.020434261 (-0.36501)	ns	ns	ns	ns	ns	ns	ns	ns	ns	ns	ns	ns	ns	ns
ENSSSCG00000023331	ns	ns	ns	ns	ns	ns	ns	ns	ns	ns	ns	ns	ns	ns	ns	ns	ns	ns	ns	ns	ns	ns	ns	ns	ns
ENSSSCG00000023540	ns	ns	0.026091917 (-0.35129)	0.013558031 (-0.38685)	ns	ns	ns	0.042871224 (-0.32155)	ns	ns	ns	ns	ns	ns	ns	ns	ns	ns	ns	ns	ns	ns	ns	ns	ns
ENSSSCG00000023560	ns	ns	ns	ns	ns	ns	ns	ns	ns	ns	ns	ns	ns	ns	ns	ns	ns	ns	ns	ns	ns	ns	ns	ns	ns
ENSSSCG00000023596	ns	ns	ns	ns	ns	ns	ns	ns	ns	ns	ns	ns	ns	ns	ns	ns	ns	ns	ns	ns	ns	ns	ns	ns	ns
ENSSSCG00000023612	ns	ns	ns	ns	ns	ns	ns	ns	ns	ns	ns	ns	ns	ns	ns	ns	ns	ns	ns	ns	ns	ns	ns	ns	ns
ENSSSCG00000023654	0.040732988 (-0.32474)	ns	ns	ns	ns	ns	ns	ns	0.000252985 (0.54686)	ns	ns	ns	0.021789214 (0.36146)	ns	ns	ns	0.022033377 (0.36084)	ns	ns	ns	ns	ns	ns	ns	ns
ENSSSCG00000023771	ns	ns	ns	0.020684445 (0.36434)	ns	ns	ns	ns	ns	ns	ns	ns	ns	ns	ns	ns	ns	ns	ns	ns	ns	ns	ns	ns	0.032963081 (0.33762)
ENSSSCG00000023818	ns	ns	ns	0.040523365 (0.32506)	ns	ns	ns	ns	ns	ns	ns	ns	ns	ns	ns	ns	ns	ns	ns	ns	ns	ns	ns	ns	ns
ENSSSCG00000023820	ns	ns	ns	0.01459199 (-0.38304)	ns	ns	ns	0.02937961 (-0.34442)	0.001567827 (-0.48294)	ns	ns	ns	ns	ns	ns	ns	ns	ns	ns	ns	ns	ns	ns	ns	ns
ENSSSCG00000023865	ns	ns	ns	ns	ns	ns	ns	ns	ns	ns	ns	ns	ns	0.001829498 (-0.47691)	ns	0.003333743 (-0.45237)	ns	ns	ns	0.007972218 (-0.41317)	ns	ns	ns	ns	ns
ENSSSCG00000024263	ns	ns	ns	ns	ns	ns	ns	ns	ns	ns	ns	ns	ns	ns	ns	ns	ns	ns	ns	ns	ns	ns	ns	ns	ns
ENSSSCG00000024268	ns	0.04896237 (-0.31312)	ns	ns	ns	ns	ns	ns	ns	ns	0.00123273 (-0.49212)	ns	ns	0.004570012 (0.43871)	ns	ns	ns	ns	ns	ns	ns	ns	ns	ns	ns
ENSSSCG00000024336	ns	ns	ns	ns	ns	ns	ns	ns	ns	ns	ns	ns	ns	ns	0.031932864 (-0.33951)	0.020212369 (-0.36561)	ns	ns	ns	ns	ns	ns	ns	ns	ns
ENSSSCG00000024455	ns	ns	ns	ns	ns	ns	ns	ns	0.045600847 (0.31766)	ns	ns	ns	ns	ns	ns	ns	ns	ns	ns	ns	ns	ns	ns	ns	ns
ENSSSCG00000024467	ns	ns	ns	ns	ns	ns	ns	ns	ns	ns	ns	ns	ns	ns	ns	ns	ns	ns	ns	ns	ns	ns	ns	ns	ns
ENSSSCG00000024486	ns	ns	ns	0.003150545 (0.45476)	ns	ns	ns	0.029364544 (0.34445)	ns	ns	ns	ns	ns	ns	ns	ns	ns	ns	ns	ns	ns	ns	ns	ns	ns
ENSSSCG00000024545	ns	ns	ns	ns	0.014488742 (0.38341)	ns	ns	ns	ns	ns	ns	ns	ns	ns	ns	ns	ns	ns	ns	ns	ns	ns	ns	ns	ns
ENSSSCG00000024552	ns	ns	ns	ns	ns	ns	ns	ns	ns	ns	ns	ns	ns	ns	ns	ns	0.039809468 (0.32616)	ns	ns	ns	ns	ns	ns	ns	ns
ENSSSCG00000024568	ns	ns	ns	0.032622161 (0.33824)	ns	0.014212778 (0.38441)	ns	ns	ns	ns	ns	ns	ns	ns	ns	ns	ns	ns	ns	ns	ns	ns	ns	ns	ns
ENSSSCG00000024625	ns	ns	ns	ns	ns	0.009942776 (-0.40247)	ns	ns	0.035567237 (-0.33305)	ns	ns	ns	ns	ns	ns	ns	ns	ns	ns	ns	ns	ns	ns	ns	ns
ENSSSCG00000024660	ns	ns	ns	ns	ns	ns	ns	ns	ns	ns	ns	ns	ns	ns	ns	ns	ns	ns	ns	ns	ns	ns	ns	ns	ns
ENSSSCG00000024696	ns	ns	ns	0.009624006 (0.40407)	ns	ns	ns	ns	ns	ns	ns	ns	ns	ns	ns	ns	ns	ns	ns	ns	ns	ns	ns	ns	ns
ENSSSCG00000024860	ns	0.031197484 (-0.34089)	ns	ns	ns	ns	ns	ns	ns	ns	ns	ns	0.032305863 (0.33882)	ns	ns	ns	ns	ns	ns	ns	ns	ns	ns	ns	ns
ENSSSCG00000024930	ns	ns	ns	ns	ns	ns	ns	ns	0.001081533 (-0.49701)	ns	ns	ns	0.027812861 (-0.34761)	ns	ns	ns	0.018628766 (-0.37006)	ns	ns	ns	ns	ns	ns	ns	ns
ENSSSCG00000025151	ns	ns	ns	ns	ns	ns	ns	ns	ns	ns	ns	ns	ns	ns	ns	ns	ns	ns	ns	ns	ns	ns	ns	0.040048446 (0.32579)	ns
ENSSSCG00000025209	ns	ns	ns	ns	ns	ns	ns	ns	ns	ns	ns	ns	ns	ns	ns	ns	ns	ns	ns	ns	ns	ns	ns	ns	ns
ENSSSCG00000025281	ns	ns	ns	ns	ns	ns	ns	ns	ns	ns	ns	ns	ns	ns	ns	ns	ns	ns	ns	0.024249461 (-0.35546)	ns	ns	ns	ns	ns
ENSSSCG00000025514	ns	ns	ns	ns	ns	ns	ns	ns	ns	ns	ns	ns	ns	ns	ns	ns	ns	ns	ns	ns	ns	ns	ns	ns	ns
ENSSSCG00000025525	ns	ns	ns	ns	ns	ns	ns	ns	0.001265189 (-0.49114)	0.007533213 (-0.41586)	ns	ns	ns	ns	ns	ns	ns	ns	ns	ns	ns	ns	ns	ns	ns
ENSSSCG00000025928	ns	ns	ns	ns	ns	ns	ns	ns	ns	ns	ns	ns	ns	ns	ns	ns	ns	ns	ns	ns	ns	ns	ns	ns	ns
ENSSSCG00000026354	ns	ns	ns	0.023718718 (0.35671)	ns	ns	ns	ns	0.021380864 (0.36251)	ns	ns	ns	ns	ns	ns	ns	ns	ns	ns	ns	ns	ns	ns	ns	ns
ENSSSCG00000026430	0.041888286 (-0.323)	ns	ns	ns	ns	ns	ns	ns	0.00392669 (0.44535)	ns	ns	ns	0.018884647 (0.36932)	ns	ns	0.035105409 (0.33384)	ns	ns	ns	ns	ns	ns	ns	ns	ns
ENSSSCG00000026579	ns	0.006947076 (-0.41967)	ns	ns	ns	ns	ns	ns	ns	ns	ns	ns	ns	ns	ns	ns	ns	ns	ns	ns	ns	ns	ns	ns	ns
ENSSSCG00000026701	ns	ns	ns	ns	ns	ns	ns	ns	0.009105883 (-0.40677)	ns	ns	ns	ns	ns	ns	ns	0.039719347 (-0.3263)	ns	ns	ns	ns	ns	ns	ns	0.000659528 (-0.51486)
ENSSSCG00000026746	ns	ns	ns	ns	ns	ns	ns	ns	0.015123378 (0.38117)	ns	ns	ns	ns	ns	ns	ns	ns	ns	ns	ns	ns	ns	ns	ns	ns
ENSSSCG00000026961	ns	ns	ns	ns	ns	ns	ns	ns	0.024464505 (-0.35496)	ns	ns	ns	ns	ns	ns	0.018929902 (-0.36919)	ns	ns	ns	ns	ns	ns	ns	ns	ns
ENSSSCG00000027056	ns	ns	ns	ns	ns	ns	ns	ns	ns	ns	ns	ns	ns	ns	ns	ns	ns	ns	ns	ns	ns	ns	ns	ns	ns
ENSSSCG00000027115	ns	ns	ns	0.003458278 (0.45081)	ns	ns	ns	0.02301655 (0.3584)	ns	ns	ns	ns	ns	ns	ns	ns	ns	ns	ns	ns	ns	ns	ns	ns	ns
ENSSSCG00000027349	ns	0.027058127 (-0.3492)	ns	ns	ns	ns	ns	ns	ns	ns	ns	ns	ns	ns	ns	ns	ns	ns	ns	ns	ns	ns	ns	ns	ns
ENSSSCG00000027491	ns	ns	ns	ns	ns	ns	ns	ns	ns	ns	ns	ns	ns	ns	ns	ns	ns	ns	ns	ns	ns	0.031680825 (-0.33998)	ns	ns	ns
ENSSSCG00000027551	ns	ns	ns	ns	ns	ns	ns	ns	ns	ns	ns	ns	ns	ns	ns	ns	ns	ns	ns	ns	ns	ns	ns	ns	ns
ENSSSCG00000027571	ns	ns	ns	ns	ns	ns	ns	ns	0.043817029 (0.32018)	ns	ns	ns	ns	ns	ns	ns	ns	ns	ns	ns	ns	ns	ns	ns	ns
ENSSSCG00000027573	0.006144972 (-0.42536)	ns	ns	ns	ns	ns	ns	ns	ns	ns	ns	ns	ns	ns	ns	ns	ns	ns	ns	ns	ns	ns	ns	ns	ns
ENSSSCG00000027589	ns	ns	ns	ns	ns	ns	ns	ns	ns	ns	ns	ns	ns	ns	ns	ns	ns	ns	ns	ns	ns	ns	ns	ns	ns
ENSSSCG00000027595	ns	0.02135387 (-0.36258)	ns	ns	ns	ns	ns	ns	ns	ns	ns	ns	ns	ns	ns	ns	ns	ns	ns	ns	ns	ns	ns	ns	ns
ENSSSCG00000027613	ns	ns	ns	0.005706174 (0.42875)	ns	ns	0.038462462 (0.32828)	0.029875297 (0.34344)	ns	ns	ns	ns	ns	ns	ns	ns	ns	ns	ns	0.032720838 (-0.33806)	ns	ns	ns	ns	ns
ENSSSCG00000027669	ns	7.85336E-05 (-0.58197)	ns	ns	ns	0.00223898 (0.46885)	ns	ns	0.008912781 (-0.40781)	ns	ns	ns	ns	ns	ns	ns	ns	ns	ns	ns	ns	ns	ns	ns	ns
ENSSSCG00000027689	ns	0.000947535 (-0.50188)	ns	ns	ns	0.002262368 (0.46843)	ns	ns	ns	ns	ns	ns	ns	ns	ns	ns	ns	ns	ns	ns	ns	ns	ns	ns	ns
ENSSSCG00000027746	0.017965044 (-0.37202)	ns	ns	ns	ns	ns	ns	ns	ns	ns	ns	ns	ns	ns	ns	ns	ns	ns	ns	ns	ns	ns	ns	ns	ns
ENSSSCG00000027840	ns	ns	ns	ns	ns	ns	ns	ns	ns	ns	ns	ns	ns	ns	ns	ns	ns	ns	ns	ns	ns	ns	ns	0.035590752 (0.33301)	ns
ENSSSCG00000027874	ns	ns	ns	ns	ns	0.043083776 (0.32124)	ns	ns	ns	ns	ns	ns	ns	ns	ns	ns	ns	ns	ns	ns	ns	ns	ns	0.016813433 (0.37557)	ns
ENSSSCG00000027905	ns	ns	ns	ns	ns	ns	ns	ns	ns	ns	ns	ns	ns	ns	ns	ns	ns	ns	ns	ns	ns	ns	ns	ns	ns
ENSSSCG00000027907	ns	0.017630853 (-0.37303)	ns	0.038456197 (0.32829)	ns	ns	ns	ns	ns	ns	ns	ns	ns	ns	ns	ns	ns	ns	ns	ns	ns	ns	ns	ns	ns
ENSSSCG00000027991	ns	ns	ns	ns	ns	ns	ns	ns	0.000593727 (-0.51853)	ns	ns	ns	0.024266607 (-0.35542)	ns	ns	ns	ns	ns	ns	ns	ns	ns	0.012896212 (0.38942)	ns	ns
ENSSSCG00000028035	ns	ns	ns	ns	ns	ns	ns	ns	ns	ns	ns	ns	ns	ns	ns	ns	ns	ns	ns	ns	ns	ns	ns	ns	ns
ENSSSCG00000028097	0.00396308 (-0.44495)	ns	ns	ns	ns	ns	ns	ns	ns	ns	ns	ns	ns	ns	ns	ns	ns	ns	ns	ns	ns	ns	ns	ns	ns
ENSSSCG00000028117	ns	ns	ns	ns	ns	ns	ns	ns	ns	ns	ns	ns	ns	ns	ns	ns	ns	ns	ns	ns	ns	ns	ns	ns	ns
ENSSSCG00000028135	0.041280805 (-0.32391)	ns	ns	ns	ns	ns	ns	ns	ns	ns	ns	ns	ns	ns	ns	ns	ns	ns	ns	ns	ns	ns	ns	ns	ns
ENSSSCG00000028166	ns	ns	ns	ns	ns	ns	ns	ns	ns	ns	ns	ns	ns	ns	ns	ns	ns	ns	ns	ns	ns	ns	ns	0.042238662 (0.32248)	ns
ENSSSCG00000028217	ns	ns	ns	ns	ns	ns	ns	ns	ns	ns	ns	ns	ns	ns	0.03673453 (-0.33109)	0.004041387 (-0.4441)	ns	ns	ns	ns	ns	ns	ns	ns	ns
ENSSSCG00000028414	ns	ns	ns	ns	ns	ns	ns	ns	ns	ns	ns	ns	ns	ns	ns	ns	ns	ns	ns	0.043076906 (-0.32125)	ns	ns	ns	ns	ns
ENSSSCG00000028458	ns	ns	ns	ns	ns	ns	ns	ns	ns	ns	ns	ns	ns	ns	ns	ns	ns	ns	ns	ns	ns	ns	ns	ns	ns
ENSSSCG00000028682	ns	ns	ns	ns	ns	ns	ns	ns	ns	ns	ns	ns	ns	ns	0.00634687 (-0.42387)	0.014245657 (-0.38429)	0.02067694 (-0.36436)	ns	ns	ns	ns	ns	ns	ns	ns
ENSSSCG00000028717	ns	ns	ns	0.02506626 (0.35358)	ns	ns	ns	ns	0.016107086 (0.37785)	ns	ns	ns	0.021718753 (0.36164)	ns	ns	ns	ns	ns	ns	ns	ns	ns	ns	ns	ns
ENSSSCG00000028724	ns	ns	ns	ns	ns	ns	ns	ns	ns	ns	ns	ns	0.045256623 (0.31814)	ns	ns	ns	ns	ns	ns	ns	ns	ns	ns	ns	ns
ENSSSCG00000028784	ns	ns	ns	ns	ns	ns	ns	ns	ns	ns	ns	ns	ns	ns	ns	ns	ns	ns	ns	ns	ns	ns	ns	ns	ns
ENSSSCG00000028892	0.004394154 (0.44044)	ns	ns	ns	ns	ns	ns	ns	0.003590204 (-0.44921)	ns	ns	ns	ns	ns	ns	ns	ns	ns	ns	ns	ns	ns	ns	ns	ns
ENSSSCG00000029003	0.025167738 (-0.35335)	ns	ns	ns	ns	ns	ns	ns	ns	ns	ns	ns	ns	ns	ns	ns	ns	ns	ns	ns	ns	ns	ns	ns	ns
ENSSSCG00000029005	ns	ns	ns	ns	ns	ns	ns	ns	ns	ns	ns	ns	ns	ns	ns	ns	ns	ns	ns	ns	ns	ns	ns	ns	ns
ENSSSCG00000029226	ns	ns	ns	ns	ns	ns	ns	ns	ns	ns	ns	ns	ns	ns	ns	ns	ns	ns	ns	ns	ns	ns	ns	ns	ns
ENSSSCG00000029251	ns	ns	ns	ns	ns	ns	ns	ns	ns	ns	ns	0.019890576 (0.36649)	ns	ns	ns	ns	ns	ns	ns	ns	ns	ns	ns	ns	ns
ENSSSCG00000029257	ns	ns	ns	ns	ns	ns	ns	ns	ns	ns	ns	ns	ns	ns	ns	ns	ns	ns	ns	ns	ns	ns	0.037495185 (0.32984)	ns	ns
ENSSSCG00000029285	ns	ns	ns	ns	ns	ns	ns	ns	ns	ns	ns	ns	ns	ns	ns	ns	ns	ns	ns	ns	ns	ns	ns	ns	ns
ENSSSCG00000029393	ns	ns	ns	ns	0.034162343 (0.33548)	ns	0.033676169 (0.33634)	ns	ns	ns	ns	ns	ns	ns	ns	ns	ns	ns	ns	ns	ns	ns	ns	ns	ns
ENSSSCG00000029447	ns	ns	ns	0.041035863 (0.32428)	ns	ns	ns	0.019010192 (0.36896)	ns	ns	ns	ns	ns	ns	ns	ns	ns	ns	ns	ns	ns	ns	ns	0.031044733 (0.34118)	ns
ENSSSCG00000029474	ns	ns	ns	ns	ns	ns	ns	ns	ns	ns	ns	ns	ns	0.011965611 (0.39323)	ns	ns	ns	ns	ns	ns	ns	ns	ns	0.023849433 (0.3564)	ns
ENSSSCG00000029553	ns	ns	ns	ns	ns	ns	ns	ns	ns	ns	ns	ns	ns	ns	ns	0.045299536 (-0.31808)	ns	ns	ns	ns	ns	ns	ns	ns	ns
ENSSSCG00000029577	ns	ns	ns	ns	ns	0.037225982 (0.33028)	ns	ns	ns	ns	ns	ns	ns	ns	ns	ns	ns	ns	ns	ns	ns	ns	ns	ns	ns
ENSSSCG00000029596	ns	ns	ns	ns	ns	ns	ns	ns	ns	ns	ns	ns	ns	ns	ns	ns	ns	ns	ns	ns	ns	1.99596E-08 (-0.75153)	ns	ns	ns
ENSSSCG00000029630	ns	ns	ns	0.043977457 (0.31995)	ns	ns	ns	ns	ns	ns	ns	ns	ns	ns	ns	ns	ns	ns	ns	ns	ns	ns	ns	ns	ns
ENSSSCG00000029902	ns	ns	ns	ns	ns	ns	ns	ns	ns	ns	ns	ns	ns	ns	ns	ns	ns	ns	ns	ns	ns	ns	ns	ns	ns
ENSSSCG00000030013	ns	0.000302117 (-0.54117)	ns	ns	ns	0.005023715 (0.4345)	ns	ns	0.028311003 (-0.34658)	ns	ns	ns	ns	ns	ns	ns	ns	ns	ns	ns	ns	ns	ns	ns	ns
ENSSSCG00000030112	ns	0.002914176 (-0.45803)	ns	ns	ns	ns	ns	ns	ns	ns	ns	ns	ns	ns	ns	ns	ns	ns	ns	ns	ns	ns	ns	ns	ns
ENSSSCG00000030131	ns	ns	ns	ns	ns	ns	ns	ns	ns	ns	ns	ns	ns	ns	ns	0.048040052 (-0.31434)	ns	ns	ns	ns	ns	ns	ns	ns	ns
ENSSSCG00000030262	ns	0.004817584 (-0.43637)	ns	ns	ns	ns	ns	ns	ns	ns	ns	ns	ns	ns	ns	ns	ns	ns	ns	ns	ns	ns	ns	ns	ns
ENSSSCG00000030371	ns	ns	ns	ns	ns	ns	ns	ns	ns	ns	ns	ns	ns	ns	ns	ns	ns	ns	ns	ns	ns	ns	ns	ns	ns
ENSSSCG00000030849	ns	ns	ns	ns	ns	ns	ns	ns	ns	ns	ns	ns	0.046521819 (0.31639)	ns	ns	ns	ns	ns	ns	ns	ns	ns	ns	0.027918647 (0.34739)	ns
ENSSSCG00000030908	ns	ns	ns	0.012843366 (0.38963)	ns	ns	ns	ns	ns	ns	ns	ns	ns	ns	ns	ns	0.025097109 (0.35351)	ns	ns	ns	ns	ns	ns	ns	ns
ENSSSCG00000031169	ns	ns	ns	ns	ns	ns	ns	ns	ns	ns	ns	ns	ns	ns	ns	ns	ns	ns	ns	ns	ns	ns	ns	ns	ns
ENSSSCG00000031209	ns	ns	ns	ns	ns	ns	ns	ns	ns	ns	ns	ns	0.040838129 (0.32458)	ns	ns	ns	ns	ns	ns	ns	ns	ns	ns	ns	ns
ENSSSCG00000031291	ns	ns	ns	0.010859747 (0.3981)	ns	ns	ns	ns	ns	ns	ns	ns	ns	ns	ns	ns	ns	ns	ns	ns	ns	ns	ns	ns	ns
ENSSSCG00000031307	ns	ns	ns	ns	ns	ns	ns	ns	ns	ns	ns	ns	ns	ns	ns	ns	ns	ns	ns	ns	ns	ns	ns	ns	ns
ENSSSCG00000031370	ns	ns	0.001816084 (-0.4772)	ns	0.047168734 (0.31551)	ns	0.024637678 (0.35456)	ns	ns	ns	ns	ns	ns	ns	ns	ns	ns	ns	ns	ns	ns	ns	ns	0.043221359 (-0.32104)	ns
ENSSSCG00000031417	ns	ns	ns	ns	0.005243271 (-0.43258)	ns	0.025238532 (-0.35319)	ns	ns	ns	ns	ns	ns	ns	ns	ns	ns	ns	ns	ns	ns	ns	ns	ns	ns
ENSSSCG00000031463	ns	ns	ns	ns	ns	ns	ns	ns	ns	ns	ns	ns	ns	ns	ns	ns	ns	ns	ns	ns	ns	ns	ns	ns	ns
ENSSSCG00000031550	ns	ns	ns	ns	ns	ns	ns	ns	ns	ns	ns	ns	ns	ns	ns	ns	ns	ns	ns	ns	ns	ns	0.025336143 (0.35297)	ns	ns
ENSSSCG00000031557	ns	ns	0.047867751 (-0.31457)	0.015455274 (-0.38003)	ns	ns	ns	ns	ns	ns	ns	ns	ns	ns	ns	0.04664623 (-0.31622)	ns	ns	ns	ns	ns	ns	ns	ns	ns
ENSSSCG00000031571	ns	ns	ns	ns	ns	ns	ns	ns	ns	ns	ns	ns	ns	ns	ns	ns	ns	ns	ns	ns	ns	ns	ns	ns	ns
ENSSSCG00000031589	ns	0.033334776 (-0.33695)	ns	ns	ns	ns	ns	ns	ns	ns	ns	ns	ns	ns	ns	ns	ns	ns	ns	ns	ns	ns	ns	ns	ns
ENSSSCG00000031657	ns	ns	ns	ns	ns	ns	ns	ns	ns	ns	ns	ns	ns	ns	ns	ns	ns	ns	0.022472184 (-0.35974)	0.019115346 (-0.36866)	0.022971454 (-0.35851)	ns	ns	ns	ns
ENSSSCG00000031683	ns	ns	ns	0.02977866 (-0.34363)	ns	ns	ns	ns	ns	ns	ns	ns	ns	ns	ns	ns	ns	ns	ns	ns	ns	ns	ns	ns	ns
ENSSSCG00000031705	ns	ns	ns	ns	ns	ns	ns	ns	ns	ns	ns	ns	ns	ns	ns	ns	ns	ns	ns	ns	ns	ns	ns	ns	ns
ENSSSCG00000031734	ns	ns	ns	ns	ns	ns	ns	ns	ns	ns	ns	ns	0.0396615 (0.32639)	ns	ns	ns	ns	ns	ns	ns	ns	ns	ns	ns	ns
ENSSSCG00000031818	ns	ns	ns	ns	ns	ns	ns	ns	0.003529478 (0.44994)	ns	ns	ns	ns	ns	ns	ns	ns	ns	ns	ns	ns	ns	ns	ns	ns
ENSSSCG00000031830	ns	0.010140389 (-0.4015)	ns	ns	ns	ns	ns	ns	ns	ns	ns	ns	ns	ns	ns	ns	ns	ns	ns	ns	ns	ns	ns	ns	ns
ENSSSCG00000031841	ns	ns	ns	ns	ns	ns	ns	ns	ns	ns	ns	ns	ns	ns	0.006551641 (-0.4224)	0.009325482 (-0.40561)	ns	ns	ns	ns	ns	ns	ns	ns	ns
ENSSSCG00000031906	ns	ns	ns	ns	ns	ns	ns	ns	ns	ns	ns	ns	ns	ns	ns	ns	ns	ns	ns	ns	ns	ns	ns	ns	ns
ENSSSCG00000032000	ns	ns	ns	0.038757839 (0.32781)	ns	ns	ns	ns	ns	ns	ns	ns	ns	ns	ns	ns	ns	ns	ns	ns	ns	ns	ns	ns	ns
ENSSSCG00000032003	ns	0.03710414 (0.33048)	ns	ns	ns	ns	ns	ns	ns	ns	ns	ns	ns	ns	ns	ns	ns	ns	ns	ns	ns	ns	ns	ns	ns
ENSSSCG00000032009	ns	ns	ns	ns	ns	ns	ns	ns	ns	ns	ns	ns	ns	ns	ns	ns	ns	ns	ns	ns	ns	0.042496207 (0.3221)	ns	ns	ns
ENSSSCG00000032047	ns	ns	ns	ns	ns	ns	ns	ns	ns	ns	ns	ns	ns	ns	ns	ns	ns	ns	ns	ns	ns	ns	ns	ns	ns
ENSSSCG00000032052	ns	ns	ns	ns	ns	0.032262435 (-0.3389)	ns	ns	ns	ns	ns	ns	ns	ns	ns	ns	ns	ns	ns	ns	ns	ns	ns	ns	ns
ENSSSCG00000032059	ns	0.016917796 (-0.37524)	ns	ns	ns	ns	ns	ns	ns	ns	ns	ns	ns	ns	ns	ns	ns	ns	ns	ns	ns	ns	ns	ns	ns
ENSSSCG00000032076	ns	ns	ns	ns	ns	ns	ns	ns	ns	ns	ns	ns	ns	ns	ns	ns	ns	ns	ns	ns	ns	ns	ns	ns	ns
ENSSSCG00000032122	0.043886722 (0.32008)	ns	ns	ns	ns	ns	ns	ns	0.000774875 (-0.50915)	ns	ns	ns	ns	ns	ns	ns	ns	ns	ns	ns	ns	ns	ns	ns	ns
ENSSSCG00000032125	ns	ns	ns	ns	ns	ns	ns	ns	ns	ns	ns	ns	ns	ns	ns	ns	ns	ns	ns	ns	ns	ns	ns	ns	ns
ENSSSCG00000032216	ns	ns	ns	0.028208847 (0.34679)	ns	ns	ns	ns	ns	ns	ns	ns	ns	ns	ns	ns	ns	ns	ns	ns	ns	ns	ns	ns	ns
ENSSSCG00000032242	ns	ns	ns	ns	ns	ns	ns	ns	0.042367276 (-0.32229)	ns	ns	ns	ns	ns	ns	ns	ns	ns	ns	ns	ns	ns	ns	ns	0.025860536 (-0.3518)
ENSSSCG00000032301	ns	ns	ns	0.002678518 (-0.46153)	ns	ns	ns	ns	ns	ns	ns	ns	ns	ns	ns	ns	ns	ns	0.032633113 (0.33822)	ns	0.024720291 (0.35437)	ns	ns	0.015259476 (-0.3807)	ns
ENSSSCG00000032340	0.038934685 (-0.32753)	ns	ns	ns	ns	ns	ns	ns	0.03706765 (0.33054)	ns	ns	ns	0.028960154 (0.34526)	ns	ns	ns	ns	ns	ns	ns	ns	ns	ns	ns	ns
ENSSSCG00000032403	ns	ns	ns	ns	ns	ns	ns	ns	ns	0.01494827 (-0.38178)	ns	ns	ns	ns	ns	0.014690229 (-0.38269)	ns	ns	ns	ns	ns	ns	ns	ns	ns
ENSSSCG00000032451	ns	ns	ns	ns	ns	ns	ns	ns	ns	ns	ns	ns	ns	ns	ns	ns	ns	ns	ns	ns	ns	ns	ns	0.006699932 (0.42136)	ns
ENSSSCG00000032459	ns	0.016628196 (-0.37616)	ns	ns	ns	ns	ns	ns	ns	ns	ns	ns	ns	ns	ns	0.016076687 (-0.37795)	ns	ns	ns	ns	ns	ns	ns	ns	ns
ENSSSCG00000032585	ns	ns	ns	ns	ns	ns	ns	ns	ns	ns	ns	ns	ns	ns	ns	ns	ns	ns	ns	ns	ns	ns	ns	ns	ns
ENSSSCG00000032602	ns	ns	ns	ns	ns	ns	ns	ns	ns	ns	ns	ns	ns	ns	ns	ns	ns	ns	ns	ns	ns	ns	ns	ns	ns
ENSSSCG00000032608	ns	ns	ns	ns	ns	ns	ns	ns	3.6571E-05 (0.6029)	ns	ns	ns	ns	ns	ns	ns	ns	ns	ns	ns	ns	ns	ns	ns	ns
ENSSSCG00000032626	ns	ns	ns	ns	ns	ns	ns	ns	ns	ns	ns	ns	ns	ns	ns	ns	ns	ns	ns	ns	ns	ns	ns	ns	ns
ENSSSCG00000032669	ns	ns	ns	ns	ns	ns	ns	ns	ns	ns	ns	ns	ns	ns	ns	ns	ns	ns	ns	ns	ns	ns	ns	ns	ns
ENSSSCG00000032723	ns	ns	ns	0.01645397 (0.37672)	ns	ns	ns	ns	ns	ns	ns	ns	ns	ns	ns	ns	ns	ns	ns	ns	ns	ns	ns	ns	ns
ENSSSCG00000032730	ns	ns	ns	ns	ns	ns	ns	ns	ns	ns	ns	ns	ns	ns	ns	ns	ns	ns	ns	ns	ns	0.045363967 (0.31799)	ns	ns	ns
ENSSSCG00000032748	0.005779269 (0.42817)	0.039418011 (-0.32677)	ns	ns	ns	0.013012614 (0.38896)	ns	ns	ns	ns	ns	ns	ns	ns	ns	ns	ns	ns	ns	ns	ns	ns	ns	ns	ns
ENSSSCG00000032871	ns	ns	0.002188492 (-0.46977)	ns	ns	ns	ns	ns	ns	ns	ns	ns	ns	ns	ns	ns	ns	ns	ns	ns	ns	ns	ns	0.016324312 (-0.37714)	ns
ENSSSCG00000032893	ns	ns	ns	ns	ns	ns	ns	ns	ns	ns	ns	ns	ns	ns	ns	ns	ns	ns	ns	ns	ns	ns	ns	ns	ns
ENSSSCG00000032896	ns	ns	ns	ns	ns	ns	ns	ns	0.013432283 (0.38733)	ns	ns	ns	ns	ns	ns	ns	ns	ns	ns	ns	ns	ns	ns	ns	ns
ENSSSCG00000032898	ns	ns	ns	ns	ns	ns	ns	ns	ns	ns	ns	ns	ns	ns	ns	ns	ns	ns	ns	ns	ns	ns	ns	ns	ns
ENSSSCG00000032961	ns	ns	ns	0.033184577 (0.33722)	ns	ns	ns	ns	ns	ns	ns	ns	ns	ns	0.012237874 (0.39209)	ns	0.007205098 (0.41796)	ns	ns	ns	ns	ns	ns	ns	ns
ENSSSCG00000032972	ns	ns	ns	0.006520637 (0.42262)	ns	ns	ns	0.044391167 (0.31936)	ns	ns	ns	ns	ns	ns	ns	ns	ns	ns	ns	ns	ns	ns	ns	ns	ns
ENSSSCG00000033068	ns	ns	ns	0.024820605 (-0.35414)	ns	ns	ns	ns	ns	ns	ns	ns	ns	ns	ns	ns	ns	ns	ns	ns	ns	ns	ns	ns	ns
ENSSSCG00000033106	ns	ns	ns	ns	ns	ns	ns	ns	0.002180898 (0.46991)	ns	ns	ns	ns	ns	ns	ns	ns	ns	ns	ns	ns	ns	ns	ns	ns
ENSSSCG00000033132	ns	0.038726328 (-0.32786)	ns	ns	ns	ns	ns	ns	ns	ns	ns	ns	ns	ns	ns	0.018226759 (-0.37124)	ns	ns	ns	ns	ns	ns	ns	ns	ns
ENSSSCG00000033204	ns	0.040890782 (-0.3245)	ns	ns	ns	ns	ns	ns	ns	ns	ns	ns	ns	ns	ns	ns	ns	ns	ns	ns	ns	ns	ns	ns	ns
ENSSSCG00000033253	ns	ns	0.035714416 (-0.3328)	0.030756724 (-0.34173)	ns	ns	ns	ns	ns	0.032132436 (-0.33914)	ns	0.014642443 (-0.38286)	ns	ns	ns	ns	ns	ns	ns	ns	ns	ns	ns	ns	ns
ENSSSCG00000033286	ns	ns	ns	ns	ns	ns	ns	ns	0.023263832 (-0.3578)	ns	ns	ns	ns	ns	ns	ns	ns	ns	ns	ns	ns	ns	ns	ns	0.026509037 (-0.35038)
ENSSSCG00000033312	ns	ns	ns	ns	ns	ns	ns	ns	ns	ns	ns	ns	ns	ns	ns	ns	ns	ns	ns	ns	ns	ns	ns	ns	ns
ENSSSCG00000033385	ns	ns	ns	ns	ns	ns	ns	ns	0.008205834 (-0.41179)	ns	ns	ns	ns	ns	ns	ns	ns	ns	ns	ns	ns	ns	ns	ns	ns
ENSSSCG00000033395	ns	ns	ns	0.001364286 (0.48828)	0.046121147 (0.31694)	ns	ns	0.000773792 (0.5092)	ns	ns	ns	ns	ns	ns	ns	ns	ns	ns	ns	ns	ns	ns	ns	ns	0.015320619 (0.38049)
ENSSSCG00000033421	ns	ns	ns	ns	ns	ns	ns	ns	ns	ns	ns	ns	ns	ns	ns	ns	ns	ns	ns	ns	ns	ns	ns	ns	ns
ENSSSCG00000033423	ns	0.049536407 (0.31237)	ns	ns	ns	ns	ns	ns	ns	ns	ns	ns	0.041387094 (-0.32375)	ns	ns	ns	ns	ns	ns	ns	ns	ns	ns	ns	ns
ENSSSCG00000033467	ns	ns	ns	0.045106687 (0.31835)	ns	ns	0.049798414 (0.31203)	0.034688789 (0.33456)	ns	ns	ns	ns	0.043789177 (0.32022)	ns	ns	ns	ns	ns	ns	ns	ns	ns	ns	ns	ns
ENSSSCG00000033490	ns	ns	ns	ns	ns	ns	ns	ns	ns	ns	ns	ns	ns	ns	ns	ns	ns	ns	ns	ns	ns	ns	ns	ns	ns
ENSSSCG00000033536	ns	0.034960287 (-0.33409)	ns	ns	ns	0.022216001 (0.36038)	ns	ns	0.001805966 (-0.47742)	ns	ns	ns	ns	ns	ns	ns	ns	ns	ns	ns	ns	ns	ns	ns	ns
ENSSSCG00000033553	ns	ns	ns	ns	ns	ns	ns	ns	ns	ns	ns	ns	ns	0.026073708 (0.35133)	ns	ns	ns	ns	ns	ns	ns	ns	ns	ns	ns
ENSSSCG00000033570	ns	ns	ns	ns	ns	ns	ns	ns	0.013395793 (-0.38747)	ns	0.025282862 (-0.35309)	ns	ns	ns	ns	ns	ns	ns	ns	ns	ns	ns	ns	ns	ns
ENSSSCG00000033620	ns	ns	ns	ns	ns	ns	ns	ns	0.049444199 (-0.31249)	ns	0.043657074 (-0.32041)	ns	ns	ns	ns	ns	ns	ns	ns	ns	ns	ns	ns	ns	ns
ENSSSCG00000033621	ns	ns	ns	0.001340827 (0.48894)	ns	ns	ns	0.003616266 (0.4489)	ns	ns	ns	ns	ns	ns	ns	ns	ns	ns	ns	ns	ns	ns	ns	ns	ns
ENSSSCG00000033653	ns	ns	ns	ns	ns	ns	ns	ns	ns	ns	ns	ns	ns	ns	ns	0.012288598 (-0.39188)	ns	ns	ns	ns	ns	ns	ns	ns	ns
ENSSSCG00000033677	ns	ns	ns	ns	ns	ns	ns	ns	0.00142341 (-0.48666)	ns	ns	ns	ns	ns	ns	0.041135021 (-0.32413)	ns	ns	0.023255553 (-0.35782)	ns	0.00815967 (-0.41206)	ns	ns	ns	ns
ENSSSCG00000033697	ns	ns	ns	ns	ns	ns	ns	ns	ns	ns	ns	ns	ns	ns	ns	ns	ns	ns	ns	ns	ns	ns	ns	ns	ns
ENSSSCG00000033726	ns	ns	ns	ns	ns	ns	ns	ns	0.003779636 (-0.447)	ns	ns	ns	ns	ns	ns	ns	ns	ns	ns	ns	ns	ns	ns	0.014190895 (0.38449)	ns
ENSSSCG00000033733	0.016330467 (-0.37712)	ns	ns	ns	ns	ns	ns	ns	ns	ns	ns	ns	ns	ns	ns	ns	ns	ns	ns	ns	ns	ns	ns	ns	ns
ENSSSCG00000033736	0.007483984 (-0.41617)	ns	ns	ns	ns	ns	ns	ns	ns	ns	ns	ns	ns	ns	ns	ns	ns	ns	ns	ns	ns	ns	ns	0.031034221 (0.3412)	ns
ENSSSCG00000033750	ns	ns	0.044737145 (-0.31887)	0.034003426 (-0.33576)	ns	ns	ns	ns	ns	ns	ns	ns	ns	ns	ns	0.010353885 (-0.40047)	ns	ns	ns	ns	ns	ns	ns	ns	ns
ENSSSCG00000033801	ns	ns	ns	0.017185908 (-0.3744)	ns	ns	ns	0.034533604 (-0.33483)	0.014707126 (-0.38263)	0.021496878 (-0.36221)	ns	0.002504021 (-0.4643)	0.0052596 (-0.43244)	ns	ns	ns	ns	ns	ns	ns	ns	ns	ns	0.00525143 (-0.43251)	ns
ENSSSCG00000033816	ns	ns	ns	ns	ns	0.005733805 (-0.42853)	ns	ns	ns	ns	ns	ns	ns	0.033245702 (-0.33711)	ns	ns	ns	ns	ns	ns	ns	ns	ns	ns	ns
ENSSSCG00000033819	ns	ns	ns	0.018416624 (0.37068)	ns	0.039074096 (0.32731)	ns	ns	ns	ns	ns	ns	ns	0.014996898 (0.38161)	ns	ns	ns	ns	ns	ns	ns	ns	ns	0.002063011 (0.47214)	ns
ENSSSCG00000033823	ns	ns	ns	ns	ns	ns	ns	ns	ns	ns	0.027659582 (-0.34793)	ns	ns	ns	ns	ns	ns	ns	ns	ns	ns	ns	ns	ns	ns
ENSSSCG00000033829	ns	ns	ns	ns	ns	ns	ns	ns	0.028811551 (0.34556)	0.036529827 (0.33143)	ns	ns	0.009008889 (0.40729)	ns	ns	ns	ns	ns	ns	ns	ns	ns	ns	ns	ns
ENSSSCG00000033833	ns	0.0248687 (-0.35403)	ns	ns	ns	0.038650788 (0.32798)	ns	ns	ns	ns	ns	ns	ns	ns	ns	ns	ns	ns	ns	ns	ns	ns	ns	ns	ns
ENSSSCG00000033842	ns	ns	ns	ns	ns	ns	ns	ns	ns	ns	ns	0.00545781 (0.43077)	0.035921303 (0.33245)	ns	ns	ns	ns	ns	ns	ns	ns	ns	ns	ns	ns
ENSSSCG00000033937	ns	ns	ns	ns	ns	ns	ns	ns	ns	ns	ns	ns	0.041088723 (0.3242)	ns	ns	ns	ns	ns	ns	ns	ns	ns	ns	ns	ns
ENSSSCG00000033972	ns	ns	ns	ns	ns	ns	ns	ns	ns	ns	ns	ns	ns	ns	ns	ns	ns	ns	ns	ns	ns	ns	ns	ns	ns
ENSSSCG00000034061	ns	ns	ns	0.027336183 (-0.34861)	ns	ns	ns	ns	ns	ns	ns	ns	ns	ns	ns	ns	ns	ns	ns	ns	ns	ns	ns	ns	ns
ENSSSCG00000034072	ns	ns	ns	ns	ns	ns	ns	ns	0.004620919 (0.43822)	ns	ns	ns	ns	ns	ns	ns	ns	ns	ns	ns	ns	ns	ns	ns	ns
ENSSSCG00000034092	0.019327118 (0.36806)	0.001462931 (-0.48561)	0.006393734 (-0.42353)	ns	0.034401859 (0.33506)	0.011366128 (0.39582)	0.029480216 (0.34422)	ns	0.000974842 (-0.50084)	ns	ns	ns	ns	ns	ns	ns	ns	ns	ns	ns	ns	ns	ns	ns	ns
ENSSSCG00000034124	ns	ns	ns	ns	ns	ns	ns	ns	ns	ns	ns	ns	ns	ns	ns	ns	ns	ns	ns	ns	ns	ns	ns	ns	ns
ENSSSCG00000034141	ns	0.027899389 (-0.34743)	ns	0.02542961 (0.35276)	ns	ns	ns	ns	ns	ns	ns	ns	ns	ns	ns	ns	ns	ns	ns	ns	ns	ns	ns	ns	ns
ENSSSCG00000034165	ns	ns	ns	ns	ns	ns	ns	ns	0.0240445 (0.35594)	ns	ns	ns	ns	ns	ns	0.032858296 (0.33781)	ns	ns	ns	ns	ns	ns	ns	ns	ns
ENSSSCG00000034171	ns	ns	0.044475695 (-0.31924)	0.038820923 (-0.32771)	ns	ns	ns	ns	ns	ns	ns	ns	ns	ns	ns	ns	ns	ns	ns	ns	ns	ns	ns	ns	ns
ENSSSCG00000034265	ns	ns	ns	ns	ns	ns	ns	ns	ns	ns	ns	ns	ns	ns	ns	ns	ns	ns	ns	ns	ns	ns	ns	ns	ns
ENSSSCG00000034280	ns	ns	ns	ns	ns	ns	ns	ns	0.003860133 (0.44609)	ns	ns	ns	0.008592195 (0.40958)	ns	ns	ns	ns	ns	ns	ns	ns	ns	ns	ns	ns
ENSSSCG00000034364	ns	ns	ns	ns	ns	ns	ns	ns	ns	ns	ns	ns	ns	ns	ns	0.03521603 (-0.33365)	ns	ns	ns	ns	ns	ns	ns	ns	ns
ENSSSCG00000034445	ns	ns	ns	ns	ns	ns	ns	ns	0.026142047 (0.35118)	ns	ns	ns	ns	0.00200645 (0.47325)	0.004673372 (0.43772)	0.001692694 (0.47996)	0.034202167 (0.33541)	ns	0.022212017 (0.36039)	0.004445375 (0.43993)	0.033101373 (0.33737)	ns	ns	ns	ns
ENSSSCG00000034448	ns	ns	ns	ns	ns	ns	ns	ns	ns	ns	ns	ns	ns	ns	ns	ns	ns	ns	ns	ns	ns	ns	ns	ns	ns
ENSSSCG00000034460	ns	ns	ns	0.002480878 (0.46468)	ns	ns	ns	0.028165158 (0.34688)	ns	ns	ns	ns	ns	ns	ns	ns	ns	ns	ns	ns	ns	ns	ns	0.009981223 (0.40228)	ns
ENSSSCG00000034475	ns	ns	0.033659312 (-0.33637)	0.040950083 (-0.32441)	ns	ns	ns	ns	ns	ns	ns	ns	ns	ns	ns	ns	ns	ns	ns	ns	ns	0.007020186 (0.41918)	ns	ns	ns
ENSSSCG00000034481	ns	ns	ns	ns	ns	ns	ns	ns	ns	ns	ns	ns	ns	ns	ns	ns	ns	ns	ns	ns	ns	ns	ns	ns	ns
ENSSSCG00000034598	ns	ns	ns	ns	ns	ns	ns	ns	ns	ns	ns	ns	ns	ns	ns	ns	ns	ns	ns	ns	ns	ns	ns	0.02967215 (-0.34384)	ns
ENSSSCG00000034856	ns	0.015593887 (-0.37956)	ns	0.019992496 (0.36621)	ns	ns	ns	ns	ns	ns	0.023921369 (-0.35623)	ns	ns	ns	ns	ns	ns	ns	ns	ns	ns	ns	ns	ns	ns
ENSSSCG00000034888	ns	0.032224474 (-0.33897)	ns	ns	ns	0.037415483 (0.32997)	ns	ns	ns	ns	ns	ns	ns	ns	0.041187985 (-0.32405)	0.021734395 (-0.3616)	ns	ns	ns	ns	ns	ns	ns	ns	ns
ENSSSCG00000034927	ns	ns	ns	ns	ns	ns	ns	ns	ns	ns	ns	ns	ns	ns	ns	ns	ns	ns	ns	ns	ns	ns	ns	ns	ns
ENSSSCG00000034939	ns	ns	ns	ns	ns	ns	ns	ns	ns	ns	ns	ns	ns	ns	ns	ns	ns	ns	ns	ns	ns	ns	ns	ns	ns
ENSSSCG00000035000	ns	ns	ns	0.006788249 (0.42075)	ns	ns	ns	0.016662601 (0.37605)	0.004371223 (0.44067)	0.030059109 (0.34308)	ns	0.04538546 (0.31796)	0.016876618 (0.37537)	ns	0.042482621 (0.32212)	0.043615425 (0.32047)	0.036445809 (0.33157)	ns	ns	ns	ns	ns	ns	ns	ns
ENSSSCG00000035064	ns	ns	ns	ns	ns	ns	ns	ns	ns	ns	ns	ns	ns	ns	ns	0.026680207 (-0.35001)	ns	ns	ns	ns	ns	ns	ns	ns	ns
ENSSSCG00000035079	ns	ns	ns	ns	ns	0.045874855 (0.31728)	ns	ns	ns	ns	ns	ns	ns	ns	ns	ns	ns	ns	ns	ns	ns	ns	ns	ns	ns
ENSSSCG00000035080	0.03955242 (-0.32656)	ns	ns	ns	ns	ns	ns	ns	ns	ns	ns	ns	ns	ns	ns	ns	ns	ns	ns	ns	ns	ns	ns	ns	ns
ENSSSCG00000035196	ns	ns	ns	ns	ns	ns	ns	ns	ns	ns	ns	ns	ns	ns	ns	ns	ns	ns	ns	ns	ns	ns	ns	ns	ns
ENSSSCG00000035224	ns	ns	ns	ns	ns	ns	ns	ns	ns	ns	ns	ns	ns	ns	ns	ns	ns	ns	ns	ns	ns	ns	ns	ns	ns
ENSSSCG00000035290	ns	0.036807001 (-0.33097)	ns	ns	ns	ns	ns	ns	ns	ns	3.0385E-05 (-0.60776)	ns	ns	ns	ns	ns	ns	ns	ns	ns	ns	ns	0.02257696 (0.35948)	ns	0.041373795 (0.32377)
ENSSSCG00000035295	ns	ns	ns	ns	ns	ns	ns	ns	ns	ns	ns	ns	ns	ns	ns	ns	ns	ns	ns	ns	ns	ns	ns	ns	ns
ENSSSCG00000035347	ns	0.004249378 (-0.44191)	ns	ns	ns	ns	ns	ns	ns	ns	ns	ns	ns	ns	ns	ns	ns	ns	ns	ns	ns	ns	ns	ns	ns
ENSSSCG00000035486	ns	ns	0.039533196 (0.32659)	ns	ns	ns	ns	ns	ns	ns	ns	ns	ns	ns	ns	ns	ns	ns	ns	ns	ns	ns	ns	ns	ns
ENSSSCG00000035520	ns	ns	ns	ns	ns	ns	ns	ns	ns	ns	ns	ns	ns	ns	ns	ns	ns	ns	ns	ns	ns	ns	ns	ns	ns
ENSSSCG00000035570	0.014681787 (-0.38272)	ns	ns	ns	ns	ns	ns	ns	ns	ns	ns	ns	ns	ns	ns	ns	ns	ns	ns	ns	ns	ns	ns	0.03710414 (0.33048)	ns
ENSSSCG00000035573	ns	ns	ns	ns	ns	0.042768681 (-0.3217)	ns	ns	ns	ns	ns	ns	ns	ns	ns	ns	0.030419189 (0.34238)	ns	ns	ns	ns	ns	ns	ns	ns
ENSSSCG00000035577	0.026652387 (-0.35007)	ns	ns	ns	ns	ns	ns	ns	ns	ns	0.000946757 (-0.50191)	ns	ns	ns	ns	ns	ns	ns	ns	ns	ns	ns	ns	ns	ns
ENSSSCG00000035623	ns	ns	ns	0.023359207 (0.35757)	ns	ns	ns	0.04813766 (0.31421)	ns	ns	ns	ns	0.039264857 (0.32701)	ns	ns	ns	ns	ns	ns	ns	ns	ns	ns	ns	ns
ENSSSCG00000035663	ns	ns	ns	ns	ns	ns	ns	ns	ns	ns	ns	ns	ns	ns	ns	ns	ns	ns	ns	ns	ns	ns	ns	ns	ns
ENSSSCG00000035666	ns	ns	ns	ns	ns	ns	ns	ns	0.026288335 (-0.35086)	ns	ns	ns	ns	ns	0.020308273 (-0.36535)	ns	0.013767162 (-0.38606)	ns	ns	ns	ns	ns	ns	ns	ns
ENSSSCG00000035670	ns	ns	ns	ns	ns	ns	ns	ns	ns	ns	0.005753973 (-0.42837)	ns	ns	ns	ns	ns	ns	ns	ns	ns	ns	ns	ns	ns	ns
ENSSSCG00000035683	ns	0.002178732 (-0.46995)	ns	ns	ns	0.000528278 (0.52256)	ns	ns	ns	0.048673575 (-0.3135)	ns	ns	ns	ns	ns	ns	ns	ns	ns	ns	ns	ns	ns	ns	ns
ENSSSCG00000035686	0.002851908 (-0.45893)	ns	ns	ns	ns	ns	ns	ns	ns	0.030141102 (0.34292)	ns	ns	0.02541624 (0.35279)	ns	ns	ns	ns	ns	ns	ns	ns	ns	ns	ns	ns
ENSSSCG00000035728	ns	ns	ns	ns	ns	ns	ns	ns	ns	ns	ns	ns	ns	ns	ns	ns	ns	ns	ns	0.03840611 (0.32837)	ns	ns	ns	ns	ns
ENSSSCG00000035740	ns	ns	ns	ns	ns	ns	ns	ns	ns	ns	ns	ns	ns	ns	ns	ns	ns	ns	ns	ns	ns	ns	ns	ns	ns
ENSSSCG00000035752	ns	ns	ns	ns	ns	ns	ns	ns	ns	ns	0.008007395 (-0.41296)	ns	ns	ns	ns	ns	ns	ns	ns	ns	ns	ns	ns	ns	ns
ENSSSCG00000035762	0.010050338 (-0.40194)	ns	ns	ns	ns	ns	ns	ns	0.043726562 (0.32031)	ns	ns	ns	ns	ns	ns	ns	ns	ns	ns	ns	ns	ns	ns	ns	ns
ENSSSCG00000035788	ns	ns	ns	ns	ns	ns	ns	ns	ns	ns	ns	ns	ns	ns	ns	ns	ns	ns	ns	ns	ns	ns	ns	ns	ns
ENSSSCG00000035857	ns	ns	ns	ns	ns	0.044645143 (0.319)	ns	ns	ns	ns	ns	ns	ns	ns	ns	ns	ns	ns	ns	ns	ns	ns	ns	ns	ns
ENSSSCG00000035908	ns	ns	ns	ns	ns	0.035708519 (0.33281)	ns	ns	ns	ns	ns	ns	ns	ns	ns	ns	ns	ns	ns	ns	ns	ns	ns	ns	ns
ENSSSCG00000035929	ns	ns	ns	ns	ns	ns	ns	ns	ns	ns	ns	ns	ns	ns	ns	ns	ns	ns	ns	ns	ns	ns	ns	ns	ns
ENSSSCG00000035981	ns	ns	ns	ns	ns	ns	ns	ns	ns	ns	ns	ns	ns	ns	ns	ns	ns	ns	ns	ns	ns	ns	ns	ns	ns
ENSSSCG00000035984	ns	0.002683712 (-0.46145)	ns	ns	ns	ns	ns	ns	ns	ns	ns	ns	ns	ns	ns	0.031568742 (-0.34019)	ns	ns	ns	ns	ns	ns	ns	ns	ns
ENSSSCG00000036052	ns	ns	ns	ns	ns	ns	ns	ns	ns	ns	ns	ns	ns	ns	ns	ns	ns	ns	ns	ns	ns	ns	ns	ns	ns
ENSSSCG00000036075	ns	ns	ns	ns	ns	ns	ns	ns	ns	ns	ns	ns	ns	ns	ns	ns	ns	ns	ns	ns	ns	ns	ns	ns	ns
ENSSSCG00000036117	ns	ns	ns	ns	ns	ns	ns	ns	ns	ns	ns	ns	ns	ns	ns	ns	ns	ns	ns	ns	ns	ns	ns	ns	ns
ENSSSCG00000036123	ns	ns	ns	ns	ns	ns	ns	ns	ns	ns	ns	ns	ns	ns	ns	ns	ns	ns	ns	ns	ns	ns	ns	ns	ns
ENSSSCG00000036272	ns	ns	ns	ns	ns	ns	ns	ns	ns	0.042482621 (0.32212)	ns	ns	ns	0.033591955 (0.33649)	ns	ns	ns	ns	ns	ns	ns	ns	ns	0.005232796 (0.43267)	ns
ENSSSCG00000036296	ns	ns	ns	ns	ns	ns	ns	ns	ns	ns	ns	ns	ns	ns	ns	ns	ns	ns	ns	ns	ns	ns	ns	ns	ns
ENSSSCG00000036301	ns	ns	ns	ns	ns	ns	ns	ns	ns	ns	ns	ns	ns	ns	ns	ns	ns	ns	ns	ns	ns	ns	ns	ns	ns
ENSSSCG00000036335	ns	ns	ns	0.021508509 (0.36218)	ns	ns	ns	ns	ns	ns	ns	ns	ns	ns	ns	ns	ns	ns	ns	ns	ns	ns	ns	ns	ns
ENSSSCG00000036379	ns	ns	ns	ns	ns	ns	ns	ns	ns	ns	ns	ns	ns	ns	ns	ns	ns	ns	ns	ns	ns	ns	ns	ns	ns
ENSSSCG00000036490	ns	ns	ns	ns	ns	ns	ns	ns	0.037698128 (-0.32951)	ns	ns	0.023292825 (-0.35773)	ns	ns	ns	ns	ns	ns	ns	ns	ns	ns	ns	ns	ns
ENSSSCG00000036531	ns	0.001647308 (-0.48102)	ns	ns	ns	ns	ns	ns	0.010023864 (-0.40207)	ns	ns	ns	ns	ns	ns	0.041300717 (-0.32388)	ns	ns	ns	ns	ns	ns	ns	ns	ns
ENSSSCG00000036540	ns	ns	ns	ns	ns	ns	ns	ns	0.041353855 (0.3238)	ns	ns	0.043352392 (0.32085)	ns	0.036861432 (0.33088)	0.003247534 (0.45348)	0.003662059 (0.44836)	0.024790039 (0.35421)	ns	ns	ns	ns	ns	ns	ns	ns
ENSSSCG00000036675	ns	0.041254268 (-0.32395)	ns	0.020590795 (0.36459)	ns	ns	ns	ns	ns	ns	ns	ns	ns	ns	ns	ns	ns	ns	ns	ns	ns	ns	ns	ns	ns
ENSSSCG00000036690	ns	ns	ns	ns	ns	ns	ns	ns	ns	ns	ns	ns	ns	ns	ns	ns	ns	ns	ns	ns	ns	ns	ns	ns	ns
ENSSSCG00000036748	ns	ns	ns	1.78695E-05 (0.62125)	ns	ns	ns	0.000533695 (0.52221)	ns	ns	ns	ns	ns	ns	ns	ns	ns	ns	ns	ns	ns	ns	ns	ns	ns
ENSSSCG00000036750	ns	ns	ns	ns	ns	ns	ns	ns	ns	ns	ns	ns	0.046580332 (0.31631)	ns	ns	ns	ns	ns	ns	ns	ns	ns	ns	ns	ns
ENSSSCG00000036826	ns	ns	ns	0.042218384 (0.32251)	ns	ns	ns	ns	ns	ns	ns	ns	ns	ns	ns	ns	0.043076906 (0.32125)	ns	ns	ns	ns	ns	ns	ns	ns
ENSSSCG00000036830	ns	0.038181375 (-0.32873)	ns	ns	ns	ns	ns	ns	ns	ns	ns	ns	ns	ns	ns	ns	ns	ns	ns	ns	ns	ns	ns	ns	ns
ENSSSCG00000036839	ns	ns	ns	ns	ns	ns	ns	ns	ns	ns	ns	ns	ns	ns	ns	ns	ns	ns	ns	ns	ns	ns	0.041780954 (-0.32316)	ns	ns
ENSSSCG00000036849	ns	0.012096316 (-0.39268)	ns	ns	ns	0.002874603 (0.4586)	ns	ns	ns	ns	ns	ns	ns	ns	ns	ns	ns	ns	ns	ns	ns	ns	ns	ns	ns
ENSSSCG00000036909	ns	ns	ns	ns	ns	0.016753592 (-0.37576)	ns	ns	ns	ns	ns	ns	ns	0.029702549 (-0.34378)	ns	ns	ns	ns	ns	ns	ns	ns	ns	ns	ns
ENSSSCG00000036951	0.022560814 (-0.35952)	ns	ns	ns	ns	ns	ns	ns	ns	ns	ns	ns	ns	ns	ns	ns	ns	ns	ns	ns	ns	ns	ns	ns	ns
ENSSSCG00000036958	ns	ns	ns	ns	ns	ns	ns	ns	ns	ns	ns	0.043865805 (-0.32011)	ns	ns	ns	ns	ns	ns	ns	ns	ns	ns	ns	ns	ns
ENSSSCG00000036997	ns	ns	ns	ns	ns	ns	ns	ns	0.002459729 (0.46503)	ns	ns	ns	ns	ns	ns	ns	ns	ns	ns	ns	ns	ns	ns	ns	ns
ENSSSCG00000037021	ns	0.048386153 (-0.31388)	ns	ns	ns	ns	ns	ns	ns	ns	ns	ns	ns	ns	ns	ns	ns	ns	ns	ns	ns	0.013679474 (0.38639)	ns	ns	ns
ENSSSCG00000037054	ns	ns	ns	ns	ns	0.045356804 (-0.318)	ns	ns	0.047465175 (-0.31511)	ns	ns	ns	ns	ns	ns	ns	0.021334605 (-0.36263)	ns	ns	ns	ns	ns	ns	ns	ns
ENSSSCG00000037075	ns	ns	ns	ns	ns	ns	ns	ns	ns	ns	0.003339246 (-0.4523)	ns	ns	ns	ns	ns	ns	ns	ns	ns	ns	ns	ns	ns	ns
ENSSSCG00000037112	ns	ns	ns	ns	ns	ns	ns	ns	ns	ns	ns	ns	ns	ns	ns	ns	ns	ns	ns	ns	ns	ns	ns	ns	ns
ENSSSCG00000037182	ns	ns	ns	0.010749147 (0.39861)	ns	ns	ns	ns	ns	ns	ns	ns	ns	ns	ns	0.025747737 (0.35205)	ns	ns	ns	ns	ns	ns	ns	ns	ns
ENSSSCG00000037185	ns	ns	ns	0.024434303 (0.35503)	ns	ns	ns	ns	0.019959688 (0.3663)	ns	ns	ns	0.044907397 (0.31863)	ns	ns	ns	ns	ns	ns	ns	ns	ns	ns	ns	ns
ENSSSCG00000037251	ns	0.037232083 (-0.33027)	ns	ns	ns	0.006374401 (0.42367)	ns	ns	ns	ns	ns	ns	ns	ns	ns	ns	ns	ns	ns	ns	ns	ns	ns	ns	ns
ENSSSCG00000037274	ns	ns	ns	ns	ns	ns	ns	ns	ns	ns	ns	ns	ns	ns	ns	ns	ns	ns	ns	ns	ns	ns	ns	ns	ns
ENSSSCG00000037299	0.026069157 (0.35134)	ns	ns	ns	ns	0.014347439 (0.38392)	ns	ns	ns	ns	ns	ns	ns	ns	ns	ns	ns	ns	ns	ns	ns	ns	ns	ns	ns
ENSSSCG00000037307	ns	ns	ns	1.07887E-05 (0.63351)	ns	ns	ns	0.000408231 (0.53128)	0.032996227 (0.33756)	ns	ns	ns	ns	ns	ns	ns	ns	ns	ns	ns	ns	ns	ns	ns	0.024386907 (0.35514)
ENSSSCG00000037341	ns	ns	ns	ns	ns	ns	ns	ns	ns	ns	ns	ns	ns	ns	ns	ns	ns	ns	ns	ns	ns	ns	ns	ns	ns
ENSSSCG00000037372	ns	ns	ns	ns	ns	ns	ns	ns	ns	ns	ns	ns	ns	ns	ns	ns	ns	ns	0.048977608 (0.3131)	ns	0.045235179 (0.31817)	ns	ns	ns	ns
ENSSSCG00000037390	ns	ns	ns	0.049092013 (-0.31295)	ns	ns	ns	ns	ns	ns	ns	ns	ns	ns	ns	ns	ns	ns	ns	ns	ns	ns	ns	ns	ns
ENSSSCG00000037391	ns	ns	ns	0.038569088 (-0.32811)	ns	ns	ns	ns	0.025340587 (-0.35296)	ns	ns	0.032441888 (-0.33857)	0.010316301 (-0.40065)	ns	ns	ns	ns	ns	ns	ns	ns	ns	ns	0.030782815 (-0.34168)	ns
ENSSSCG00000037445	ns	ns	ns	ns	ns	ns	ns	ns	ns	ns	ns	ns	ns	ns	ns	ns	ns	ns	ns	ns	ns	ns	ns	ns	ns
ENSSSCG00000037451	ns	ns	ns	ns	ns	ns	ns	ns	ns	ns	ns	ns	ns	ns	ns	ns	ns	ns	ns	ns	ns	ns	ns	ns	ns
ENSSSCG00000037471	ns	ns	ns	ns	ns	ns	ns	ns	ns	ns	ns	ns	ns	ns	ns	ns	ns	ns	ns	ns	ns	ns	ns	ns	ns
ENSSSCG00000037519	0.044765484 (-0.31883)	ns	ns	ns	ns	ns	ns	ns	ns	ns	ns	ns	ns	ns	ns	ns	ns	ns	ns	ns	ns	ns	ns	ns	ns
ENSSSCG00000037565	ns	ns	ns	ns	ns	ns	ns	ns	ns	ns	ns	ns	ns	ns	ns	ns	ns	ns	ns	ns	ns	ns	ns	ns	ns
ENSSSCG00000037566	ns	0.000847553 (-0.50593)	ns	ns	ns	0.005058615 (0.43419)	ns	ns	ns	ns	ns	ns	ns	ns	ns	ns	ns	ns	ns	ns	ns	ns	ns	ns	ns
ENSSSCG00000037605	ns	ns	ns	ns	ns	ns	ns	ns	ns	ns	ns	ns	ns	ns	ns	ns	ns	ns	ns	ns	ns	ns	ns	0.000390834 (0.53273)	ns
ENSSSCG00000037655	ns	ns	ns	0.015564308 (0.37966)	ns	ns	ns	ns	ns	ns	ns	ns	ns	ns	ns	ns	ns	ns	ns	ns	ns	ns	ns	ns	ns
ENSSSCG00000037674	ns	ns	ns	ns	ns	ns	ns	ns	ns	ns	ns	ns	ns	ns	ns	ns	0.018247022 (-0.37118)	ns	ns	ns	ns	ns	ns	ns	ns
ENSSSCG00000037723	ns	ns	ns	0.018335051 (0.37092)	ns	ns	ns	ns	ns	ns	ns	ns	ns	ns	ns	ns	ns	ns	ns	ns	ns	ns	ns	ns	ns
ENSSSCG00000037748	ns	ns	ns	ns	ns	ns	ns	ns	ns	ns	ns	ns	ns	ns	ns	ns	ns	ns	ns	ns	ns	ns	ns	ns	ns
ENSSSCG00000037864	ns	ns	ns	ns	ns	ns	ns	ns	ns	ns	ns	ns	ns	ns	ns	ns	ns	ns	ns	ns	ns	ns	ns	ns	ns
ENSSSCG00000037963	ns	ns	ns	ns	ns	ns	ns	ns	ns	ns	ns	ns	ns	ns	ns	ns	ns	ns	ns	ns	ns	ns	ns	ns	ns
ENSSSCG00000038037	ns	ns	ns	ns	ns	ns	ns	ns	ns	ns	ns	ns	ns	ns	ns	ns	ns	ns	ns	ns	ns	ns	ns	ns	ns
ENSSSCG00000038068	ns	ns	ns	ns	ns	0.02771698 (0.34781)	ns	ns	ns	ns	ns	ns	ns	ns	ns	ns	ns	ns	ns	ns	ns	ns	ns	ns	ns
ENSSSCG00000038070	ns	ns	ns	0.001268208 (0.49105)	ns	ns	ns	ns	ns	ns	ns	ns	ns	ns	ns	ns	ns	ns	ns	ns	ns	ns	ns	ns	ns
ENSSSCG00000038101	ns	ns	ns	ns	ns	ns	ns	ns	ns	ns	ns	ns	ns	ns	ns	ns	ns	ns	ns	ns	ns	ns	ns	ns	ns
ENSSSCG00000038107	ns	ns	ns	ns	ns	ns	ns	ns	6.41366E-06 (0.64561)	ns	ns	ns	ns	ns	0.034247727 (0.33533)	0.011425129 (0.39556)	ns	ns	ns	ns	ns	ns	ns	ns	ns
ENSSSCG00000038121	ns	ns	ns	ns	ns	ns	ns	ns	ns	ns	ns	ns	ns	ns	0.049436521 (0.3125)	ns	0.012728251 (0.39009)	ns	ns	ns	ns	ns	ns	ns	ns
ENSSSCG00000038127	ns	0.033329203 (-0.33696)	ns	ns	ns	ns	ns	ns	ns	0.010809749 (-0.39833)	0.028970083 (-0.34524)	ns	ns	ns	ns	ns	ns	ns	ns	ns	ns	ns	ns	ns	ns
ENSSSCG00000038246	ns	ns	ns	0.000247622 (0.54754)	ns	0.029124347 (0.34493)	ns	0.017621007 (0.37306)	ns	ns	ns	ns	ns	ns	ns	ns	ns	ns	0.036117264 (-0.33212)	ns	0.023309406 (-0.35769)	ns	ns	ns	ns
ENSSSCG00000038264	ns	0.015967652 (-0.37831)	ns	ns	ns	0.026481365 (0.35044)	ns	ns	ns	ns	ns	ns	ns	0.007300665 (0.41734)	ns	ns	ns	ns	ns	ns	ns	ns	ns	0.008719584 (0.40887)	ns
ENSSSCG00000038267	ns	ns	ns	ns	ns	ns	ns	ns	ns	ns	ns	0.00019277 (-0.55538)	0.000955341 (-0.50158)	ns	ns	ns	ns	ns	ns	ns	ns	ns	ns	0.010482124 (-0.39986)	ns
ENSSSCG00000038331	0.004211671 (0.4423)	0.046925296 (-0.31584)	0.018590979 (-0.37017)	ns	ns	ns	ns	ns	0.009031193 (-0.40717)	ns	ns	ns	ns	ns	ns	ns	ns	ns	ns	ns	ns	ns	ns	ns	ns
ENSSSCG00000038359	ns	ns	ns	ns	ns	ns	ns	ns	ns	ns	ns	ns	ns	ns	ns	ns	ns	ns	ns	ns	ns	ns	ns	ns	ns
ENSSSCG00000038376	ns	0.025313931 (-0.35302)	ns	0.003971309 (0.44486)	ns	ns	ns	0.026128368 (0.35121)	ns	ns	ns	ns	ns	ns	ns	ns	ns	ns	ns	ns	ns	ns	ns	ns	ns
ENSSSCG00000038403	ns	ns	ns	ns	ns	ns	ns	ns	ns	ns	ns	ns	ns	ns	ns	ns	ns	ns	ns	ns	ns	ns	ns	ns	ns
ENSSSCG00000038464	ns	0.001208711 (-0.49286)	ns	ns	ns	0.022775529 (0.35899)	ns	ns	ns	ns	ns	ns	ns	ns	ns	ns	ns	ns	ns	ns	ns	ns	ns	ns	ns
ENSSSCG00000038467	ns	ns	ns	ns	ns	ns	ns	ns	ns	ns	ns	ns	ns	ns	ns	ns	ns	ns	ns	ns	ns	ns	0.038032149 (0.32897)	ns	ns
ENSSSCG00000038469	ns	ns	ns	ns	ns	ns	ns	ns	ns	ns	ns	ns	ns	ns	ns	ns	ns	ns	ns	ns	ns	ns	ns	ns	ns
ENSSSCG00000038483	ns	0.021808821 (-0.36141)	ns	ns	ns	ns	ns	ns	ns	ns	ns	ns	ns	ns	ns	ns	ns	ns	ns	ns	ns	ns	ns	ns	ns
ENSSSCG00000038552	ns	ns	ns	ns	ns	ns	ns	ns	ns	ns	ns	ns	ns	ns	ns	ns	ns	ns	ns	ns	ns	ns	ns	ns	ns
ENSSSCG00000038557	ns	ns	ns	ns	ns	0.027933098 (0.34736)	ns	ns	ns	ns	ns	ns	ns	ns	ns	ns	ns	ns	ns	ns	ns	ns	ns	0.040171617 (-0.3256)	ns
ENSSSCG00000038628	ns	ns	ns	ns	ns	ns	ns	ns	0.0470432 (0.31568)	ns	ns	ns	ns	ns	ns	ns	ns	ns	ns	ns	ns	ns	ns	ns	ns
ENSSSCG00000038652	ns	ns	ns	ns	ns	ns	ns	ns	ns	ns	0.040739553 (0.32473)	ns	ns	ns	ns	ns	ns	ns	ns	ns	ns	ns	ns	ns	ns
ENSSSCG00000038684	ns	0.000192148 (-0.55548)	ns	0.029586157 (0.34401)	0.03824993 (0.32862)	0.001224569 (0.49237)	0.014119969 (0.38475)	ns	ns	ns	ns	ns	ns	ns	ns	ns	ns	ns	ns	ns	ns	ns	ns	ns	ns
ENSSSCG00000038695	ns	ns	ns	ns	ns	ns	ns	ns	ns	ns	0.039239378 (-0.32705)	ns	ns	ns	ns	ns	ns	ns	ns	ns	ns	ns	ns	ns	ns
ENSSSCG00000038715	ns	ns	ns	ns	0.031632749 (-0.34007)	ns	0.030059109 (-0.34308)	ns	ns	ns	0.013101777 (-0.38861)	ns	ns	ns	ns	ns	ns	ns	ns	ns	ns	ns	ns	ns	ns
ENSSSCG00000038754	ns	ns	ns	ns	ns	ns	ns	ns	ns	ns	ns	ns	ns	ns	ns	ns	0.020564637 (0.36466)	ns	ns	ns	ns	ns	ns	ns	ns
ENSSSCG00000038770	ns	ns	ns	ns	ns	ns	ns	ns	ns	ns	ns	ns	ns	ns	ns	ns	ns	ns	ns	ns	ns	ns	ns	ns	0.033698655 (-0.3363)
ENSSSCG00000038790	ns	ns	ns	ns	ns	0.018280837 (0.37108)	ns	ns	ns	ns	ns	ns	ns	ns	ns	ns	ns	ns	ns	ns	ns	ns	ns	ns	ns
ENSSSCG00000038792	ns	ns	ns	ns	ns	ns	ns	ns	0.00797389 (0.41316)	0.02539397 (0.35284)	ns	ns	ns	ns	ns	ns	ns	ns	ns	ns	ns	ns	ns	ns	ns
ENSSSCG00000038818	ns	ns	ns	ns	ns	ns	ns	ns	ns	ns	ns	ns	ns	ns	ns	ns	ns	ns	ns	ns	ns	ns	ns	ns	ns
ENSSSCG00000038903	ns	0.022037334 (-0.36083)	ns	ns	ns	ns	ns	ns	ns	ns	ns	ns	ns	ns	ns	ns	ns	ns	ns	ns	ns	ns	ns	ns	ns
ENSSSCG00000038947	0.000431048 (-0.52946)	ns	ns	ns	0.03096072 (-0.34134)	ns	ns	ns	ns	ns	ns	ns	ns	ns	ns	ns	ns	ns	ns	0.037244286 (-0.33025)	ns	ns	ns	ns	ns
ENSSSCG00000039085	ns	ns	ns	ns	ns	ns	ns	ns	ns	ns	ns	ns	ns	ns	ns	ns	ns	ns	ns	ns	ns	ns	ns	ns	ns
ENSSSCG00000039107	ns	ns	ns	ns	ns	ns	ns	ns	ns	ns	ns	ns	ns	ns	ns	ns	ns	ns	0.039546011 (-0.32657)	ns	ns	ns	ns	ns	ns
ENSSSCG00000039143	ns	ns	ns	ns	ns	ns	ns	ns	ns	ns	ns	ns	ns	ns	ns	ns	ns	ns	ns	ns	ns	ns	ns	ns	0.02051613 (-0.36479)
ENSSSCG00000039183	ns	ns	ns	ns	ns	ns	ns	ns	ns	0.043872776 (-0.3201)	ns	ns	ns	ns	ns	0.001530164 (-0.48388)	ns	ns	ns	ns	ns	ns	ns	ns	ns
ENSSSCG00000039233	ns	ns	ns	0.011183974 (0.39663)	ns	ns	ns	ns	ns	ns	ns	ns	ns	ns	ns	ns	ns	ns	ns	ns	ns	ns	ns	0.010381102 (0.40034)	ns
ENSSSCG00000039249	ns	ns	ns	0.011525572 (0.39512)	ns	ns	ns	ns	ns	ns	ns	ns	ns	ns	ns	ns	ns	ns	ns	ns	ns	ns	ns	ns	ns
ENSSSCG00000039354	ns	ns	ns	ns	ns	ns	ns	ns	ns	ns	ns	ns	ns	ns	ns	ns	ns	ns	ns	ns	ns	ns	ns	ns	ns
ENSSSCG00000039377	ns	ns	ns	ns	ns	ns	ns	ns	ns	ns	ns	ns	ns	ns	ns	ns	ns	ns	ns	ns	ns	ns	ns	ns	ns
ENSSSCG00000039460	ns	ns	ns	0.000528432 (-0.52255)	ns	ns	ns	0.017955041 (-0.37205)	ns	ns	ns	ns	ns	ns	ns	ns	ns	ns	ns	ns	ns	ns	ns	ns	ns
ENSSSCG00000039473	ns	ns	ns	ns	ns	ns	ns	ns	ns	ns	ns	ns	ns	ns	ns	ns	ns	ns	ns	ns	ns	ns	ns	ns	ns
ENSSSCG00000039482	ns	ns	ns	ns	ns	ns	ns	ns	ns	ns	ns	ns	ns	ns	ns	ns	ns	ns	ns	ns	ns	ns	ns	ns	ns
ENSSSCG00000039506	ns	0.049313807 (-0.31266)	ns	ns	ns	0.01964846 (0.36716)	ns	ns	ns	ns	ns	ns	ns	0.029621541 (0.34394)	ns	ns	ns	ns	ns	ns	ns	ns	ns	ns	ns
ENSSSCG00000039511	ns	ns	ns	ns	ns	ns	ns	ns	ns	ns	ns	ns	ns	ns	ns	ns	ns	ns	ns	ns	ns	ns	ns	ns	ns
ENSSSCG00000039523	ns	ns	ns	ns	ns	ns	ns	ns	ns	ns	ns	ns	ns	ns	ns	ns	ns	ns	ns	ns	ns	ns	ns	ns	ns
ENSSSCG00000039524	ns	ns	ns	ns	ns	ns	ns	ns	ns	ns	ns	ns	ns	ns	ns	ns	ns	ns	ns	ns	ns	ns	ns	ns	ns
ENSSSCG00000039538	ns	ns	ns	0.023731342 (0.35668)	ns	ns	ns	ns	ns	0.026416892 (-0.35058)	ns	ns	0.002815787 (-0.45946)	ns	ns	ns	ns	ns	ns	ns	ns	ns	ns	ns	ns
ENSSSCG00000039544	ns	0.039603721 (0.32648)	ns	ns	ns	ns	ns	ns	ns	ns	ns	ns	ns	ns	ns	ns	ns	ns	ns	ns	ns	ns	ns	ns	ns
ENSSSCG00000039564	ns	ns	ns	ns	ns	ns	ns	ns	ns	ns	ns	ns	ns	ns	ns	ns	ns	ns	ns	ns	ns	ns	ns	ns	ns
ENSSSCG00000039582	ns	ns	ns	ns	ns	ns	ns	ns	ns	0.048605377 (0.31359)	ns	ns	0.028160308 (0.34689)	ns	ns	ns	ns	ns	ns	ns	ns	ns	ns	ns	ns
ENSSSCG00000039670	ns	ns	ns	ns	ns	ns	ns	ns	0.007389486 (-0.41677)	ns	ns	ns	ns	ns	ns	ns	ns	ns	ns	ns	ns	ns	ns	ns	ns
ENSSSCG00000039736	ns	ns	0.023613738 (-0.35696)	0.022893733 (-0.3587)	ns	ns	ns	ns	ns	ns	ns	ns	ns	ns	ns	ns	ns	ns	ns	ns	ns	ns	ns	ns	ns
ENSSSCG00000039793	0.011883061 (-0.39358)	ns	ns	ns	ns	ns	ns	ns	0.022124532 (0.36061)	0.039546011 (0.32657)	ns	ns	ns	ns	ns	ns	ns	ns	ns	ns	ns	ns	ns	ns	ns
ENSSSCG00000039813	ns	ns	ns	ns	ns	ns	ns	ns	ns	ns	ns	ns	ns	0.049713525 (-0.31214)	ns	0.032929961 (-0.33768)	ns	ns	ns	ns	ns	ns	ns	ns	ns
ENSSSCG00000039870	0.048446549 (-0.3138)	ns	ns	ns	ns	ns	ns	ns	ns	ns	ns	ns	ns	ns	ns	ns	ns	ns	ns	ns	ns	ns	ns	ns	ns
ENSSSCG00000039876	ns	ns	ns	ns	ns	ns	ns	ns	ns	ns	ns	ns	ns	ns	ns	ns	ns	ns	ns	ns	ns	ns	ns	ns	ns
ENSSSCG00000040040	ns	ns	ns	ns	ns	ns	ns	ns	ns	ns	ns	ns	ns	ns	ns	ns	ns	ns	ns	ns	ns	ns	ns	ns	ns
ENSSSCG00000040051	ns	ns	ns	ns	ns	ns	ns	ns	ns	ns	ns	ns	ns	ns	ns	ns	ns	ns	ns	ns	ns	ns	ns	ns	ns
ENSSSCG00000040109	ns	ns	ns	ns	ns	ns	ns	ns	ns	ns	ns	ns	ns	ns	ns	ns	ns	ns	ns	ns	ns	ns	ns	ns	ns
ENSSSCG00000040118	ns	ns	ns	0.017444568 (-0.3736)	ns	ns	ns	ns	ns	ns	ns	ns	ns	ns	ns	ns	ns	ns	ns	ns	ns	ns	ns	ns	ns
ENSSSCG00000040135	ns	ns	ns	ns	ns	ns	ns	ns	ns	ns	ns	ns	ns	ns	ns	0.003761268 (-0.44721)	ns	ns	ns	ns	ns	ns	ns	ns	ns
ENSSSCG00000040146	ns	0.014455389 (-0.38353)	ns	ns	ns	0.020952355 (0.36363)	ns	ns	ns	ns	ns	ns	ns	ns	ns	ns	ns	ns	ns	ns	ns	ns	ns	ns	ns
ENSSSCG00000040153	ns	ns	ns	ns	ns	ns	ns	ns	ns	ns	ns	ns	ns	ns	ns	ns	ns	ns	ns	ns	ns	ns	ns	ns	ns
ENSSSCG00000040157	ns	ns	ns	ns	ns	ns	ns	ns	ns	ns	ns	ns	ns	ns	ns	ns	ns	ns	ns	ns	ns	ns	ns	ns	ns
ENSSSCG00000040241	ns	ns	ns	ns	ns	ns	ns	ns	ns	ns	0.011472975 (-0.39535)	ns	ns	ns	ns	ns	ns	ns	ns	ns	ns	ns	ns	ns	ns
ENSSSCG00000040260	ns	ns	ns	ns	ns	ns	ns	ns	ns	ns	ns	ns	ns	ns	ns	ns	ns	ns	ns	0.039207549 (0.3271)	ns	ns	ns	ns	ns
ENSSSCG00000040273	ns	ns	0.040798675 (-0.32464)	ns	ns	ns	ns	ns	ns	ns	ns	ns	ns	ns	ns	ns	ns	ns	ns	ns	ns	ns	ns	ns	ns
ENSSSCG00000040412	ns	ns	ns	ns	ns	ns	ns	ns	ns	ns	ns	ns	ns	ns	ns	ns	ns	ns	ns	ns	ns	0.004489981 (-0.43949)	ns	ns	ns
ENSSSCG00000040448	ns	0.005742621 (-0.42846)	ns	ns	ns	0.030028409 (0.34314)	ns	ns	0.013579086 (-0.38677)	ns	ns	ns	ns	ns	0.009766355 (-0.40335)	0.032545582 (-0.33838)	ns	0.04094349 (-0.32442)	ns	ns	0.034809882 (-0.33435)	ns	ns	ns	ns
ENSSSCG00000040461	ns	ns	ns	ns	ns	ns	ns	ns	0.043754381 (-0.32027)	ns	ns	ns	ns	ns	0.000166486 (-0.55988)	0.000380373 (-0.53363)	0.005223501 (-0.43275)	ns	0.043125013 (-0.32118)	ns	0.014589191 (-0.38305)	ns	ns	ns	ns
ENSSSCG00000040538	ns	ns	ns	ns	ns	ns	ns	ns	ns	ns	ns	ns	ns	ns	ns	ns	ns	ns	ns	ns	ns	ns	ns	ns	ns
ENSSSCG00000040763	ns	ns	ns	ns	ns	ns	ns	ns	ns	ns	ns	ns	ns	ns	ns	ns	ns	ns	ns	ns	ns	ns	0.035785238 (0.33268)	ns	ns
ENSSSCG00000040802	ns	ns	ns	ns	ns	ns	ns	ns	ns	ns	ns	ns	ns	ns	ns	ns	ns	ns	ns	ns	ns	ns	ns	ns	0.032414646 (-0.33862)
ENSSSCG00000040839	ns	ns	ns	ns	ns	ns	ns	ns	ns	ns	ns	ns	ns	ns	ns	ns	ns	ns	ns	ns	ns	ns	ns	ns	ns
ENSSSCG00000040858	ns	ns	ns	ns	ns	ns	ns	ns	ns	ns	ns	ns	ns	ns	ns	ns	ns	ns	ns	ns	ns	ns	ns	ns	ns
ENSSSCG00000040913	ns	0.023672479 (-0.35682)	ns	ns	ns	0.016628196 (0.37616)	ns	ns	ns	ns	ns	ns	ns	ns	ns	ns	ns	ns	ns	ns	ns	ns	ns	ns	ns
ENSSSCG00000040984	ns	ns	ns	ns	ns	ns	ns	ns	ns	ns	0.035832517 (-0.3326)	ns	ns	ns	ns	ns	ns	ns	ns	ns	ns	ns	ns	ns	ns
ENTPD5	ns	ns	ns	ns	ns	ns	ns	ns	ns	ns	ns	0.028816494 (0.34555)	0.020872813 (0.36384)	ns	ns	ns	ns	ns	ns	ns	ns	ns	ns	ns	ns
EP300	0.00789231 (-0.41365)	ns	ns	ns	ns	ns	ns	ns	ns	0.039822356 (0.32614)	0.029204231 (-0.34477)	ns	ns	ns	ns	0.029194236 (0.34479)	ns	ns	ns	ns	ns	ns	ns	ns	ns
EPB41L2	ns	ns	ns	ns	ns	ns	ns	ns	ns	ns	ns	ns	ns	ns	ns	ns	ns	ns	ns	ns	ns	ns	ns	ns	ns
EPB41L3	ns	ns	ns	ns	ns	ns	ns	ns	0.037568879 (0.32972)	ns	0.018467762 (-0.37053)	ns	ns	ns	ns	ns	ns	ns	ns	ns	ns	ns	ns	ns	ns
EPB41L5	ns	ns	ns	ns	ns	ns	ns	ns	ns	ns	ns	ns	ns	ns	ns	ns	ns	ns	ns	ns	ns	ns	ns	ns	ns
EPC1	ns	ns	ns	ns	ns	0.020575844 (0.36463)	ns	ns	ns	ns	ns	ns	ns	ns	ns	ns	ns	ns	ns	ns	ns	ns	ns	ns	ns
EPHA10	ns	ns	ns	ns	ns	ns	ns	ns	0.009502853 (-0.40469)	ns	ns	ns	ns	ns	ns	ns	ns	ns	ns	ns	ns	ns	ns	ns	ns
EPN2	ns	ns	ns	0.040217073 (-0.32553)	ns	ns	ns	ns	ns	ns	ns	ns	ns	ns	ns	ns	ns	ns	ns	ns	ns	ns	ns	ns	ns
EPOP	ns	ns	ns	ns	ns	ns	ns	ns	0.020853912 (-0.36389)	ns	ns	ns	ns	ns	ns	0.010107564 (-0.40166)	ns	ns	ns	ns	ns	ns	ns	ns	ns
EPRS	0.034299041 (-0.33524)	ns	ns	ns	ns	ns	ns	ns	ns	ns	ns	ns	ns	ns	ns	ns	ns	ns	ns	ns	ns	ns	ns	ns	ns
EPS15	0.027904202 (-0.34742)	ns	ns	ns	ns	ns	ns	ns	ns	ns	0.003712669 (-0.44777)	ns	ns	ns	ns	ns	ns	ns	0.038412368 (-0.32836)	0.016241416 (-0.37741)	ns	ns	ns	ns	ns
ERBIN	0.022674037 (-0.35924)	ns	ns	ns	ns	ns	ns	ns	ns	ns	ns	ns	ns	ns	ns	ns	ns	ns	ns	ns	ns	ns	ns	ns	ns
ERC1	ns	ns	ns	ns	ns	ns	ns	ns	ns	ns	ns	ns	ns	ns	ns	ns	ns	ns	ns	ns	ns	ns	ns	ns	ns
ERC2	ns	0.022512435 (-0.35964)	ns	ns	ns	ns	ns	ns	ns	ns	ns	ns	ns	ns	ns	ns	ns	ns	ns	ns	ns	ns	ns	ns	ns
ERCC1	ns	0.030388187 (-0.34244)	ns	ns	ns	0.028851117 (0.34548)	ns	ns	ns	ns	ns	ns	ns	ns	ns	ns	ns	ns	ns	ns	ns	ns	ns	ns	ns
ERCC8	ns	ns	ns	0.001261175 (0.49126)	ns	ns	ns	0.014735324 (0.38253)	ns	ns	ns	ns	ns	ns	ns	ns	ns	ns	ns	ns	ns	ns	ns	ns	ns
ERGIC1	ns	0.026624592 (-0.35013)	ns	ns	ns	ns	ns	ns	0.007145536 (-0.41835)	ns	ns	ns	ns	ns	ns	ns	ns	ns	ns	ns	ns	ns	ns	ns	ns
ERGIC3	ns	ns	ns	ns	ns	ns	ns	ns	ns	ns	ns	ns	ns	ns	ns	ns	ns	ns	ns	ns	ns	ns	ns	ns	ns
ERICH2	0.016450873 (-0.37673)	ns	ns	ns	ns	ns	ns	ns	0.001353222 (0.48859)	ns	ns	ns	ns	ns	ns	ns	ns	ns	ns	ns	ns	ns	ns	ns	ns
ERMARD	ns	ns	ns	ns	ns	ns	ns	ns	ns	ns	0.03341846 (-0.3368)	ns	ns	ns	ns	ns	ns	ns	ns	ns	ns	ns	ns	ns	ns
ERO1B	ns	ns	ns	ns	ns	ns	ns	ns	ns	ns	ns	ns	ns	ns	ns	ns	ns	ns	ns	ns	ns	ns	ns	ns	ns
ESCO2	ns	ns	ns	ns	ns	ns	ns	ns	0.019344854 (0.36801)	ns	ns	ns	ns	ns	ns	ns	ns	ns	ns	ns	ns	ns	ns	ns	ns
ESD	0.009215123 (-0.40619)	ns	ns	ns	ns	ns	ns	ns	ns	ns	ns	ns	ns	ns	ns	ns	ns	ns	ns	ns	ns	ns	0.019073226 (0.36878)	ns	ns
ESPN	ns	0.013442724 (-0.38729)	ns	ns	ns	0.008387499 (0.41074)	ns	ns	0.024733357 (-0.35434)	ns	ns	ns	ns	ns	ns	ns	ns	ns	ns	ns	ns	ns	ns	ns	ns
ESR1	ns	ns	ns	ns	ns	ns	ns	ns	ns	0.045342481 (0.31802)	0.039188462 (-0.32713)	ns	0.017925062 (0.37214)	ns	ns	ns	ns	ns	ns	ns	ns	ns	ns	ns	ns
ETFA	ns	ns	ns	ns	ns	ns	ns	ns	ns	ns	ns	ns	ns	ns	ns	ns	ns	ns	ns	ns	ns	ns	ns	ns	ns
ETNK2	ns	0.034219246 (-0.33538)	ns	ns	ns	ns	ns	ns	ns	ns	ns	ns	ns	ns	ns	ns	0.019062708 (-0.36881)	ns	ns	ns	ns	ns	ns	0.003815721 (0.44659)	ns
EVI5	ns	ns	ns	ns	ns	ns	ns	ns	0.00461049 (0.43832)	0.03939884 (0.3268)	ns	ns	ns	0.026880283 (0.34958)	ns	ns	ns	ns	ns	ns	ns	ns	ns	ns	ns
EVL	0.000132331 (0.5668)	0.008354373 (-0.41093)	ns	ns	ns	ns	ns	ns	0.047569283 (-0.31497)	ns	ns	ns	ns	ns	ns	ns	ns	ns	ns	ns	ns	ns	ns	ns	ns
EWSR1	0.041673845 (-0.32332)	ns	ns	ns	ns	ns	ns	ns	ns	ns	ns	ns	ns	ns	ns	ns	ns	ns	ns	ns	ns	ns	ns	ns	ns
EXD1	ns	ns	ns	ns	ns	ns	ns	ns	ns	ns	ns	ns	ns	ns	ns	ns	ns	ns	ns	ns	ns	ns	ns	ns	ns
EXD2	ns	ns	ns	ns	ns	ns	ns	ns	ns	ns	ns	ns	ns	ns	ns	ns	ns	ns	ns	ns	ns	ns	0.020345261 (0.36525)	ns	ns
EXOC2	ns	0.034236332 (-0.33535)	ns	ns	ns	ns	0.026251699 (0.35094)	ns	ns	ns	ns	ns	ns	ns	ns	ns	ns	ns	ns	ns	ns	ns	ns	ns	ns
EXOC3	ns	ns	ns	ns	ns	ns	ns	ns	ns	ns	ns	ns	ns	ns	ns	ns	ns	ns	ns	ns	ns	ns	ns	ns	ns
EXOC4	ns	ns	ns	ns	ns	ns	ns	ns	ns	ns	ns	ns	ns	ns	ns	ns	ns	ns	ns	ns	ns	ns	ns	ns	ns
EXOC6	ns	ns	ns	0.012317663 (0.39176)	ns	ns	ns	ns	ns	ns	ns	ns	ns	ns	ns	ns	ns	ns	ns	ns	ns	ns	ns	ns	0.03700083 (0.33065)
EXOC6B	ns	ns	ns	ns	ns	ns	ns	ns	ns	ns	ns	ns	ns	ns	ns	ns	ns	ns	ns	ns	ns	ns	ns	ns	ns
EXOC7	0.01393589 (0.38543)	0.000888807 (-0.50421)	ns	ns	ns	0.013020237 (0.38893)	ns	ns	ns	0.028140911 (-0.34693)	ns	ns	ns	ns	ns	ns	ns	ns	ns	ns	ns	ns	ns	ns	ns
EXOG	ns	ns	ns	ns	ns	ns	ns	ns	ns	ns	0.014160851 (-0.3846)	ns	ns	ns	ns	ns	ns	ns	ns	ns	ns	ns	ns	ns	ns
EXT2	ns	ns	ns	ns	ns	ns	ns	ns	ns	ns	ns	ns	ns	ns	ns	ns	ns	ns	ns	ns	ns	ns	ns	ns	ns
EXTL3	ns	ns	ns	ns	ns	ns	ns	ns	ns	ns	ns	ns	ns	ns	ns	ns	ns	ns	ns	ns	ns	ns	ns	ns	ns
EYA2	0.045235179 (0.31817)	0.02224789 (-0.3603)	ns	ns	ns	ns	ns	ns	ns	ns	ns	ns	ns	ns	ns	ns	ns	ns	ns	ns	ns	ns	ns	ns	ns
EYA3	ns	ns	ns	ns	ns	ns	ns	ns	ns	ns	ns	ns	ns	ns	ns	ns	ns	ns	ns	ns	ns	ns	ns	ns	ns
EZH1	ns	ns	ns	ns	ns	ns	ns	ns	ns	0.044405246 (0.31934)	ns	ns	ns	ns	ns	ns	ns	ns	ns	ns	ns	ns	ns	ns	ns
EZH2	ns	ns	ns	ns	ns	ns	ns	ns	ns	ns	ns	ns	ns	ns	ns	ns	ns	ns	ns	ns	ns	ns	ns	ns	ns
EZR	0.028678347 (-0.34583)	ns	ns	ns	ns	ns	ns	ns	ns	ns	ns	ns	ns	ns	ns	ns	ns	ns	ns	ns	ns	ns	ns	ns	ns
FAF1	ns	ns	ns	ns	ns	ns	ns	ns	ns	ns	ns	ns	ns	ns	ns	ns	ns	ns	ns	ns	ns	ns	ns	ns	ns
FAF2	ns	0.035696728 (-0.33283)	ns	ns	ns	ns	ns	ns	ns	ns	0.008278091 (-0.41137)	ns	0.022508407 (0.35965)	ns	ns	ns	ns	ns	ns	ns	ns	ns	ns	ns	ns
FAM104A	ns	ns	ns	0.015213029 (-0.38086)	ns	ns	ns	ns	ns	ns	ns	ns	ns	ns	ns	ns	ns	ns	ns	ns	ns	ns	ns	0.018508758 (-0.37041)	ns
FAM107A	ns	ns	ns	ns	ns	ns	ns	ns	0.03887145 (-0.32763)	ns	0.020153539 (-0.36577)	ns	ns	ns	ns	ns	ns	ns	ns	ns	ns	ns	ns	ns	ns
FAM114A2	ns	ns	ns	ns	ns	ns	ns	ns	ns	ns	ns	ns	ns	ns	ns	ns	ns	ns	ns	ns	ns	ns	ns	ns	ns
FAM117A	ns	ns	ns	ns	ns	ns	ns	ns	ns	ns	ns	ns	ns	ns	ns	0.033451982 (-0.33674)	ns	ns	ns	ns	ns	ns	ns	ns	ns
FAM117B	ns	ns	ns	5.60249E-05 (0.5914)	ns	ns	ns	0.001403455 (0.4872)	0.009232174 (0.4061)	ns	ns	ns	ns	ns	ns	ns	ns	ns	ns	ns	ns	ns	ns	ns	ns
FAM118A	ns	0.006254029 (-0.42455)	ns	ns	ns	ns	ns	ns	ns	ns	ns	ns	ns	ns	ns	ns	ns	ns	ns	ns	ns	ns	ns	ns	ns
FAM122B	0.00222847 (-0.46904)	ns	ns	ns	ns	ns	ns	ns	ns	ns	0.04809259 (-0.31427)	ns	ns	ns	ns	0.028762157 (0.34566)	ns	ns	ns	ns	ns	ns	ns	ns	ns
FAM135A	ns	ns	ns	0.043310979 (0.32091)	ns	ns	ns	ns	0.010167126 (0.40137)	ns	ns	ns	ns	ns	0.019366155 (0.36795)	0.014480397 (0.38344)	0.047102241 (0.3156)	ns	ns	ns	ns	ns	ns	ns	ns
FAM135B	0.047072713 (-0.31564)	ns	ns	ns	ns	ns	ns	ns	0.042009302 (0.32282)	ns	ns	ns	ns	ns	ns	ns	ns	ns	ns	ns	ns	ns	ns	ns	ns
FAM13B	ns	ns	ns	0.009920576 (0.40258)	ns	ns	ns	ns	0.012300701 (0.39183)	ns	ns	ns	0.041935314 (0.32293)	ns	ns	ns	ns	ns	ns	ns	ns	ns	ns	ns	ns
FAM155A	ns	ns	ns	ns	ns	ns	ns	ns	ns	ns	ns	ns	ns	ns	ns	ns	ns	ns	ns	ns	ns	ns	ns	ns	ns
FAM159A	ns	0.049574868 (-0.31232)	ns	ns	ns	ns	ns	ns	ns	ns	ns	ns	ns	0.000726619 (0.51144)	ns	0.019447992 (0.36772)	ns	0.032786759 (0.33794)	ns	0.048010051 (0.31438)	ns	ns	ns	ns	ns
FAM160A2	ns	ns	ns	ns	ns	ns	ns	ns	0.007257371 (-0.41762)	0.005480766 (-0.43058)	ns	ns	ns	ns	ns	0.043914624 (-0.32004)	ns	ns	ns	ns	ns	ns	ns	ns	ns
FAM161A	ns	ns	ns	ns	ns	ns	ns	ns	0.001067617 (0.49749)	ns	ns	ns	0.003500682 (0.45029)	ns	ns	ns	ns	ns	ns	ns	ns	ns	ns	ns	ns
FAM172A	ns	ns	ns	ns	ns	ns	ns	ns	ns	ns	ns	ns	ns	0.017441315 (0.37361)	ns	ns	ns	ns	ns	ns	ns	ns	ns	0.048438996 (0.31381)	ns
FAM177A1	ns	ns	ns	ns	ns	ns	ns	ns	ns	ns	ns	ns	ns	ns	ns	ns	ns	ns	ns	ns	ns	ns	ns	0.024253747 (-0.35545)	ns
FAM178B	ns	0.014253887 (-0.38426)	0.024908108 (-0.35394)	ns	ns	ns	ns	ns	0.006682675 (-0.42148)	ns	ns	ns	ns	ns	ns	ns	ns	ns	ns	ns	ns	ns	ns	ns	ns
FAM183A	0.032197381 (-0.33902)	ns	ns	ns	ns	ns	ns	ns	ns	ns	ns	ns	ns	ns	ns	ns	ns	ns	ns	ns	ns	ns	ns	ns	ns
FAM186B	ns	ns	ns	ns	ns	ns	ns	ns	ns	ns	ns	ns	ns	ns	ns	ns	ns	ns	ns	ns	ns	ns	ns	ns	ns
FAM187B	ns	ns	ns	0.020560902 (0.36467)	ns	ns	ns	ns	ns	ns	ns	ns	ns	ns	ns	ns	ns	ns	ns	ns	0.024087081 (-0.35584)	ns	ns	ns	ns
FAM193A	0.026652387 (0.35007)	ns	ns	0.017945043 (-0.37208)	ns	ns	ns	0.017851955 (-0.37236)	0.008459365 (-0.41033)	ns	ns	ns	ns	ns	ns	ns	ns	ns	ns	ns	ns	ns	ns	ns	ns
FAM208A	ns	ns	ns	0.004110653 (0.44336)	ns	ns	ns	ns	ns	ns	ns	ns	ns	ns	ns	ns	ns	ns	ns	ns	ns	ns	ns	ns	ns
FAM209B	ns	ns	ns	ns	ns	ns	ns	ns	0.011117144 (0.39693)	ns	ns	ns	ns	ns	ns	ns	ns	ns	ns	ns	ns	ns	ns	ns	ns
FAM20B	ns	ns	ns	0.046991587 (0.31575)	ns	ns	ns	ns	ns	ns	0.046019604 (-0.31708)	ns	ns	ns	ns	ns	ns	ns	ns	ns	ns	ns	ns	ns	ns
FAM214B	ns	0.028732554 (-0.34572)	ns	ns	ns	ns	ns	ns	0.00698728 (-0.4194)	ns	ns	ns	ns	ns	0.046763568 (-0.31606)	ns	0.031938245 (-0.3395)	0.049344463 (-0.31262)	ns	ns	ns	ns	ns	ns	ns
FAM219A	ns	ns	ns	ns	ns	ns	ns	ns	0.003576817 (-0.44937)	ns	ns	ns	ns	ns	ns	ns	ns	ns	ns	ns	ns	ns	ns	ns	ns
FAM222B	ns	ns	ns	ns	ns	ns	ns	ns	0.001319812 (-0.48954)	ns	ns	ns	ns	ns	ns	ns	ns	ns	ns	ns	ns	ns	ns	ns	ns
FAM227B	ns	ns	ns	0.032354778 (0.33873)	ns	ns	ns	ns	ns	ns	ns	ns	ns	ns	ns	ns	ns	ns	ns	ns	ns	ns	ns	ns	ns
FAM229B	0.029344465 (-0.34449)	ns	ns	0.000318863 (0.53942)	ns	ns	ns	0.001996405 (0.47345)	ns	ns	0.036332037 (0.33176)	ns	ns	ns	ns	ns	ns	ns	ns	ns	ns	ns	ns	ns	ns
FAM46C	ns	ns	ns	ns	ns	ns	ns	ns	0.024343886 (-0.35524)	ns	ns	ns	0.017765879 (-0.37262)	ns	ns	ns	ns	ns	ns	ns	ns	ns	ns	ns	ns
FAM50B	ns	ns	ns	ns	ns	ns	ns	ns	ns	ns	0.01842003 (0.37067)	ns	ns	ns	ns	ns	ns	ns	ns	ns	ns	ns	ns	ns	0.016367435 (-0.377)
FAM53B	ns	ns	0.035449851 (-0.33325)	ns	ns	ns	0.019476525 (0.36764)	ns	ns	ns	ns	ns	ns	ns	ns	ns	ns	ns	ns	ns	ns	ns	ns	ns	ns
FAM57A	ns	ns	0.033715528 (0.33627)	ns	ns	ns	ns	ns	ns	ns	ns	ns	0.026945692 (-0.34944)	ns	ns	ns	ns	ns	ns	ns	ns	ns	ns	ns	ns
FAM71A	ns	ns	ns	ns	ns	ns	ns	ns	ns	ns	ns	ns	ns	ns	ns	ns	ns	ns	ns	ns	ns	ns	ns	ns	ns
FAM71B	ns	ns	ns	0.01337238 (-0.38756)	ns	ns	ns	ns	ns	ns	ns	ns	ns	ns	ns	ns	ns	ns	ns	ns	ns	ns	ns	0.042462247 (-0.32215)	ns
FAM71D	ns	ns	ns	0.022524521 (0.35961)	ns	ns	ns	ns	ns	ns	ns	ns	ns	ns	ns	0.013101777 (0.38861)	ns	ns	ns	ns	ns	ns	ns	ns	ns
FAM71E1	ns	ns	ns	ns	ns	ns	ns	ns	ns	ns	ns	ns	ns	ns	ns	ns	ns	ns	ns	ns	ns	ns	ns	ns	ns
FAM71F1	ns	ns	ns	ns	ns	ns	ns	ns	ns	ns	0.000147102 (-0.56363)	ns	ns	0.03246915 (0.33852)	ns	ns	ns	ns	ns	ns	ns	ns	ns	ns	ns
FAM71F2	ns	ns	ns	ns	ns	ns	ns	ns	ns	ns	ns	ns	ns	ns	ns	ns	ns	ns	ns	ns	ns	ns	ns	ns	ns
FAM78A	ns	ns	ns	ns	ns	ns	ns	ns	ns	ns	ns	ns	ns	ns	ns	ns	ns	ns	ns	ns	ns	ns	ns	ns	ns
FAM81B	ns	ns	ns	ns	ns	ns	ns	ns	ns	ns	ns	ns	ns	ns	ns	ns	ns	ns	ns	ns	ns	0.047480036 (0.31509)	ns	ns	ns
FAM83F	ns	ns	ns	ns	ns	ns	ns	ns	6.66602E-06 (-0.64473)	ns	ns	ns	0.040022554 (-0.32583)	ns	ns	ns	ns	ns	ns	ns	ns	ns	ns	ns	ns
FANCC	ns	ns	ns	ns	ns	ns	ns	ns	ns	ns	ns	ns	ns	ns	ns	ns	ns	ns	ns	ns	ns	ns	ns	ns	ns
FANCD2	ns	ns	ns	0.033524708 (0.33661)	ns	ns	ns	ns	ns	ns	ns	ns	ns	ns	ns	ns	ns	ns	ns	ns	ns	ns	ns	ns	ns
FANCI	ns	ns	ns	0.034207859 (0.3354)	ns	ns	ns	ns	ns	ns	ns	ns	ns	ns	ns	ns	ns	ns	ns	0.04628108 (-0.31672)	ns	ns	ns	ns	ns
FANK1	ns	ns	ns	ns	ns	ns	ns	ns	ns	ns	ns	ns	ns	ns	ns	ns	ns	ns	ns	ns	ns	ns	ns	ns	ns
FAR1	ns	ns	0.047695948 (-0.3148)	0.032273287 (-0.33888)	ns	ns	ns	ns	ns	ns	ns	ns	ns	ns	ns	ns	ns	ns	ns	ns	ns	ns	ns	ns	ns
FARS2	ns	0.000707198 (-0.5124)	0.037507459 (-0.32982)	ns	ns	0.010962529 (0.39763)	ns	ns	ns	ns	ns	ns	ns	ns	ns	ns	0.049367464 (0.31259)	ns	ns	ns	ns	ns	ns	ns	ns
FASN	0.049945314 (-0.31184)	ns	ns	ns	ns	ns	ns	ns	ns	ns	ns	ns	ns	ns	ns	ns	ns	ns	ns	ns	ns	ns	ns	ns	ns
FAXC	ns	ns	0.009518412 (-0.40461)	ns	ns	ns	ns	ns	ns	ns	ns	ns	ns	ns	ns	ns	ns	ns	ns	ns	ns	ns	ns	0.041420354 (-0.3237)	ns
FBF1	ns	0.023425748 (-0.35741)	ns	ns	ns	ns	ns	ns	ns	ns	0.001839266 (-0.4767)	ns	ns	ns	ns	ns	ns	ns	ns	ns	ns	ns	ns	ns	ns
FBRS	ns	ns	ns	ns	ns	ns	ns	ns	ns	ns	ns	ns	ns	ns	ns	ns	ns	ns	ns	ns	ns	ns	ns	ns	ns
FBXL13	ns	ns	ns	ns	ns	ns	ns	ns	ns	ns	ns	ns	ns	ns	ns	ns	ns	ns	ns	ns	ns	ns	ns	ns	0.013349001 (0.38765)
FBXL15	0.02649981 (0.3504)	ns	ns	ns	ns	0.03553786 (0.3331)	ns	ns	0.039220278 (-0.32708)	ns	ns	ns	ns	ns	ns	ns	ns	ns	ns	ns	ns	ns	ns	ns	ns
FBXL17	ns	ns	ns	0.020688198 (0.36433)	ns	ns	ns	ns	ns	ns	ns	ns	ns	ns	ns	ns	ns	ns	ns	ns	ns	ns	ns	ns	ns
FBXL19	ns	ns	ns	ns	ns	ns	ns	ns	0.012204157 (-0.39223)	ns	ns	ns	ns	ns	ns	0.049605654 (-0.31228)	ns	ns	ns	ns	ns	ns	ns	ns	ns
FBXL2	0.00489826 (0.43563)	ns	ns	ns	ns	ns	ns	ns	ns	ns	ns	ns	ns	ns	0.039706486 (0.32632)	ns	0.012307968 (0.3918)	ns	ns	ns	ns	ns	ns	ns	ns
FBXL20	ns	ns	ns	0.001338713 (0.489)	ns	ns	ns	0.006754832 (0.42098)	ns	ns	ns	ns	ns	ns	ns	ns	ns	ns	ns	0.030908308 (-0.34144)	ns	ns	ns	ns	ns
FBXO11	0.016575142 (-0.37633)	ns	ns	ns	ns	ns	ns	ns	0.004356324 (0.44082)	ns	ns	ns	ns	ns	ns	ns	ns	ns	ns	ns	ns	ns	ns	ns	ns
FBXO15	ns	ns	ns	ns	ns	ns	ns	ns	ns	ns	ns	ns	0.025398422 (0.35283)	ns	ns	ns	ns	ns	ns	ns	ns	ns	ns	ns	ns
FBXO22	ns	ns	ns	ns	ns	ns	ns	ns	ns	0.011114922 (0.39694)	0.043949523 (-0.31999)	0.015946524 (0.37838)	0.004682868 (0.43763)	ns	ns	ns	ns	ns	ns	ns	ns	ns	ns	ns	ns
FBXO24	ns	0.018035193 (-0.37181)	ns	ns	ns	0.047353834 (0.31526)	ns	ns	ns	ns	ns	ns	ns	ns	0.032996227 (-0.33756)	0.008241895 (-0.41158)	ns	ns	ns	ns	ns	ns	ns	ns	ns
FBXO31	ns	ns	ns	0.005451783 (-0.43082)	ns	ns	ns	0.039590891 (-0.3265)	ns	ns	ns	ns	ns	ns	ns	0.036039963 (-0.33225)	ns	ns	ns	ns	ns	ns	ns	ns	ns
FBXO36	ns	ns	ns	0.029530625 (0.34412)	ns	ns	ns	ns	ns	ns	ns	ns	ns	ns	ns	ns	ns	ns	ns	ns	ns	ns	ns	ns	ns
FBXO38	ns	0.042666338 (-0.32185)	ns	ns	ns	ns	ns	ns	ns	ns	ns	ns	ns	ns	ns	ns	ns	ns	ns	ns	ns	ns	ns	ns	ns
FBXO45	ns	0.031013206 (-0.34124)	ns	ns	ns	ns	ns	ns	ns	ns	ns	ns	0.037544301 (0.32976)	ns	ns	ns	0.030341732 (0.34253)	ns	ns	ns	ns	ns	ns	0.049914359 (0.31188)	ns
FBXO47	ns	ns	ns	0.015071528 (0.38135)	ns	ns	ns	0.04503543 (0.31845)	ns	ns	ns	ns	ns	ns	ns	ns	ns	ns	ns	ns	ns	ns	ns	ns	ns
FBXO6	ns	0.010938399 (-0.39774)	ns	ns	ns	0.025234102 (0.3532)	ns	ns	0.02248023 (-0.35972)	ns	ns	ns	ns	ns	ns	ns	ns	ns	ns	ns	ns	ns	ns	ns	ns
FBXW11	ns	ns	ns	ns	ns	ns	ns	ns	ns	ns	ns	ns	ns	ns	ns	ns	ns	ns	ns	ns	ns	ns	ns	ns	ns
FBXW4	ns	ns	ns	ns	ns	ns	ns	ns	ns	ns	ns	ns	ns	ns	ns	ns	ns	ns	ns	ns	ns	ns	ns	ns	ns
FBXW7	ns	ns	ns	ns	ns	ns	ns	ns	ns	ns	ns	ns	ns	ns	ns	ns	0.025220818 (0.35323)	ns	ns	ns	ns	ns	ns	ns	ns
FBXW8	ns	ns	ns	ns	ns	ns	ns	ns	ns	ns	ns	ns	ns	ns	ns	ns	ns	ns	ns	ns	ns	ns	ns	ns	ns
FCHO2	ns	ns	ns	0.011944337 (0.39332)	ns	ns	ns	ns	ns	ns	ns	ns	ns	ns	ns	ns	ns	ns	ns	ns	ns	ns	ns	ns	ns
FCHSD2	ns	ns	ns	ns	ns	ns	ns	ns	ns	ns	ns	ns	ns	ns	ns	ns	ns	ns	ns	ns	ns	ns	ns	ns	ns
FDFT1	ns	ns	ns	ns	ns	ns	ns	ns	ns	ns	ns	ns	ns	ns	ns	ns	ns	ns	ns	ns	ns	ns	ns	ns	ns
FEM1C	0.015428851 (-0.38012)	ns	ns	ns	ns	ns	ns	ns	0.005873701 (0.42743)	ns	ns	ns	ns	ns	ns	ns	ns	ns	ns	ns	ns	ns	ns	ns	ns
FEN1	ns	ns	0.011094943 (-0.39703)	ns	0.003590204 (0.44921)	ns	0.010663076 (0.39901)	ns	ns	ns	ns	ns	ns	ns	ns	0.049821586 (-0.312)	ns	ns	ns	ns	ns	ns	ns	ns	ns
FGD6	ns	ns	ns	ns	ns	ns	ns	ns	ns	ns	ns	ns	ns	ns	ns	ns	ns	ns	ns	ns	ns	ns	ns	ns	ns
FGF14	ns	ns	ns	0.040903954 (0.32448)	ns	ns	ns	ns	ns	ns	ns	ns	ns	ns	ns	ns	ns	ns	ns	ns	ns	ns	ns	ns	ns
FGFR1OP	ns	ns	ns	ns	ns	ns	ns	ns	0.020572108 (0.36464)	ns	ns	ns	ns	ns	ns	ns	ns	ns	ns	ns	ns	ns	ns	ns	ns
FGGY	ns	0.045564892 (-0.31771)	ns	ns	ns	ns	ns	ns	ns	ns	ns	ns	ns	ns	ns	ns	ns	ns	ns	ns	ns	ns	ns	ns	ns
FHAD1	ns	ns	ns	ns	ns	ns	ns	ns	ns	ns	ns	ns	ns	0.027388284 (0.3485)	ns	0.009687052 (0.40375)	ns	ns	ns	ns	ns	ns	ns	ns	ns
FHL2	ns	ns	ns	0.01229828 (0.39184)	ns	ns	ns	ns	ns	ns	ns	ns	ns	ns	ns	ns	ns	ns	ns	ns	ns	ns	ns	ns	ns
FIBP	ns	0.037171113 (-0.33037)	ns	ns	ns	ns	ns	ns	ns	ns	ns	ns	ns	ns	ns	ns	ns	ns	ns	ns	ns	ns	ns	0.001772747 (0.47815)	ns
FIP1L1	ns	ns	ns	ns	ns	ns	ns	ns	ns	ns	ns	ns	ns	ns	ns	ns	ns	ns	ns	ns	ns	ns	ns	ns	ns
FKBP15	0.015508237 (-0.37985)	ns	ns	ns	ns	ns	ns	ns	ns	ns	0.004203973 (-0.44238)	ns	ns	ns	ns	ns	ns	ns	ns	ns	ns	ns	ns	ns	ns
FKBP4	0.006865797 (-0.42022)	0.025478682 (0.35265)	ns	ns	ns	ns	ns	ns	ns	ns	ns	ns	ns	ns	ns	ns	ns	ns	ns	ns	ns	ns	ns	ns	ns
FKBP5	9.49102E-05 (-0.57655)	ns	ns	ns	ns	ns	ns	ns	ns	ns	ns	ns	ns	ns	ns	ns	ns	ns	ns	ns	ns	ns	ns	ns	ns
FKBP6	ns	ns	ns	ns	ns	ns	ns	ns	ns	ns	ns	ns	ns	ns	ns	ns	ns	ns	ns	ns	ns	ns	ns	ns	ns
FKBP8	0.044673435 (0.31896)	0.009936718 (-0.4025)	ns	ns	ns	0.049069115 (0.31298)	ns	ns	0.034037428 (-0.3357)	ns	ns	ns	ns	ns	ns	ns	ns	ns	ns	ns	ns	ns	ns	ns	ns
FLNB	ns	ns	ns	ns	ns	ns	ns	ns	ns	ns	ns	ns	ns	0.042625456 (0.32191)	ns	ns	ns	ns	ns	ns	ns	ns	ns	0.045356804 (0.318)	ns
FLVCR2	ns	ns	ns	ns	ns	ns	ns	ns	ns	0.006214794 (-0.42484)	ns	ns	ns	ns	0.011631383 (-0.39466)	ns	0.015934461 (-0.37842)	ns	ns	ns	ns	ns	ns	ns	ns
FMN1	ns	ns	ns	ns	ns	0.033890285 (0.33596)	ns	ns	ns	ns	0.003318064 (-0.45257)	ns	ns	ns	ns	ns	ns	ns	ns	ns	ns	0.002248421 (0.46868)	ns	ns	ns
FMNL2	ns	ns	ns	ns	ns	ns	ns	ns	ns	ns	ns	ns	ns	ns	ns	ns	ns	ns	ns	ns	ns	ns	ns	ns	ns
FN1	ns	ns	ns	ns	ns	ns	ns	ns	ns	ns	ns	ns	ns	ns	ns	ns	ns	ns	ns	ns	ns	ns	ns	ns	ns
FNBP4	ns	ns	ns	ns	ns	ns	ns	ns	ns	ns	ns	ns	ns	ns	ns	ns	ns	ns	ns	ns	ns	ns	ns	ns	ns
FNDC3B	0.023396617 (-0.35748)	ns	ns	ns	ns	ns	ns	ns	ns	ns	ns	ns	ns	ns	ns	ns	ns	ns	ns	ns	ns	ns	ns	ns	ns
FNDC8	ns	0.031648768 (-0.34004)	ns	0.012074845 (0.39277)	ns	ns	ns	ns	ns	ns	ns	ns	ns	ns	ns	ns	ns	ns	ns	ns	ns	ns	ns	ns	ns
FNIP1	ns	ns	ns	0.04596166 (0.31716)	ns	ns	ns	ns	ns	ns	ns	ns	ns	ns	ns	ns	ns	ns	ns	ns	ns	ns	ns	ns	0.032458243 (0.33854)
FOPNL	ns	ns	ns	ns	ns	ns	ns	ns	0.019760175 (0.36685)	ns	ns	ns	ns	ns	ns	ns	ns	ns	ns	ns	ns	ns	ns	ns	ns
FOXJ3	ns	ns	ns	ns	ns	ns	ns	ns	ns	ns	ns	0.048871023 (0.31324)	0.036349981 (0.33173)	ns	ns	ns	ns	ns	ns	ns	ns	ns	ns	ns	ns
FOXK2	ns	ns	ns	0.044005406 (-0.31991)	ns	ns	ns	ns	ns	ns	ns	ns	ns	ns	ns	ns	ns	ns	ns	ns	ns	ns	ns	ns	ns
FOXM1	ns	ns	ns	ns	ns	ns	ns	ns	ns	ns	ns	ns	ns	ns	ns	ns	ns	ns	ns	ns	ns	ns	ns	ns	ns
FOXP4	ns	0.02618769 (-0.35108)	ns	ns	ns	ns	ns	ns	0.03394116 (-0.33587)	ns	ns	ns	ns	ns	ns	0.041387094 (-0.32375)	ns	ns	ns	ns	ns	ns	ns	ns	ns
FRA10AC1	ns	ns	ns	ns	ns	ns	ns	ns	ns	ns	ns	ns	ns	ns	ns	ns	ns	ns	ns	ns	ns	ns	ns	ns	ns
FRAT2	ns	ns	ns	ns	ns	ns	ns	ns	ns	ns	ns	ns	ns	ns	ns	0.026458324 (-0.35049)	ns	ns	ns	ns	ns	ns	ns	ns	0.023550935 (-0.35711)
FRYL	ns	ns	ns	ns	ns	ns	ns	ns	ns	ns	ns	ns	ns	ns	ns	ns	ns	ns	ns	ns	ns	ns	ns	ns	ns
FSCN3	ns	ns	ns	0.011548505 (0.39502)	ns	0.04652913 (0.31638)	ns	ns	ns	ns	ns	ns	ns	0.034031759 (0.33571)	ns	ns	ns	ns	ns	ns	ns	ns	ns	ns	ns
FSIP1	ns	ns	ns	0.005122193 (0.43363)	ns	ns	ns	0.006639701 (0.42178)	ns	ns	ns	ns	ns	ns	ns	ns	ns	ns	ns	ns	ns	ns	ns	ns	ns
FTL	ns	ns	ns	ns	ns	ns	ns	ns	ns	ns	ns	ns	ns	ns	ns	ns	ns	ns	ns	ns	ns	ns	ns	ns	ns
FTO	ns	ns	ns	ns	ns	ns	ns	ns	ns	ns	ns	ns	ns	ns	ns	ns	ns	ns	ns	ns	ns	ns	ns	ns	ns
FTSJ3	ns	ns	ns	ns	ns	ns	ns	ns	ns	ns	ns	ns	ns	ns	ns	ns	ns	ns	ns	ns	ns	ns	ns	ns	ns
FUBP1	ns	ns	ns	ns	ns	ns	ns	ns	ns	ns	ns	ns	0.024581285 (0.35469)	ns	ns	ns	ns	ns	ns	ns	ns	ns	ns	ns	ns
FUNDC2	ns	ns	ns	ns	ns	ns	ns	ns	ns	ns	ns	ns	ns	ns	ns	ns	ns	ns	ns	ns	ns	ns	ns	ns	ns
FUT8	ns	ns	ns	0.035631934 (0.33294)	ns	ns	ns	ns	0.006034929 (0.42619)	ns	ns	ns	ns	ns	ns	ns	ns	ns	ns	ns	ns	ns	ns	ns	ns
FXR1	ns	ns	ns	ns	ns	ns	ns	ns	0.0028124 (0.45951)	ns	ns	ns	0.045256623 (0.31814)	ns	ns	ns	ns	ns	ns	ns	ns	ns	ns	ns	ns
FYTTD1	ns	ns	ns	ns	ns	ns	ns	ns	ns	ns	ns	ns	ns	ns	ns	ns	ns	ns	ns	ns	ns	ns	ns	ns	ns
FZD10	ns	0.033306919 (-0.337)	ns	ns	ns	0.034441911 (0.33499)	ns	ns	ns	ns	ns	ns	ns	ns	ns	ns	ns	ns	ns	ns	ns	ns	ns	ns	ns
G3BP1	ns	ns	ns	ns	ns	ns	ns	ns	ns	ns	ns	ns	ns	ns	ns	ns	ns	ns	ns	ns	ns	ns	ns	ns	ns
G6PD	ns	ns	ns	ns	ns	ns	ns	ns	ns	ns	ns	ns	ns	ns	ns	ns	ns	ns	ns	ns	ns	ns	1.74926E-07 (-0.71694)	ns	ns
GABARAP	ns	ns	ns	ns	ns	ns	ns	ns	ns	ns	0.025937473 (-0.35163)	ns	ns	ns	ns	ns	ns	ns	ns	ns	ns	ns	ns	ns	ns
GABARAPL1	ns	ns	ns	ns	ns	ns	ns	ns	ns	ns	ns	ns	ns	ns	ns	ns	ns	ns	ns	ns	ns	ns	ns	ns	ns
GADL1	ns	ns	ns	ns	ns	ns	ns	ns	ns	ns	ns	ns	ns	ns	ns	ns	ns	ns	ns	ns	ns	ns	ns	ns	ns
GAK	ns	ns	0.035826605 (-0.33261)	ns	ns	ns	ns	ns	ns	ns	ns	ns	ns	ns	ns	ns	ns	ns	ns	ns	ns	ns	ns	ns	ns
GALC	ns	ns	ns	ns	ns	ns	ns	ns	ns	ns	ns	ns	ns	ns	ns	ns	ns	ns	ns	ns	ns	ns	ns	ns	ns
GALK2	ns	0.013674175 (-0.38641)	ns	ns	ns	ns	ns	ns	ns	ns	0.018058627 (-0.37174)	ns	ns	ns	ns	ns	ns	ns	ns	ns	ns	ns	ns	ns	ns
GALM	0.001129692 (-0.49539)	ns	ns	ns	ns	ns	ns	ns	0.046748887 (0.31608)	ns	0.02232378 (-0.36011)	ns	ns	ns	ns	ns	ns	ns	ns	ns	ns	ns	ns	ns	ns
GALNS	0.032452791 (0.33855)	0.031039476 (-0.34119)	ns	ns	ns	ns	ns	ns	0.018484834 (-0.37048)	ns	ns	ns	ns	ns	ns	ns	ns	ns	ns	ns	ns	ns	ns	ns	ns
GALNT10	ns	ns	ns	ns	ns	ns	ns	ns	ns	ns	ns	ns	ns	ns	ns	ns	ns	ns	ns	ns	ns	ns	ns	ns	ns
GALNT11	ns	ns	ns	ns	ns	ns	ns	ns	ns	ns	ns	ns	ns	ns	ns	ns	ns	ns	ns	ns	ns	ns	ns	ns	ns
GALNT18	ns	ns	ns	ns	ns	ns	ns	ns	0.009425384 (0.40509)	ns	ns	ns	0.013170913 (0.38834)	ns	ns	ns	ns	ns	ns	ns	ns	ns	ns	ns	ns
GALNTL5	ns	ns	ns	ns	ns	ns	ns	ns	0.026615332 (0.35015)	ns	ns	ns	ns	ns	ns	ns	0.025469754 (0.35267)	ns	ns	ns	ns	ns	ns	ns	ns
GANAB	ns	0.005959046 (-0.42677)	ns	ns	ns	0.0233177 (0.35767)	ns	ns	ns	ns	ns	ns	ns	ns	ns	ns	ns	ns	ns	ns	ns	ns	ns	ns	ns
GANC	ns	ns	ns	ns	ns	ns	ns	ns	ns	ns	ns	ns	ns	ns	ns	ns	ns	ns	ns	ns	ns	ns	ns	ns	ns
GAPDHS	ns	ns	ns	ns	ns	ns	ns	ns	0.017663707 (-0.37293)	ns	ns	ns	ns	ns	ns	ns	ns	ns	ns	ns	ns	ns	ns	ns	ns
GAPVD1	ns	0.013119672 (-0.38854)	ns	ns	ns	ns	ns	ns	ns	ns	ns	ns	ns	ns	ns	ns	ns	ns	ns	ns	ns	ns	ns	ns	ns
GART	ns	ns	ns	ns	ns	ns	ns	ns	ns	ns	ns	ns	ns	ns	ns	ns	ns	ns	ns	ns	ns	ns	ns	ns	ns
GAS2	ns	ns	ns	ns	ns	ns	ns	ns	ns	ns	0.047651212 (-0.31486)	ns	ns	ns	ns	ns	ns	ns	ns	ns	ns	ns	ns	ns	ns
GAS2L3	ns	ns	ns	ns	ns	ns	ns	ns	ns	ns	ns	ns	ns	ns	ns	ns	ns	ns	ns	ns	ns	ns	ns	ns	ns
GAST	ns	ns	ns	ns	ns	ns	ns	ns	ns	ns	ns	ns	ns	ns	0.004312875 (0.44126)	0.000744836 (0.51056)	0.043984443 (0.31994)	ns	ns	ns	0.045918241 (0.31722)	ns	ns	ns	ns
GATAD2A	ns	ns	ns	ns	ns	ns	ns	ns	ns	ns	ns	ns	ns	ns	ns	ns	ns	ns	ns	ns	ns	ns	ns	ns	ns
GBA2	ns	0.040029026 (-0.32582)	ns	ns	ns	0.012738226 (0.39005)	ns	ns	ns	ns	0.025666774 (-0.35223)	ns	ns	ns	ns	ns	ns	ns	ns	ns	ns	ns	ns	0.038801989 (0.32774)	ns
GBF1	ns	ns	ns	ns	ns	ns	ns	ns	ns	ns	ns	ns	ns	ns	ns	ns	ns	ns	ns	ns	ns	ns	ns	ns	ns
GCA	ns	ns	ns	ns	ns	ns	ns	ns	ns	ns	ns	ns	ns	ns	ns	ns	ns	ns	ns	ns	ns	ns	ns	ns	ns
GDAP1L1	ns	ns	ns	ns	ns	ns	ns	ns	ns	ns	ns	ns	ns	ns	ns	ns	ns	ns	ns	ns	ns	ns	ns	ns	ns
GDE1	ns	ns	ns	0.008861395 (0.40809)	ns	ns	ns	ns	ns	ns	ns	ns	ns	ns	ns	ns	ns	ns	ns	ns	ns	ns	ns	0.017147389 (0.37452)	ns
GDI2	0.003650989 (-0.44849)	ns	ns	ns	ns	ns	ns	ns	0.035844345 (0.33258)	ns	ns	ns	ns	ns	ns	ns	ns	ns	ns	ns	ns	ns	ns	ns	ns
GEMIN4	ns	0.04652913 (-0.31638)	0.035933155 (-0.33243)	ns	ns	ns	ns	ns	ns	ns	ns	ns	ns	ns	ns	ns	ns	ns	ns	ns	ns	ns	ns	ns	0.047376085 (-0.31523)
GET4	ns	ns	ns	ns	ns	ns	ns	ns	0.002949987 (-0.45752)	ns	ns	ns	ns	ns	ns	ns	ns	ns	ns	0.022657834 (-0.35928)	ns	ns	ns	ns	ns
GFOD2	ns	ns	0.015745482 (-0.37905)	ns	ns	ns	ns	ns	ns	ns	ns	ns	ns	ns	ns	ns	ns	ns	ns	ns	ns	ns	ns	ns	ns
GFPT1	0.000890523 (-0.50414)	ns	ns	ns	ns	ns	ns	ns	ns	ns	ns	ns	ns	ns	ns	0.030290183 (0.34263)	ns	ns	ns	ns	ns	ns	ns	ns	ns
GFRA3	ns	0.006262174 (-0.42449)	ns	ns	ns	ns	ns	ns	ns	ns	ns	ns	ns	ns	ns	0.039131245 (-0.32722)	ns	ns	ns	ns	ns	ns	ns	ns	ns
GFRA4	ns	0.041968932 (-0.32288)	ns	ns	ns	ns	ns	ns	ns	ns	ns	ns	ns	ns	ns	0.009582823 (-0.40428)	ns	ns	ns	ns	ns	ns	ns	ns	ns
GGA1	0.019355502 (0.36798)	ns	ns	ns	ns	ns	ns	ns	0.041227744 (-0.32399)	ns	ns	ns	ns	ns	ns	ns	ns	ns	ns	ns	ns	ns	ns	ns	ns
GGA3	ns	ns	ns	ns	0.036111313 (0.33213)	ns	ns	0.026196826 (0.35106)	ns	0.029409762 (-0.34436)	ns	ns	ns	ns	ns	ns	ns	ns	ns	ns	ns	ns	ns	ns	0.049191339 (0.31282)
GGACT	ns	ns	ns	2.65897E-05 (0.61121)	ns	ns	ns	0.001473249 (0.48534)	ns	ns	ns	ns	ns	ns	ns	ns	ns	ns	0.01603118 (-0.3781)	ns	0.016186349 (-0.37759)	ns	ns	0.028477048 (0.34624)	ns
GGN	ns	ns	ns	ns	ns	ns	ns	ns	0.0327428 (-0.33802)	0.030694179 (-0.34185)	ns	ns	ns	ns	ns	0.010960333 (-0.39764)	ns	ns	ns	ns	ns	ns	ns	ns	ns
GGNBP2	ns	ns	ns	ns	ns	0.031287314 (0.34072)	ns	ns	ns	ns	ns	ns	ns	ns	ns	ns	ns	ns	ns	ns	ns	ns	ns	ns	ns
GHITM	ns	ns	ns	0.025287298 (0.35308)	ns	0.038650788 (0.32798)	ns	ns	ns	ns	ns	ns	ns	ns	ns	ns	ns	ns	ns	ns	ns	ns	ns	ns	ns
GID4	ns	0.01318375 (-0.38829)	ns	0.003251375 (0.45343)	ns	ns	ns	0.00580466 (0.42797)	ns	ns	0.01638286 (-0.37695)	ns	ns	ns	ns	ns	ns	ns	ns	ns	ns	ns	ns	ns	0.012803226 (0.38979)
GIGYF2	ns	ns	ns	ns	ns	ns	ns	ns	0.035122856 (0.33381)	ns	ns	ns	ns	ns	ns	ns	ns	ns	ns	ns	ns	ns	ns	ns	ns
GIT1	ns	ns	ns	ns	ns	ns	ns	ns	ns	ns	ns	ns	ns	ns	ns	ns	ns	ns	ns	ns	ns	ns	ns	ns	ns
GK2	ns	ns	ns	0.033535908 (0.33659)	ns	ns	ns	ns	ns	ns	ns	ns	ns	ns	ns	0.032792257 (0.33793)	ns	ns	ns	ns	ns	ns	ns	ns	ns
GK5	ns	ns	ns	ns	ns	ns	ns	ns	ns	ns	ns	0.005424133 (0.43105)	ns	ns	ns	ns	ns	ns	ns	ns	ns	ns	ns	ns	0.04927551 (0.31271)
GKAP1	ns	ns	ns	ns	ns	ns	ns	ns	0.028673424 (0.34584)	ns	ns	ns	ns	ns	ns	ns	ns	ns	ns	ns	ns	ns	ns	ns	ns
GLB1L	ns	0.022029421 (-0.36085)	ns	ns	ns	ns	ns	ns	ns	ns	ns	ns	ns	ns	ns	ns	ns	ns	ns	ns	ns	ns	ns	ns	ns
GLB1L2	ns	ns	ns	0.032940998 (0.33766)	ns	ns	ns	ns	ns	ns	ns	ns	ns	ns	ns	ns	ns	ns	ns	ns	ns	ns	ns	ns	ns
GLE1	ns	ns	ns	ns	ns	ns	ns	ns	ns	ns	ns	ns	ns	ns	ns	ns	ns	ns	ns	ns	ns	ns	ns	ns	ns
GLG1	ns	ns	ns	ns	ns	ns	ns	ns	ns	ns	ns	ns	ns	ns	ns	ns	ns	ns	ns	ns	ns	ns	ns	ns	ns
GLI4	ns	ns	ns	ns	ns	ns	ns	ns	3.92619E-07 (-0.7026)	ns	ns	ns	ns	ns	ns	ns	ns	ns	ns	ns	ns	ns	ns	ns	ns
GLIS3	ns	ns	ns	ns	ns	ns	0.038669661 (-0.32795)	ns	ns	ns	ns	ns	ns	ns	ns	ns	ns	ns	ns	ns	ns	ns	ns	0.027449965 (0.34837)	ns
GLMN	ns	ns	ns	0.02021605 (0.3656)	ns	ns	ns	ns	0.042789174 (0.32167)	ns	ns	ns	ns	ns	ns	ns	ns	ns	ns	ns	ns	ns	ns	ns	ns
GLRA3	ns	ns	ns	ns	ns	ns	ns	ns	ns	ns	ns	ns	ns	ns	ns	ns	ns	ns	ns	ns	ns	ns	ns	ns	ns
GLRX2	ns	ns	ns	ns	ns	ns	ns	ns	ns	ns	ns	ns	ns	ns	ns	ns	ns	ns	ns	ns	ns	ns	ns	ns	ns
GLRX3	ns	ns	ns	0.028491738 (0.34621)	ns	0.024903727 (0.35395)	ns	ns	ns	ns	ns	ns	ns	ns	ns	ns	ns	ns	ns	ns	ns	ns	ns	ns	ns
GLT1D1	ns	ns	ns	0.009537891 (0.40451)	ns	ns	ns	ns	ns	ns	ns	ns	ns	ns	ns	ns	ns	ns	ns	ns	ns	ns	ns	ns	ns
GLUL	ns	ns	ns	ns	ns	ns	ns	ns	ns	ns	ns	ns	ns	0.041453636 (0.32365)	ns	ns	ns	ns	ns	ns	ns	ns	ns	ns	ns
GLYR1	ns	ns	ns	ns	ns	ns	ns	ns	ns	ns	ns	ns	0.018804803 (0.36955)	ns	ns	ns	ns	ns	ns	ns	ns	ns	ns	ns	ns
GMCL1	ns	ns	ns	0.016719029 (0.37587)	ns	ns	ns	ns	ns	ns	ns	ns	ns	ns	ns	ns	ns	ns	ns	ns	ns	ns	ns	ns	ns
GMDS	ns	ns	ns	ns	ns	ns	ns	ns	ns	ns	ns	ns	ns	ns	ns	ns	ns	ns	ns	ns	ns	ns	ns	ns	ns
GMEB1	ns	ns	ns	ns	ns	ns	ns	ns	0.034683031 (0.33457)	ns	ns	ns	0.020437976 (0.365)	ns	ns	ns	ns	ns	ns	ns	ns	ns	ns	ns	ns
GMNN	ns	ns	ns	ns	ns	ns	ns	ns	0.044257596 (0.31955)	ns	ns	ns	ns	ns	ns	ns	0.028384159 (0.34643)	ns	ns	ns	ns	ns	ns	ns	ns
GMPS	ns	ns	ns	ns	ns	ns	ns	ns	0.023647289 (0.35688)	ns	ns	ns	0.027764886 (0.34771)	ns	ns	ns	ns	ns	ns	ns	ns	ns	ns	ns	ns
GNA12	ns	ns	ns	ns	ns	ns	ns	ns	ns	ns	ns	0.02231978 (0.36012)	ns	ns	ns	ns	ns	ns	0.020175583 (-0.36571)	ns	0.006710016 (-0.42129)	ns	ns	ns	ns
GNAS	0.001008039 (-0.49961)	ns	ns	ns	ns	ns	ns	ns	ns	ns	ns	ns	ns	ns	ns	ns	ns	ns	ns	ns	ns	ns	ns	ns	ns
GNG3	ns	ns	ns	ns	ns	ns	ns	ns	ns	ns	ns	ns	ns	ns	0.024785675 (-0.35422)	0.046019604 (-0.31708)	ns	ns	ns	ns	ns	ns	ns	ns	ns
GNL1	ns	ns	ns	ns	ns	0.048446549 (0.3138)	ns	ns	ns	ns	ns	ns	ns	ns	ns	ns	ns	ns	ns	ns	ns	ns	ns	ns	ns
GNL3	ns	ns	ns	ns	ns	ns	ns	ns	0.048582662 (0.31362)	ns	ns	ns	ns	ns	0.025296173 (0.35306)	ns	0.022196089 (0.36043)	ns	ns	ns	ns	ns	ns	ns	ns
GNPAT	ns	ns	ns	0.041016055 (0.32431)	ns	ns	ns	ns	ns	ns	ns	ns	ns	ns	ns	ns	ns	ns	ns	ns	ns	ns	ns	ns	ns
GNPTAB	ns	ns	ns	ns	ns	ns	ns	ns	ns	ns	ns	ns	ns	ns	ns	ns	ns	ns	ns	ns	ns	ns	ns	ns	ns
GOLGA3	ns	ns	ns	ns	ns	ns	ns	ns	ns	ns	ns	ns	ns	ns	ns	ns	ns	ns	ns	ns	ns	ns	ns	ns	ns
GOLGA4	0.000351546 (-0.53623)	ns	ns	ns	ns	ns	ns	ns	ns	ns	ns	ns	ns	ns	ns	ns	ns	ns	0.033760555 (-0.33619)	0.046881143 (-0.3159)	ns	ns	ns	ns	ns
GOLGA5	ns	ns	ns	0.039290349 (0.32697)	ns	ns	ns	ns	0.025220818 (0.35323)	ns	ns	ns	ns	ns	ns	ns	ns	ns	ns	ns	ns	ns	ns	ns	ns
GOLGA7B	ns	ns	ns	ns	ns	0.015635378 (0.37942)	ns	ns	ns	ns	ns	ns	ns	ns	ns	ns	ns	ns	ns	ns	ns	ns	ns	ns	ns
GOLGB1	0.041687221 (-0.3233)	ns	ns	ns	ns	ns	ns	ns	ns	ns	ns	ns	ns	ns	ns	ns	ns	ns	ns	ns	ns	ns	ns	ns	0.040282084 (0.32543)
GOLPH3L	ns	ns	ns	ns	ns	ns	ns	ns	0.043248918 (0.321)	ns	ns	ns	ns	ns	ns	ns	ns	ns	ns	ns	ns	ns	ns	ns	ns
GON7	ns	ns	ns	ns	ns	ns	ns	ns	0.048628101 (0.31356)	ns	ns	ns	ns	ns	ns	ns	ns	ns	ns	ns	ns	ns	ns	ns	ns
GORASP1	ns	ns	ns	ns	ns	ns	ns	ns	ns	ns	ns	ns	ns	ns	ns	ns	ns	ns	ns	ns	ns	ns	ns	ns	ns
GPALPP1	ns	ns	ns	ns	ns	ns	ns	ns	ns	ns	ns	ns	ns	ns	ns	ns	ns	ns	ns	ns	ns	ns	0.044355985 (0.31941)	ns	ns
GPANK1	ns	ns	0.04570885 (-0.31751)	ns	ns	ns	ns	ns	ns	ns	ns	ns	ns	ns	ns	ns	ns	ns	ns	ns	ns	0.037372624 (0.33004)	ns	ns	ns
GPAT3	ns	ns	ns	0.029946669 (0.3433)	ns	ns	ns	ns	ns	ns	ns	ns	ns	ns	ns	ns	ns	ns	ns	ns	ns	ns	ns	ns	ns
GPAT4	ns	ns	ns	ns	ns	ns	ns	ns	ns	ns	ns	ns	ns	ns	ns	ns	ns	ns	ns	ns	ns	ns	ns	ns	ns
GPATCH2	ns	ns	ns	ns	ns	ns	ns	ns	ns	ns	ns	ns	ns	ns	ns	ns	ns	ns	ns	ns	ns	ns	ns	ns	ns
GPATCH2L	ns	ns	ns	ns	ns	ns	ns	ns	ns	0.031292605 (0.34071)	ns	ns	ns	ns	ns	ns	ns	ns	ns	ns	ns	ns	ns	ns	ns
GPBP1	0.008678141 (-0.4091)	ns	ns	ns	ns	ns	ns	ns	ns	ns	ns	ns	ns	ns	ns	ns	ns	ns	ns	ns	ns	ns	ns	ns	ns
GPD1	ns	ns	ns	ns	ns	ns	ns	ns	0.016472563 (-0.37666)	ns	ns	ns	ns	ns	ns	ns	ns	ns	ns	ns	ns	ns	ns	ns	ns
GPD2	0.000257237 (-0.54633)	ns	ns	ns	ns	ns	ns	ns	ns	ns	ns	ns	ns	ns	ns	ns	ns	ns	ns	ns	ns	ns	ns	ns	ns
GPHN	ns	ns	ns	ns	ns	ns	ns	ns	ns	ns	ns	ns	ns	ns	ns	ns	ns	ns	ns	ns	ns	ns	ns	ns	ns
GPI	ns	0.002675276 (-0.46158)	ns	ns	ns	0.004797057 (0.43656)	ns	ns	ns	ns	ns	ns	ns	ns	ns	ns	ns	ns	ns	ns	ns	ns	ns	ns	ns
GPM6A	ns	ns	ns	ns	ns	ns	ns	ns	ns	ns	ns	ns	ns	ns	ns	ns	ns	ns	ns	0.043601549 (-0.32049)	ns	ns	ns	ns	ns
GPR107	ns	ns	ns	ns	ns	ns	ns	ns	ns	ns	ns	ns	ns	ns	ns	ns	ns	ns	ns	ns	ns	ns	ns	ns	ns
GPR137	ns	ns	ns	ns	ns	ns	ns	ns	0.001166582 (-0.49419)	ns	ns	ns	ns	ns	0.002531672 (-0.46385)	0.006204008 (-0.42492)	0.006589865 (-0.42213)	ns	ns	ns	ns	ns	ns	ns	ns
GPR146	ns	0.000104601 (-0.57373)	0.011266869 (-0.39626)	ns	ns	0.000101765 (0.57453)	ns	ns	0.026320425 (-0.35079)	ns	ns	ns	ns	ns	ns	ns	ns	ns	ns	ns	ns	ns	ns	ns	ns
GPR153	ns	ns	ns	0.01702589 (0.3749)	ns	0.046690204 (0.31616)	ns	ns	ns	ns	ns	ns	ns	ns	ns	ns	ns	ns	ns	ns	ns	ns	ns	ns	ns
GPR158	ns	ns	ns	ns	ns	ns	ns	ns	ns	ns	ns	ns	ns	ns	ns	ns	ns	ns	ns	ns	ns	ns	ns	ns	ns
GPR161	ns	ns	ns	ns	ns	ns	ns	ns	ns	ns	ns	ns	ns	ns	ns	ns	ns	ns	ns	ns	ns	ns	ns	ns	ns
GPS1	ns	ns	ns	ns	ns	ns	ns	ns	ns	ns	ns	ns	ns	ns	ns	ns	ns	ns	ns	ns	ns	ns	ns	ns	ns
GPX4	ns	ns	ns	0.026352548 (-0.35072)	ns	ns	0.039622973 (-0.32645)	ns	ns	ns	ns	ns	ns	ns	ns	ns	ns	ns	ns	ns	ns	ns	ns	ns	ns
GRAMD1A	ns	ns	ns	ns	ns	ns	ns	ns	ns	ns	ns	ns	ns	ns	ns	ns	ns	ns	ns	ns	ns	0.008380516 (0.41078)	ns	ns	ns
GRAMD1B	ns	ns	ns	ns	ns	ns	ns	ns	ns	ns	ns	ns	ns	ns	ns	ns	ns	ns	ns	ns	ns	ns	ns	ns	ns
GRAMD1C	ns	ns	ns	ns	ns	ns	ns	ns	ns	ns	ns	ns	ns	ns	ns	ns	ns	ns	ns	ns	ns	ns	ns	ns	ns
GRHL1	ns	ns	ns	ns	ns	ns	ns	ns	ns	ns	ns	ns	ns	ns	ns	ns	ns	ns	ns	ns	ns	ns	ns	ns	ns
GRIK5	ns	0.001003119 (-0.49979)	ns	ns	ns	ns	ns	ns	0.005814844 (-0.42789)	ns	ns	ns	ns	ns	ns	ns	ns	ns	ns	ns	ns	ns	ns	0.048779813 (0.31336)	ns
GRIN2A	ns	0.004467629 (-0.43971)	ns	ns	ns	ns	ns	ns	ns	ns	0.037421609 (-0.32996)	ns	ns	ns	ns	ns	ns	ns	ns	ns	ns	ns	ns	ns	ns
GRINA	ns	ns	ns	ns	ns	ns	ns	ns	0.000191032 (-0.55566)	ns	ns	ns	0.013586988 (-0.38674)	ns	ns	ns	ns	ns	ns	ns	ns	ns	ns	ns	ns
GRIP1	ns	ns	ns	0.018447292 (0.37059)	ns	ns	ns	ns	ns	ns	ns	ns	ns	0.005302969 (0.43207)	ns	ns	ns	ns	ns	ns	ns	ns	ns	ns	ns
GRIPAP1	ns	ns	0.014306102 (-0.38407)	0.009293019 (-0.40578)	ns	ns	ns	ns	ns	ns	ns	ns	ns	ns	ns	ns	ns	ns	ns	ns	ns	ns	ns	ns	ns
GRK3	ns	0.012673506 (-0.39031)	ns	ns	ns	ns	ns	ns	ns	ns	ns	ns	ns	ns	ns	ns	ns	ns	ns	ns	ns	ns	ns	ns	ns
GRK4	ns	0.022722706 (-0.35912)	ns	ns	ns	ns	ns	ns	ns	ns	ns	ns	0.037268704 (0.33021)	ns	ns	ns	ns	ns	ns	ns	ns	ns	ns	ns	ns
GSG1	ns	ns	ns	0.024995868 (0.35374)	ns	ns	ns	ns	ns	ns	ns	ns	ns	ns	ns	ns	ns	ns	ns	ns	ns	ns	ns	ns	ns
GSK3B	ns	ns	ns	ns	ns	ns	ns	ns	ns	ns	ns	ns	ns	ns	ns	ns	ns	ns	ns	ns	ns	ns	ns	ns	ns
GSPT1	ns	ns	ns	ns	ns	ns	ns	ns	0.048711496 (0.31345)	ns	ns	ns	ns	ns	ns	ns	ns	ns	ns	ns	ns	ns	ns	ns	ns
GSTA1	ns	ns	ns	ns	ns	ns	ns	ns	ns	ns	ns	ns	ns	ns	ns	ns	ns	ns	ns	ns	ns	ns	ns	ns	ns
GSTM3	ns	ns	ns	0.009800226 (0.40318)	ns	ns	ns	ns	0.002231232 (0.46899)	ns	ns	ns	ns	ns	ns	ns	ns	ns	ns	ns	ns	ns	ns	ns	ns
GSTO2	ns	ns	ns	ns	ns	ns	ns	ns	ns	ns	ns	ns	ns	ns	ns	ns	ns	ns	ns	ns	ns	ns	ns	ns	ns
GSTTP1	ns	ns	ns	ns	ns	ns	ns	ns	ns	0.047168734 (0.31551)	ns	ns	ns	ns	ns	ns	ns	ns	ns	ns	ns	0.033822549 (0.33608)	ns	ns	ns
GTF2E2	ns	ns	ns	0.001543294 (0.48355)	ns	ns	ns	0.018929902 (0.36919)	ns	ns	ns	ns	ns	ns	ns	ns	ns	ns	ns	ns	ns	ns	ns	0.034390422 (0.33508)	ns
GTF2F1	ns	ns	ns	ns	ns	ns	ns	ns	ns	ns	ns	ns	ns	0.044447505 (0.31928)	ns	ns	ns	ns	ns	ns	ns	ns	ns	ns	ns
GTF2H1	ns	ns	ns	ns	ns	ns	ns	ns	ns	ns	ns	ns	ns	ns	ns	ns	ns	ns	ns	ns	ns	ns	ns	ns	ns
GTF2I	ns	ns	ns	ns	ns	ns	ns	ns	ns	ns	ns	ns	ns	ns	ns	ns	ns	ns	ns	ns	ns	ns	ns	ns	ns
GTPBP1	ns	ns	ns	ns	ns	0.038306095 (0.32853)	ns	ns	ns	ns	ns	ns	ns	ns	ns	ns	ns	ns	ns	ns	ns	ns	ns	ns	ns
GTPBP2	ns	ns	ns	0.04614293 (0.31691)	ns	ns	ns	ns	ns	ns	ns	ns	ns	ns	ns	ns	ns	ns	ns	ns	ns	ns	ns	0.003089751 (0.45558)	ns
GTPBP4	ns	ns	ns	0.001717553 (0.47939)	ns	ns	ns	ns	ns	ns	ns	ns	ns	ns	ns	ns	ns	ns	ns	ns	ns	ns	ns	ns	0.045925475 (0.31721)
GTSF1	ns	ns	ns	ns	ns	ns	ns	ns	0.027067514 (0.34918)	ns	ns	ns	ns	ns	ns	ns	ns	ns	ns	ns	ns	ns	ns	ns	ns
H1FNT	ns	ns	ns	ns	ns	ns	ns	ns	ns	ns	ns	ns	ns	ns	ns	ns	ns	ns	ns	ns	ns	ns	ns	ns	ns
H1FX	ns	ns	ns	ns	ns	ns	ns	ns	ns	ns	ns	ns	ns	ns	ns	ns	ns	ns	ns	ns	ns	ns	ns	ns	ns
H2AFJ	ns	ns	ns	ns	ns	ns	ns	ns	ns	ns	ns	ns	ns	ns	ns	ns	ns	ns	ns	ns	ns	ns	ns	ns	ns
H3F3A	ns	0.010241482 (0.40101)	ns	ns	ns	ns	ns	ns	ns	ns	ns	ns	ns	ns	ns	ns	ns	ns	ns	ns	ns	ns	ns	ns	ns
H3F3A	ns	ns	ns	ns	ns	ns	ns	ns	ns	ns	ns	ns	ns	ns	ns	ns	ns	ns	ns	ns	ns	ns	ns	ns	ns
HABP4	ns	ns	ns	ns	ns	ns	ns	ns	0.016302786 (0.37721)	ns	ns	ns	ns	ns	ns	ns	0.009874293 (0.40281)	ns	ns	ns	ns	ns	ns	ns	ns
HACE1	ns	ns	ns	ns	ns	ns	ns	ns	ns	ns	ns	ns	ns	ns	ns	ns	ns	ns	ns	ns	ns	ns	ns	ns	ns
HACL1	ns	ns	ns	0.008714169 (0.4089)	ns	ns	ns	ns	ns	ns	ns	ns	ns	ns	ns	ns	ns	ns	ns	ns	ns	ns	ns	ns	ns
HAGH	ns	ns	ns	ns	ns	ns	ns	ns	ns	ns	ns	ns	ns	ns	ns	ns	ns	ns	ns	ns	ns	ns	ns	ns	ns
HAMMERHEAD_HH9	ns	ns	ns	0.010044224 (0.40197)	ns	ns	ns	0.01560277 (0.37953)	ns	ns	0.008914621 (-0.4078)	ns	ns	ns	ns	ns	ns	ns	ns	ns	ns	ns	ns	ns	0.005333629 (0.43181)
HARS	ns	ns	ns	ns	ns	ns	ns	ns	ns	ns	0.016302786 (-0.37721)	ns	ns	0.005805933 (0.42796)	ns	ns	ns	ns	ns	ns	ns	ns	ns	0.005647531 (0.42922)	ns
HARS2	ns	ns	ns	0.021793135 (-0.36145)	ns	ns	ns	ns	ns	ns	ns	ns	ns	ns	ns	ns	ns	ns	ns	ns	ns	ns	ns	ns	ns
HAUS1	ns	ns	ns	0.006161024 (0.42524)	ns	ns	ns	0.043636246 (0.32044)	ns	ns	ns	ns	ns	ns	ns	ns	ns	ns	ns	ns	ns	ns	ns	ns	ns
HBP1	ns	ns	ns	ns	ns	ns	ns	ns	ns	ns	ns	ns	ns	ns	ns	ns	ns	ns	ns	ns	ns	ns	ns	ns	ns
HBS1L	ns	ns	ns	ns	ns	ns	ns	ns	ns	ns	ns	ns	ns	ns	ns	ns	ns	ns	ns	ns	ns	ns	ns	ns	ns
HCLS1	ns	ns	0.019890576 (-0.36649)	ns	ns	ns	ns	ns	ns	ns	ns	ns	0.049567174 (0.31233)	ns	ns	ns	ns	ns	ns	ns	ns	ns	ns	ns	ns
HDAC11	0.038487528 (0.32824)	ns	ns	ns	ns	ns	ns	ns	0.047628857 (-0.31489)	ns	ns	ns	ns	ns	ns	ns	ns	ns	ns	ns	ns	ns	ns	ns	ns
HDAC2	ns	ns	ns	0.005518399 (0.43027)	ns	ns	ns	ns	ns	ns	ns	ns	ns	ns	ns	ns	ns	ns	ns	ns	ns	ns	ns	ns	ns
HDAC4	ns	ns	ns	ns	ns	ns	ns	ns	ns	ns	ns	ns	ns	ns	ns	ns	0.041968932 (0.32288)	ns	ns	ns	ns	ns	ns	ns	ns
HDAC6	ns	0.000581529 (-0.51925)	ns	ns	ns	0.001153242 (0.49462)	ns	ns	ns	ns	ns	ns	ns	ns	ns	ns	ns	ns	ns	ns	ns	ns	ns	0.038928358 (0.32754)	ns
HDGF	ns	ns	ns	ns	ns	ns	ns	ns	ns	ns	ns	ns	ns	ns	ns	ns	ns	ns	ns	ns	ns	ns	ns	ns	ns
HDGFL3	ns	ns	ns	ns	ns	ns	ns	ns	0.041720677 (0.32325)	ns	0.031128933 (-0.34102)	ns	0.025707229 (0.35214)	ns	ns	ns	ns	ns	ns	ns	ns	ns	ns	ns	ns
HDLBP	ns	ns	ns	ns	ns	ns	ns	ns	ns	ns	ns	ns	ns	ns	ns	ns	ns	ns	ns	ns	ns	ns	ns	ns	ns
HEATR3	ns	ns	ns	ns	ns	ns	ns	ns	ns	ns	0.03422494 (-0.33537)	ns	ns	ns	ns	ns	ns	ns	ns	ns	ns	ns	ns	ns	ns
HEATR5A	ns	ns	ns	ns	ns	ns	ns	ns	ns	ns	ns	ns	ns	ns	ns	ns	ns	ns	ns	ns	ns	ns	ns	ns	ns
HECTD1	0.003104483 (-0.45538)	ns	ns	ns	ns	ns	ns	ns	ns	ns	ns	ns	ns	ns	ns	ns	ns	ns	ns	ns	ns	ns	ns	ns	ns
HECTD4	0.048280606 (0.31402)	0.000507693 (-0.52392)	ns	ns	ns	0.003848543 (0.44622)	ns	ns	ns	ns	0.02616486 (-0.35113)	ns	ns	ns	ns	ns	ns	ns	ns	ns	ns	ns	ns	ns	ns
HEG1	ns	ns	ns	ns	ns	ns	ns	ns	ns	ns	ns	ns	ns	ns	ns	ns	ns	ns	ns	ns	ns	ns	ns	ns	ns
HEMGN	ns	ns	ns	ns	ns	ns	ns	ns	ns	ns	ns	ns	ns	ns	ns	ns	ns	ns	ns	ns	ns	ns	ns	ns	ns
HERC2	ns	0.009398397 (-0.40523)	ns	ns	ns	0.013571187 (0.3868)	ns	ns	ns	ns	0.03553786 (-0.3331)	ns	ns	ns	ns	ns	ns	ns	ns	ns	ns	ns	ns	ns	ns
HERC3	ns	ns	ns	ns	ns	ns	ns	ns	ns	ns	ns	ns	ns	ns	ns	ns	ns	ns	ns	ns	ns	ns	ns	ns	ns
HERC4	ns	ns	ns	0.024833714 (0.35411)	ns	ns	ns	ns	ns	ns	ns	ns	ns	ns	ns	ns	ns	ns	ns	0.04514235 (-0.3183)	ns	ns	ns	ns	0.04618652 (0.31685)
HERC6	ns	0.039706486 (-0.32632)	ns	7.98449E-05 (0.5815)	ns	ns	0.038468727 (0.32827)	0.001389925 (0.48757)	ns	ns	ns	ns	ns	ns	ns	ns	ns	ns	ns	ns	ns	ns	ns	ns	ns
HERPUD1	0.040634618 (0.32489)	ns	ns	ns	ns	ns	ns	ns	0.03824993 (-0.32862)	ns	ns	ns	ns	ns	ns	ns	0.023917133 (-0.35624)	ns	ns	ns	ns	ns	ns	ns	ns
HERPUD2	ns	0.007711778 (-0.41475)	ns	ns	ns	ns	ns	ns	ns	ns	ns	ns	ns	0.025075071 (0.35356)	ns	ns	ns	ns	ns	ns	ns	ns	ns	ns	ns
HGS	ns	ns	ns	0.033045999 (-0.33747)	ns	ns	ns	ns	0.005669928 (-0.42904)	ns	ns	ns	ns	ns	ns	ns	ns	ns	ns	ns	ns	ns	ns	ns	ns
HHAT	ns	0.00492909 (-0.43535)	ns	ns	ns	ns	ns	ns	0.024296635 (-0.35535)	ns	ns	ns	ns	ns	ns	0.034510662 (-0.33487)	ns	ns	ns	ns	ns	ns	ns	ns	0.022996043 (-0.35845)
HIBADH	ns	ns	ns	ns	ns	ns	ns	ns	ns	ns	ns	ns	ns	ns	ns	ns	ns	ns	ns	ns	ns	ns	ns	ns	ns
[truncated: 2,121 more rows]
