# Supplementary material for: A systems biology framework integrating GWAS and RNA-seq to shed light on the molecular basis of sperm quality in swine
Source: Genet Sel Evol. 2020 Dec 8;52:72. doi: 10.1186/s12711-020-00592-0 (PMC7724732; doi:10.1186/s12711-020-00592-0)
Supplement: Supplementary file 9 — Additional file 9: Table S7. Correlations between miRNA abundances and phenotypes. P-values are given when (P-value ≤ 0.05). The correlation value is indicated between brackets. ns = not significant. [file 12711_2020_592_MOESM9_ESM.xlsx]

## Sheet: Hoja1
miRNAs	CONC	ACRO_5	ACRO_90	R_ACRO	ORT	VIAB_5	VIAB_90	R_VIAB	PDROP	DDROP	HEABN	NEABN	TABN	MT_5	VAP_5	VCL_5	VSL_5	MT_90	VAP_90	VCL_90	VSL_90	R_MT	R_VAP	R_VCL	R_VSL
ssc-let-7a	ns	ns	ns	ns	0.022950645 (-0.38857)	ns	0.029509486 (-0.37317)	ns	ns	ns	ns	ns	ns	ns	ns	0.02734954 (0.3779)	ns	ns	ns	ns	ns	ns	ns	ns	ns
ssc-let-7c	ns	ns	ns	ns	ns	ns	ns	ns	ns	ns	ns	ns	ns	ns	ns	ns	ns	ns	0.021987184 (0.39113)	0.03820823 (0.35659)	ns	ns	ns	ns	ns
ssc-let-7d-3p	ns	ns	ns	ns	ns	ns	ns	ns	ns	ns	ns	ns	ns	0.030536382 (0.37102)	ns	0.013989782 (0.41702)	ns	0.016063477 (0.40931)	0.014134978 (0.41645)	0.02122564 (0.39322)	ns	ns	ns	ns	ns
ssc-let-7d-5p	ns	ns	ns	ns	ns	ns	ns	ns	ns	ns	ns	ns	ns	ns	ns	0.037003601 (0.35869)	ns	ns	0.010122249 (0.43442)	0.023104289 (0.38817)	0.020340063 (0.39573)	ns	ns	ns	ns
ssc-let-7e	ns	ns	ns	ns	0.013053453 (-0.42082)	ns	0.011385059 (-0.4282)	ns	ns	ns	ns	ns	ns	ns	ns	0.028314674 (0.37575)	ns	ns	ns	ns	ns	ns	ns	ns	ns
ssc-let-7f	ns	ns	ns	ns	0.03239215 (-0.36728)	ns	0.029102061 (-0.37404)	ns	ns	ns	ns	ns	ns	ns	ns	0.015059919 (0.41293)	ns	ns	ns	ns	ns	ns	ns	ns	ns
ssc-let-7g	ns	ns	ns	ns	ns	ns	ns	ns	ns	ns	ns	ns	ns	ns	ns	0.031220612 (0.36962)	ns	ns	0.022280865 (0.39034)	ns	0.041594849 (0.35096)	ns	ns	ns	ns
ssc-let-7i	ns	ns	ns	ns	ns	ns	ns	ns	ns	ns	ns	ns	ns	ns	ns	ns	ns	ns	0.016272479 (0.40858)	ns	0.030396191 (0.37131)	ns	ns	ns	ns
ssc-miR-100	ns	ns	ns	ns	ns	ns	ns	ns	ns	ns	ns	ns	0.015078814 (-0.41286)	ns	ns	ns	ns	ns	ns	ns	ns	ns	ns	ns	ns
ssc-miR-101	ns	ns	ns	ns	ns	ns	ns	ns	ns	ns	ns	ns	ns	ns	ns	0.036648271 (0.35932)	ns	0.043276885 (0.3483)	0.004911329 (0.47037)	ns	0.008215651 (0.44519)	0.026892465 (0.37894)	ns	ns	ns
ssc-miR-103	ns	ns	ns	ns	ns	ns	ns	ns	ns	ns	ns	ns	ns	ns	ns	ns	ns	ns	0.007903831 (0.44715)	0.01605209 (0.40935)	0.041894418 (0.35048)	ns	ns	ns	ns
ssc-miR-107	ns	ns	ns	ns	ns	ns	ns	ns	ns	ns	ns	ns	ns	ns	ns	ns	ns	0.041470538 (0.35116)	0.001081725 (0.53502)	0.001543973 (0.52092)	0.009828599 (0.43596)	ns	ns	ns	ns
ssc-miR-10a-5p	ns	ns	ns	ns	ns	ns	ns	ns	ns	ns	ns	ns	ns	ns	ns	0.02866704 (0.37498)	ns	ns	ns	ns	ns	ns	ns	ns	ns
ssc-miR-10b	ns	ns	ns	ns	ns	ns	ns	ns	ns	ns	ns	ns	ns	ns	ns	0.032877882 (0.36633)	ns	ns	ns	ns	ns	ns	ns	ns	ns
ssc-miR-122	ns	ns	ns	ns	ns	0.048028312 (0.34121)	ns	ns	ns	ns	ns	ns	ns	0.022053816 (0.39095)	0.022566447 (0.38958)	0.009452568 (0.43799)	ns	0.024348183 (0.38501)	0.006407361 (0.45759)	0.005799192 (0.46244)	0.029046227 (0.37416)	ns	ns	ns	ns
ssc-miR-125a	ns	ns	ns	ns	ns	ns	ns	ns	ns	ns	ns	ns	ns	ns	ns	ns	ns	ns	ns	ns	ns	ns	ns	ns	ns
ssc-miR-125b	ns	ns	ns	ns	ns	ns	ns	ns	ns	0.042435487 (-0.34962)	ns	ns	ns	ns	ns	ns	ns	ns	ns	ns	ns	ns	ns	ns	ns
ssc-miR-128	ns	ns	ns	ns	ns	ns	ns	ns	ns	ns	ns	ns	ns	ns	ns	ns	ns	ns	ns	ns	ns	ns	ns	ns	ns
ssc-miR-1306-5p	ns	ns	ns	ns	ns	ns	ns	ns	ns	ns	0.042321777 (-0.3498)	ns	0.013929023 (-0.41726)	ns	ns	ns	ns	ns	ns	ns	ns	ns	ns	ns	ns
ssc-miR-132	ns	ns	ns	ns	ns	ns	ns	ns	ns	ns	ns	ns	ns	ns	ns	0.01721264 (0.40539)	ns	0.035140312 (0.36205)	0.008524519 (0.44331)	0.041080915 (0.35179)	ns	ns	ns	ns	ns
ssc-miR-139-5p	ns	ns	ns	ns	ns	ns	ns	ns	ns	ns	ns	ns	ns	ns	ns	0.017364028 (0.40489)	ns	ns	0.041569963 (0.351)	0.030174898 (0.37177)	ns	ns	ns	ns	ns
ssc-miR-140-3p	ns	ns	ns	ns	0.009216444 (-0.4393)	ns	0.016237968 (-0.4087)	ns	ns	ns	ns	ns	ns	ns	ns	0.015438867 (0.41154)	ns	ns	ns	ns	ns	ns	ns	ns	ns
ssc-miR-146a-5p	ns	ns	ns	ns	ns	ns	ns	ns	ns	ns	ns	ns	ns	0.039265827 (0.35479)	ns	0.015244319 (0.41225)	ns	0.033846064 (0.36447)	0.003810646 (0.48213)	0.019852784 (0.39715)	0.017627014 (0.40403)	ns	ns	ns	ns
ssc-miR-148a-3p	ns	ns	ns	ns	ns	ns	ns	ns	ns	ns	ns	ns	ns	ns	ns	0.023441399 (0.3873)	ns	ns	0.001763528 (0.51549)	0.009571621 (0.43734)	0.005090045 (0.46868)	ns	ns	ns	ns
ssc-miR-148b-3p	ns	ns	ns	ns	ns	ns	ns	ns	ns	ns	ns	ns	ns	ns	ns	ns	ns	0.033656887 (0.36483)	0.001596978 (0.51955)	0.008136731 (0.44568)	0.010234754 (0.43384)	ns	ns	ns	ns
ssc-miR-151-3p	ns	ns	ns	ns	0.013409212 (-0.41935)	ns	0.010162863 (-0.43421)	ns	ns	0.025085183 (0.3832)	ns	ns	ns	ns	0.025076941 (0.38322)	0.00171446 (0.51665)	ns	ns	ns	ns	ns	ns	ns	ns	ns
ssc-miR-151-5p	ns	ns	ns	ns	ns	ns	ns	ns	ns	ns	ns	ns	ns	ns	ns	ns	ns	0.039432446 (0.35451)	0.009173731 (0.43954)	ns	0.021125295 (0.3935)	ns	ns	ns	ns
ssc-miR-15b	ns	ns	ns	ns	ns	ns	ns	ns	ns	ns	ns	ns	ns	ns	ns	ns	ns	0.045425754 (0.34502)	0.019542286 (0.39807)	ns	ns	ns	ns	ns	ns
ssc-miR-16	ns	ns	ns	ns	0.048322352 (-0.34079)	ns	ns	ns	ns	ns	ns	ns	ns	ns	ns	0.022165239 (0.39065)	ns	ns	0.009783491 (0.4362)	0.019292157 (0.39882)	ns	ns	ns	ns	ns
ssc-miR-181a	ns	ns	ns	ns	ns	ns	ns	ns	ns	ns	ns	ns	ns	0.033888221 (0.36439)	ns	0.011897795 (0.42584)	ns	0.020961296 (0.39396)	0.001502163 (0.52203)	0.005310966 (0.46666)	0.008987089 (0.4406)	ns	ns	ns	ns
ssc-miR-181d-5p	ns	ns	ns	ns	ns	ns	ns	ns	ns	ns	ns	ns	ns	ns	ns	ns	ns	ns	0.026787881 (0.37918)	ns	ns	ns	ns	ns	ns
ssc-miR-182	ns	ns	ns	ns	0.010287487 (-0.43357)	ns	0.007286943 (-0.45123)	ns	ns	ns	ns	ns	ns	ns	0.046178795 (0.3439)	0.015485756 (0.41137)	ns	ns	ns	ns	ns	ns	ns	ns	ns
ssc-miR-183	ns	ns	ns	ns	0.010985935 (-0.4301)	ns	0.009381741 (-0.43838)	ns	ns	ns	ns	ns	ns	ns	ns	0.020622433 (0.39492)	ns	ns	ns	ns	ns	ns	ns	ns	ns
ssc-miR-185	ns	ns	ns	ns	ns	ns	ns	ns	ns	ns	ns	ns	ns	ns	ns	0.023100438 (0.38818)	ns	ns	0.004071571 (0.4791)	0.014864043 (0.41366)	0.012427568 (0.42349)	ns	ns	ns	ns
ssc-miR-186	ns	ns	ns	ns	ns	ns	ns	ns	ns	ns	ns	ns	ns	ns	ns	ns	ns	ns	0.004367501 (0.47586)	0.006496844 (0.45691)	0.031289718 (0.36948)	ns	ns	ns	ns
ssc-miR-190b	ns	ns	ns	ns	ns	ns	ns	ns	ns	ns	ns	ns	ns	ns	ns	ns	ns	ns	0.001991256 (0.51045)	0.002987074 (0.49304)	0.012801873 (0.42188)	ns	ns	ns	ns
ssc-miR-191	ns	ns	ns	ns	0.02108241 (-0.39362)	ns	0.024810259 (-0.38387)	ns	ns	ns	ns	ns	ns	ns	ns	0.030911176 (0.37025)	ns	ns	ns	ns	ns	ns	ns	ns	ns
ssc-miR-192	ns	ns	ns	ns	0.009027311 (-0.44037)	ns	0.009311365 (-0.43877)	ns	ns	0.020388637 (0.39559)	ns	ns	ns	ns	ns	0.019438574 (0.39838)	ns	ns	0.042650942 (0.34928)	ns	ns	ns	ns	ns	ns
ssc-miR-194b-5p	ns	ns	ns	ns	ns	ns	ns	ns	ns	ns	ns	ns	ns	ns	0.049255848 (0.33947)	0.026831417 (0.37908)	ns	ns	0.004518415 (0.47428)	0.011791962 (0.42632)	0.021854421 (0.39149)	ns	ns	ns	ns
ssc-miR-19b	ns	ns	ns	ns	ns	ns	ns	ns	ns	ns	ns	ns	ns	ns	ns	ns	ns	ns	0.00366825 (0.48386)	0.004481715 (0.47466)	0.021193343 (0.39331)	ns	ns	ns	ns
ssc-miR-20a	ns	ns	ns	ns	ns	ns	ns	ns	ns	ns	ns	ns	ns	ns	ns	ns	ns	ns	0.012764256 (0.42204)	0.026844489 (0.37905)	0.030256527 (0.3716)	ns	ns	ns	ns
ssc-miR-21	ns	ns	ns	ns	ns	ns	ns	ns	ns	ns	ns	ns	ns	ns	ns	ns	ns	ns	0.002370919 (0.50307)	0.008912301 (0.44103)	0.011280974 (0.42869)	ns	ns	ns	ns
ssc-miR-22-3p	ns	ns	ns	ns	ns	ns	ns	ns	ns	ns	ns	ns	ns	0.026609991 (0.37959)	ns	0.00696608 (0.45347)	ns	0.009503697 (0.43771)	0.000802154 (0.54641)	0.005857087 (0.46196)	0.002810824 (0.49571)	ns	ns	ns	ns
ssc-miR-22-5p	ns	ns	ns	ns	ns	ns	ns	ns	ns	ns	ns	ns	ns	ns	ns	ns	ns	ns	0.002506104 (0.50069)	0.005147231 (0.46815)	0.010012706 (0.43499)	ns	ns	ns	ns
ssc-miR-23a	ns	ns	ns	ns	ns	ns	ns	ns	ns	0.044236155 (0.34682)	ns	ns	ns	0.018982424 (0.39976)	ns	0.007107799 (0.45247)	ns	0.011895582 (0.42585)	0.002626659 (0.49866)	0.01718852 (0.40547)	0.013633501 (0.41844)	ns	ns	ns	ns
ssc-miR-23b	ns	ns	ns	ns	ns	ns	ns	ns	ns	ns	ns	ns	ns	ns	ns	ns	ns	ns	ns	ns	ns	ns	ns	ns	ns
ssc-miR-24-3p	ns	ns	ns	ns	ns	ns	ns	ns	ns	ns	ns	ns	ns	ns	ns	0.033730353 (0.36469)	ns	0.042384919 (0.3497)	0.002055471 (0.50912)	0.007571923 (0.44931)	0.009293392 (0.43887)	ns	ns	ns	ns
ssc-miR-26a	ns	ns	ns	ns	0.00818981 (-0.44535)	ns	0.016344576 (-0.40833)	ns	ns	ns	ns	ns	ns	ns	ns	0.010089473 (0.43459)	ns	ns	0.021189757 (0.39332)	ns	0.042809925 (0.34903)	ns	ns	ns	ns
ssc-miR-27a	ns	ns	ns	ns	0.045019774 (-0.34563)	ns	ns	ns	ns	ns	ns	ns	ns	0.043903687 (0.34733)	0.049056641 (0.33975)	0.025420898 (0.38239)	ns	0.044426105 (0.34653)	0.009590049 (0.43724)	0.035538516 (0.36132)	0.008193036 (0.44533)	ns	ns	ns	ns
ssc-miR-27b-3p	ns	ns	ns	ns	ns	ns	ns	ns	ns	ns	ns	ns	ns	ns	ns	0.023320817 (0.38761)	ns	0.03396738 (0.36424)	0.010447068 (0.43276)	0.039135311 (0.35501)	0.02866704 (0.37498)	ns	ns	ns	ns
ssc-miR-28-3p	ns	ns	ns	ns	ns	ns	ns	ns	ns	ns	ns	ns	ns	ns	ns	0.012724389 (0.42221)	ns	ns	ns	ns	ns	ns	ns	ns	ns
ssc-miR-28-5p	ns	ns	ns	ns	0.011142048 (-0.42935)	ns	0.015244319 (-0.41225)	ns	ns	ns	ns	ns	ns	ns	ns	0.033531247 (0.36507)	ns	ns	ns	ns	ns	ns	ns	ns	ns
ssc-miR-296-5p	ns	ns	ns	ns	ns	ns	ns	ns	ns	ns	ns	ns	ns	ns	ns	ns	ns	ns	ns	ns	ns	ns	ns	ns	ns
ssc-miR-29a	ns	ns	ns	ns	ns	ns	ns	ns	ns	ns	ns	ns	ns	ns	ns	ns	ns	ns	0.0018798 (0.51285)	0.005265471 (0.46707)	0.008955718 (0.44078)	ns	ns	ns	ns
ssc-miR-29b	ns	ns	ns	ns	ns	ns	ns	ns	ns	ns	ns	ns	ns	ns	ns	0.020604909 (0.39497)	ns	ns	0.001696576 (0.51708)	0.040798295 (0.35225)	0.004583754 (0.47361)	ns	ns	ns	ns
ssc-miR-30a-3p	ns	ns	ns	ns	ns	ns	0.039313374 (-0.35471)	ns	ns	ns	ns	ns	ns	0.034740357 (0.36279)	ns	0.008133524 (0.4457)	ns	0.015910321 (0.40985)	0.015527228 (0.41122)	ns	0.037602013 (0.35764)	ns	ns	ns	ns
ssc-miR-30a-5p	ns	ns	ns	ns	0.039527913 (-0.35435)	ns	0.027331843 (-0.37794)	ns	ns	0.01605209 (0.40935)	ns	ns	ns	0.016174855 (0.40892)	ns	0.004270554 (0.4769)	ns	0.015803278 (0.41023)	0.012114113 (0.42487)	0.032636837 (0.36680)	0.031847067 (0.36836)	ns	ns	ns	ns
ssc-miR-30b-5p	ns	ns	ns	ns	ns	ns	ns	ns	ns	ns	ns	ns	ns	ns	ns	0.006364318 (0.45792)	ns	ns	0.005946086 (0.46123)	0.010691374 (0.43154)	0.044788151 (0.34598)	ns	ns	ns	ns
ssc-miR-30c-5p	ns	ns	ns	ns	ns	ns	ns	ns	ns	ns	ns	ns	ns	ns	ns	0.011498553 (0.42767)	ns	ns	0.005791989 (0.4625)	0.005944859 (0.46124)	0.025134687 (0.38308)	ns	ns	ns	ns
ssc-miR-30d	ns	ns	ns	ns	ns	ns	ns	ns	ns	ns	ns	ns	ns	ns	ns	0.020458195 (0.39539)	ns	ns	ns	ns	ns	ns	ns	ns	ns
ssc-miR-30e-3p	ns	ns	ns	ns	0.011048157 (-0.4298)	ns	0.010552615 (-0.43223)	ns	ns	ns	ns	ns	ns	ns	0.031647092 (0.36876)	0.004940561 (0.47009)	ns	ns	ns	ns	ns	ns	ns	ns	ns
ssc-miR-30e-5p	ns	ns	ns	ns	ns	ns	ns	ns	ns	ns	ns	ns	ns	ns	ns	ns	ns	ns	0.002115957 (0.5079)	0.010405496 (0.43297)	0.007130701 (0.45231)	ns	ns	ns	ns
ssc-miR-320	ns	ns	ns	ns	ns	ns	ns	ns	ns	ns	ns	ns	ns	ns	ns	ns	ns	ns	ns	ns	ns	ns	ns	ns	ns
ssc-miR-328	ns	ns	ns	ns	ns	ns	ns	ns	ns	ns	ns	ns	ns	ns	ns	0.02531689 (0.38264)	ns	ns	ns	ns	ns	ns	ns	ns	ns
ssc-miR-335	ns	ns	ns	ns	ns	ns	ns	ns	ns	ns	ns	ns	ns	ns	ns	0.032555108 (0.36696)	ns	ns	0.001770391 (0.51533)	0.002708971 (0.49732)	0.012004428 (0.42536)	ns	ns	ns	ns
ssc-miR-339	ns	ns	ns	0.017872 (0.40324)	ns	ns	ns	ns	ns	ns	ns	ns	ns	ns	ns	ns	ns	0.044550909 (0.34634)	0.001985549 (0.51057)	0.002668153 (0.49798)	0.012002198 (0.42537)	ns	ns	ns	ns
ssc-miR-339-5p	ns	ns	ns	0.017872 (0.40324)	ns	ns	ns	ns	ns	ns	ns	ns	ns	ns	ns	ns	ns	0.044550909 (0.34634)	0.001985549 (0.51057)	0.002668153 (0.49798)	0.012002198 (0.42537)	ns	ns	ns	ns
ssc-miR-340	ns	ns	ns	ns	ns	ns	ns	ns	ns	ns	ns	ns	ns	ns	ns	ns	ns	ns	0.002154415 (0.50714)	0.005997814 (0.46081)	0.010417359 (0.43291)	ns	ns	ns	ns
ssc-miR-342	ns	ns	ns	ns	ns	ns	ns	ns	ns	ns	0.018213486 (-0.40215)	ns	ns	ns	ns	0.043864706 (0.34739)	ns	ns	ns	ns	ns	ns	ns	ns	ns
ssc-miR-34c	ns	ns	ns	ns	ns	ns	ns	ns	ns	ns	ns	ns	ns	ns	ns	ns	ns	ns	0.004503898 (0.47443)	0.011412809 (0.42807)	0.015296179 (0.41206)	ns	ns	ns	ns
ssc-miR-361-3p	ns	ns	ns	ns	ns	ns	ns	ns	ns	ns	ns	0.020479101 (-0.39533)	0.007710277 (-0.4484)	ns	ns	ns	ns	ns	ns	ns	ns	ns	ns	ns	ns
ssc-miR-361-5p	ns	ns	ns	ns	ns	ns	ns	ns	ns	ns	ns	ns	ns	ns	ns	ns	ns	ns	ns	ns	ns	ns	ns	ns	ns
ssc-miR-363	ns	ns	ns	ns	ns	ns	ns	ns	ns	ns	ns	ns	ns	ns	ns	ns	ns	ns	0.003842556 (0.48175)	0.005760868 (0.46276)	0.020112361 (0.39639)	ns	ns	ns	ns
ssc-miR-374a-5p	ns	ns	ns	ns	ns	ns	ns	ns	ns	ns	ns	ns	ns	ns	ns	ns	ns	ns	0.015646629 (0.41079)	ns	0.044702364 (0.34611)	ns	ns	ns	ns
ssc-miR-374b-5p	ns	ns	ns	ns	0.039450332 (-0.35448)	ns	0.030686824 (-0.37071)	ns	ns	ns	ns	ns	ns	0.042829035 (0.349)	ns	0.008329524 (0.44449)	ns	ns	0.018033981 (0.40272)	ns	ns	ns	ns	ns	ns
ssc-miR-423-3p	ns	ns	ns	ns	ns	ns	ns	ns	ns	ns	ns	ns	ns	ns	ns	ns	ns	ns	0.048294286 (0.34083)	ns	0.048301301 (0.34082)	ns	ns	ns	ns
ssc-miR-423-5p	ns	ns	ns	ns	ns	ns	ns	ns	ns	ns	ns	ns	0.025267091 (-0.38276)	0.031756951 (0.36854)	ns	0.027177395 (0.37829)	ns	0.033068659 (0.36596)	ns	ns	ns	ns	ns	ns	ns
ssc-miR-425-5p	ns	ns	ns	0.045781 (0.34449)	ns	0.020936432 (0.39403)	ns	ns	ns	ns	ns	ns	0.04615173 (-0.34394)	ns	ns	ns	ns	ns	ns	ns	ns	ns	ns	ns	ns
ssc-miR-486	ns	ns	ns	ns	ns	ns	ns	ns	ns	ns	ns	ns	ns	ns	ns	ns	ns	ns	ns	ns	ns	ns	ns	ns	ns
ssc-miR-499-5p	ns	ns	ns	0.037162 (0.35841)	ns	0.019747705 (0.39746)	ns	ns	ns	ns	ns	ns	ns	ns	ns	ns	ns	ns	0.000604057 (0.55685)	0.000866027 (0.54353)	0.004980471 (0.46971)	ns	ns	ns	ns
ssc-miR-664-3p	ns	ns	ns	ns	ns	ns	ns	ns	ns	ns	0.017831083 (-0.40337)	ns	ns	ns	ns	ns	ns	ns	ns	ns	ns	ns	ns	ns	ns
ssc-miR-7	ns	ns	ns	ns	ns	ns	ns	ns	ns	ns	ns	ns	ns	ns	ns	ns	ns	ns	ns	ns	ns	ns	ns	ns	ns
ssc-miR-7134-3p	ns	ns	ns	ns	ns	ns	ns	ns	ns	ns	ns	ns	ns	ns	ns	0.008410031 (0.444)	ns	ns	ns	ns	ns	ns	ns	ns	ns
ssc-miR-7142-3p	ns	ns	ns	ns	ns	ns	ns	ns	ns	ns	ns	ns	ns	ns	ns	0.001246649 (0.52947)	ns	ns	ns	ns	ns	ns	ns	ns	ns
ssc-miR-769-5p	ns	ns	ns	ns	0.028639455 (-0.37504)	ns	0.035156605 (-0.36202)	ns	ns	0.020703202 (0.39469)	ns	ns	ns	ns	ns	0.003287407 (0.48879)	ns	0.036240002 (0.36005)	0.021304759 (0.393)	ns	0.047196069 (0.34241)	ns	ns	ns	ns
ssc-miR-9	ns	ns	ns	ns	ns	ns	ns	ns	ns	ns	ns	ns	ns	ns	ns	0.026993005 (0.37871)	ns	0.038822325 (0.35554)	0.003913913 (0.48091)	0.02110027 (0.39357)	0.013379869 (0.41947)	ns	ns	ns	ns
ssc-miR-9-1	ns	ns	ns	ns	ns	ns	ns	ns	ns	ns	ns	ns	ns	ns	ns	0.026993005 (0.37871)	ns	0.038822325 (0.35554)	0.003913913 (0.48091)	0.02110027 (0.39357)	0.013379869 (0.41947)	ns	ns	ns	ns
ssc-miR-9-2	ns	ns	ns	ns	ns	ns	ns	ns	ns	ns	ns	ns	ns	ns	ns	0.026993005 (0.37871)	ns	0.038822325 (0.35554)	0.003913913 (0.48091)	0.02110027 (0.39357)	0.013379869 (0.41947)	ns	ns	ns	ns
ssc-miR-92a	ns	ns	ns	ns	ns	ns	ns	ns	ns	ns	ns	0.043534483 (-0.3479)	0.039743395 (-0.35399)	ns	ns	ns	ns	ns	ns	ns	ns	ns	ns	ns	ns
ssc-miR-92b-3p	ns	ns	ns	ns	ns	ns	ns	ns	ns	ns	ns	ns	0.023853651 (-0.38625)	ns	ns	ns	ns	ns	ns	ns	ns	ns	ns	ns	ns
ssc-miR-95	ns	ns	ns	ns	ns	ns	ns	ns	ns	ns	ns	ns	ns	ns	ns	0.016901277 (0.40643)	ns	ns	ns	ns	ns	ns	ns	ns	ns
ssc-miR-96-5p	ns	ns	ns	ns	ns	ns	ns	ns	ns	ns	ns	ns	ns	ns	ns	ns	ns	ns	0.002925291 (0.49396)	0.004079552 (0.47901)	0.014646569 (0.41448)	ns	ns	ns	ns
ssc-miR-98	ns	ns	ns	ns	ns	ns	ns	ns	ns	ns	ns	ns	ns	ns	ns	0.04982857 (0.33867)	ns	ns	0.009177284 (0.43952)	0.021813987 (0.39160)	0.028051605 (0.37633)	ns	ns	ns	ns
ssc-miR-99a	ns	ns	ns	ns	ns	ns	ns	0.036134347 (0.36024)	ns	ns	ns	ns	ns	ns	ns	ns	ns	ns	0.033001527 (0.36609)	0.026065113 (0.38086)	ns	ns	ns	ns	ns
ssc-miR-99b	ns	ns	ns	ns	ns	ns	ns	ns	ns	ns	ns	0.02384179 (-0.38628)	ns	ns	ns	0.017403571 (0.40476)	ns	ns	ns	ns	ns	ns	ns	ns	ns
