# Supplementary material for: A systems biology framework integrating GWAS and RNA-seq to shed light on the molecular basis of sperm quality in swine
Source: Genet Sel Evol. 2020 Dec 8;52:72. doi: 10.1186/s12711-020-00592-0 (PMC7724732; doi:10.1186/s12711-020-00592-0)
Supplement: Supplementary file 10 — Additional file 10: Table S8. Associations identified in the within trait eGWAS. Thirty-nine SNPs showed significant associations (FDR ≤ 0.05) with semen phenotypes in the GWAS and also displayed significant association with the abundance of genes which abundance correlated with the same phenotype (P-value ≤ 0.05). Chr = chromosome. FDR = False Discovery Rate; ACRO_5 = Abnormal Acrosomes 5 min; HABN = Head abnormalities. [file 12711_2020_592_MOESM10_ESM.xlsx]

## Sheet: Hoja1
Chr	Position (bp)	rsID	GWAS interval	GWAS FDR	eGWAS P-value	eGWAS FDR	Beta	Frequency eGWAS	Targeted gene	GWAS phenotype	Correlation (targeted gene RNA abundance with phenotype)
4	2412006	rs318575212	SSC4 I1	0.00671314	0.000286774	0.0483214	2.41201	0.0857143	AATF	ACRO_5	-0.40293
4	2415239	rs332927981	SSC4 I1	0.00671314	0.000286774	0.0483214	2.41524	0.0857143	AATF	ACRO_5	-0.40293
4	2412006	rs318575212	SSC4 I1	0.00671314	0.000183286	0.0308837	2.41201	0.0857143	ASCC1	ACRO_5	-0.45985
4	2415239	rs332927981	SSC4 I1	0.00671314	0.000183286	0.0308837	2.41524	0.0857143	ASCC1	ACRO_5	-0.45985
4	2412006	rs318575212	SSC4 I1	0.00671314	0.00736414	0.0275746	2.41201	0.0857143	NCLN	ACRO_5	-0.32807
4	2415239	rs332927981	SSC4 I1	0.00671314	0.00736414	0.0275746	2.41524	0.0857143	NCLN	ACRO_5	-0.32807
6	65597553	rs335394654	SSC6 I1	0.0288894	5.63248e-05	0.0189815	65.5976	0.114286	IQCJ	ACRO_5	-0.34813
6	66659321	rs335413503	SSC6 I1	0.0398251	0.000255548	0.0430598	66.6593	0.114286	IQCJ	ACRO_5	-0.34813
13	25535100	rs690794887	SSC13 I1	0.0180576	0.000958377	0.0484728	25.5351	0.0714286	ACTR2	HABN	-0.38648
13	28473465	rs328482493	SSC13 I1	0.0180576	0.000692519	0.0233379	28.4735	0.0857143	RAB1B	HABN	-0.51171
13	25535100	rs690794887	SSC13 I1	0.0180576	0.00183163	0.0379248	25.5351	0.0714286	RAB1B	HABN	-0.51171
13	25980181	rs325166951	SSC13 I1	0.0284943	0.000281414	0.0308554	25.9802	0.1	ACTR2	HABN	-0.38648
13	28446082	rs344873123	SSC13 I1	0.0284943	0.00111652	0.0484728	28.4461	0.0588235	ACTR2	HABN	-0.38648
13	28446082	rs344873123	SSC13 I1	0.0284943	0.00344674	0.0471816	28.4461	0.0588235	EPB41L3	HABN	-0.37053
13	25980181	rs325166951	SSC13 I1	0.0284943	0.0018063	0.0379248	25.9802	0.1	RAB1B	HABN	-0.51171
13	28454965	rs334900511	SSC13 I1	0.0284943	0.000692519	0.0233379	28.455	0.0857143	RAB1B	HABN	-0.51171
13	28471776	rs342218579	SSC13 I1	0.0284943	0.000692519	0.0233379	28.4718	0.0857143	RAB1B	HABN	-0.51171
13	28446082	rs344873123	SSC13 I1	0.0284943	0.000950985	0.0291347	28.4461	0.0588235	RAB1B	HABN	-0.51171
13	28321910	rs345082156	SSC13 I1	0.0284943	0.000692519	0.0233379	28.3219	0.0857143	RAB1B	HABN	-0.51171
13	28456949	rs81318420	SSC13 I1	0.0284943	0.000365953	0.0233379	28.4569	0.0714286	RAB1B	HABN	-0.51171
13	25985358	rs330449387	SSC13 I1	0.030237	0.000281414	0.0308554	25.9854	0.1	ACTR2	HABN	-0.38648
13	25985358	rs330449387	SSC13 I1	0.030237	0.0018063	0.0379248	25.9854	0.1	RAB1B	HABN	-0.51171
13	25466043	rs329286547	SSC13 I1	0.0335466	0.00051695	0.0348424	25.466	0.0857143	ACTR2	HABN	-0.38648
13	25466043	rs329286547	SSC13 I1	0.0335466	2.23787e-05	0.00295284	25.466	0.0857143	HARS	HABN	-0.37721
13	25466043	rs329286547	SSC13 I1	0.0335466	0.00191312	0.0379248	25.466	0.0857143	RAB1B	HABN	-0.51171
13	28323542	rs337056923	SSC13 I1	0.0335466	0.000692519	0.0233379	28.3235	0.0857143	RAB1B	HABN	-0.51171
13	25684259	rs328397029	SSC13 I1	0.0336207	0.000342761	0.0308554	25.6843	0.0882353	ACTR2	HABN	-0.38648
13	25684259	rs328397029	SSC13 I1	0.0336207	1.83832e-05	0.00295284	25.6843	0.0882353	HARS	HABN	-0.37721
13	25684259	rs328397029	SSC13 I1	0.0336207	0.00168653	0.0379248	25.6843	0.0882353	RAB1B	HABN	-0.51171
13	25978839	rs324930020	SSC13 I1	0.0363054	0.00115069	0.0484728	25.9788	0.114286	ACTR2	HABN	-0.38648
13	25469278	rs339126830	SSC13 I1	0.0363054	0.000366236	0.0308554	25.4693	0.0882353	ACTR2	HABN	-0.38648
13	25469278	rs339126830	SSC13 I1	0.0363054	2.62864e-05	0.00295284	25.4693	0.0882353	HARS	HABN	-0.37721
13	25469278	rs339126830	SSC13 I1	0.0363054	0.00189126	0.0379248	25.4693	0.0882353	RAB1B	HABN	-0.51171
13	25387659	rs81443950	SSC13 I1	0.0363054	0.000249314	0.0233379	25.3877	0.114286	RAB1B	HABN	-0.51171
13	28317313	rs337915431	SSC13 I1	0.0376864	0.000449717	0.0233379	28.3173	0.114286	RAB1B	HABN	-0.51171
13	25519375	rs694528238	SSC13 I1	0.0378452	0.000117408	0.00989162	25.5194	0.0714286	HARS	HABN	-0.37721
13	25519375	rs694528238	SSC13 I1	0.0378452	0.000423589	0.0233379	25.5194	0.0714286	RAB1B	HABN	-0.51171
13	25357492	rs331194398	SSC13 I1	0.0485698	0.000726249	0.0489492	25.3575	0.1	HARS	HABN	-0.37721
13	25357492	rs331194398	SSC13 I1	0.0485698	0.00035356	0.0233379	25.3575	0.1	RAB1B	HABN	-0.51171
