# Supplementary material for: A systems biology framework integrating GWAS and RNA-seq to shed light on the molecular basis of sperm quality in swine
Source: Genet Sel Evol. 2020 Dec 8;52:72. doi: 10.1186/s12711-020-00592-0 (PMC7724732; doi:10.1186/s12711-020-00592-0)
Supplement: Supplementary file 11 — Additional file 11: Table S9. Gene Ontology analysis of the genes included in the Final Network. GO biological process terms with significant Bonferroni corrected P-values and their associated genes. [file 12711_2020_592_MOESM11_ESM.xlsx]

## Sheet: Hoja1
GO ID	GO Term	P-value Corrected with Bonferroni	Associated Genes Found
GO:0006281	DNA repair	0.000697729	BAZ1B, FEN1, GGN, GTF2H1, INO80, MGMT, MORF4L1, OTUB1, POLH, POLR2I, RAD51, SETX, SOD1, UBE2U, UCHL5
GO:0007566	embryo implantation	0.000337038	GGN, PPARD, PRDM14, SOD1, VMP1
GO:0051129	negative regulation of cellular component organization	0.000254657	ATXN2, CAPZA3, HSPA2, KDM3A, LMNA, LOC100137084, LYPLAL1, MTF2, NOL3, OTUB1, PACSIN2, PRKCSH, RDX, SBDS, TBCD, TMSB10
GO:0051321	meiotic cell cycle	0.000484086	BAG6, HSPA2, MAEL, PRKAR1A, PRKAR2A, PSMD13, RAD51, SMC4, TOPOII
GO:0071826	ribonucleoprotein complex subunit organization	1.36745e-05	ATXN2, EIF3H, EIF3K, NOL3, PAN3, RPL38, RPS10, SBDS, SETX, SF3A1, SHQ1
GO:0022618	ribonucleoprotein complex assembly	1.36745e-05	ATXN2, EIF3H, EIF3K, NOL3, PAN3, RPL38, RPS10, SBDS, SETX, SF3A1, SHQ1
GO:0034622	cellular macromolecular complex assembly	1.36745e-05	ATF7IP, ATXN2, BAIAP2, BRD2, CAPZA3, EIF3H, EIF3K, H3F3A, HSPA4, LOC100510930, NOL3, PAN3, RDX, RPL38, RPS10, SBDS, SDHAF1, SETX, SF3A1, SHQ1, SMAD4, STUB1, TBCD, TEKT2, TMSB10, TUBA8, TUBGCP3
GO:0007276	gamete generation	0.000343994	BAG6, CAPZA3, DPCD, FSCN3, HSPA2, KDM3A, MAEL, PRDM14, PRKAR1A, PRKAR2A, SMAF1, SOD1, TSSK3, WT1, YBX2, ZMYND15
GO:0007281	germ cell development	0.000343994	CAPZA3, FSCN3, HSPA2, KDM3A, PRDM14, PRKAR1A, PRKAR2A, WT1, YBX2, ZMYND15
GO:0048232	male gamete generation	0.000343994	BAG6, CAPZA3, DPCD, FSCN3, HSPA2, KDM3A, MAEL, SMAF1, SOD1, TSSK3, YBX2, ZMYND15
GO:0007283	spermatogenesis	0.000343994	BAG6, CAPZA3, DPCD, FSCN3, HSPA2, KDM3A, MAEL, SMAF1, SOD1, TSSK3, YBX2, ZMYND15
