# Supplementary material for: A systems biology framework integrating GWAS and RNA-seq to shed light on the molecular basis of sperm quality in swine
Source: Genet Sel Evol. 2020 Dec 8;52:72. doi: 10.1186/s12711-020-00592-0 (PMC7724732; doi:10.1186/s12711-020-00592-0)
Supplement: Supplementary file 13 — Additional file 13: Table S11. Description of the SNPs included in the SNP panel. Chromosome, position, SNP ID and analysis from which the SNP was extracted. [file 12711_2020_592_MOESM13_ESM.xlsx]

## Sheet: Hoja1
Chromosome	Position (bp)	rsID	SNP extracted from:
1	13501755	rs339761632	GWAS lead SNP
1	82895619	rs81354986	GWAS lead SNP
1	94880167	rs327733412	GWAS lead SNP
1	126397198	rs337166779	GWAS lead SNP
1	246224386	rs343194423	GWAS lead SNP
1	258548786	rs332256425	GWAS lead SNP
3	2911413	rs332055717	GWAS lead SNP
3	113750595	rs328292697	GWAS lead SNP
4	2415239	rs332927981	GWAS lead SNP
6	65597553	rs335394654	GWAS lead SNP and eGWAS SNP
7	6377172	rs326239534	GWAS lead SNP
7	86884279	rs336588919	GWAS lead SNP
9	5776597	rs697275015 (flagged SNP. SNP in liftover position rs1110111787)	GWAS lead SNP
9	28463580	rs342738178	GWAS lead SNP
9	137959590	rs328217450	GWAS lead SNP
13	25535100	rs690794887	GWAS lead SNP
13	33819549	rs327865244	GWAS lead SNP
16	6476358	rs324239602	GWAS lead SNP
1	122942694	rs319833146	Shared Network and correlated ≥ 4 phenotypes
1	158765396	rs328865187	Shared Network and correlated ≥ 4 phenotypes
1	185857501	rs319238752	Shared Network and correlated ≥ 4 phenotypes
2	60018812	rs324253763	Shared Network and correlated ≥ 4 phenotypes
3	97101996	rs342130091	Shared Network and correlated ≥ 4 phenotypes
4	646640	rs336887172	Shared Network and correlated ≥ 4 phenotypes
4	3201085	rs321822841	Shared Network and correlated ≥ 4 phenotypes
4	124770084	rs337015349	Shared Network and correlated ≥ 4 phenotypes
4	129111650	rs335134099	Shared Network and correlated ≥ 4 phenotypes
5	16318660	rs322481525	Shared Network and correlated ≥ 4 phenotypes
5	47822108	rs338432229	Shared Network and correlated ≥ 4 phenotypes
5	69945962	rs321586743	Shared Network and correlated ≥ 4 phenotypes
5	96888186	rs330967998	Shared Network and correlated ≥ 4 phenotypes
6	45519590	rs329055497	Shared Network and correlated ≥ 4 phenotypes
6	48719289	rs343337791	Shared Network and correlated ≥ 4 phenotypes
6	69127117	rs319123838	Shared Network and correlated ≥ 4 phenotypes
6	98829810	rs322980813	Shared Network and correlated ≥ 4 phenotypes
6	101080146	rs336521169	Shared Network and correlated ≥ 4 phenotypes
6	160461434	rs319457259	Shared Network and correlated ≥ 4 phenotypes
7	3379377	rs1108607338	Shared Network and correlated ≥ 4 phenotypes
7	4696437	rs327232978	Shared Network and correlated ≥ 4 phenotypes
7	11681614	rs336842342	Shared Network and correlated ≥ 4 phenotypes
7	31652320	rs322520903	Shared Network and correlated ≥ 4 phenotypes
7	43751514	rs328679818	Shared Network and correlated ≥ 4 phenotypes
7	46261315	rs341743425	Shared Network and correlated ≥ 4 phenotypes
8	1492986	rs330030688	Shared Network and correlated ≥ 4 phenotypes
8	29523621	rs331474647	Shared Network and correlated ≥ 4 phenotypes
8	130634579	rs1109902585	Shared Network and correlated ≥ 4 phenotypes
9	25743263	rs695474092	Shared Network and correlated ≥ 4 phenotypes
9	27855083	rs81212052	Shared Network and correlated ≥ 4 phenotypes
9	27865854	rs345396694	Shared Network and correlated ≥ 4 phenotypes
9	38273293	rs326696295	Shared Network and correlated ≥ 4 phenotypes
9	105012888	rs334942197	Shared Network and correlated ≥ 4 phenotypes
9	131052850	rs346281574	Shared Network and correlated ≥ 4 phenotypes
9	132503845	rs333543382	Shared Network and correlated ≥ 4 phenotypes
10	23167839	rs323372189	Shared Network and correlated ≥ 4 phenotypes
10	42503289	rs319715838	Shared Network and correlated ≥ 4 phenotypes
10	59910972	rs1109787392	Shared Network and correlated ≥ 4 phenotypes
11	11514006	rs339641242	Shared Network and correlated ≥ 4 phenotypes
11	77265807	rs340477063	Shared Network and correlated ≥ 4 phenotypes
12	6899986	rs81307716	Shared Network and correlated ≥ 4 phenotypes
13	27980380	rs324085488	Shared Network and correlated ≥ 4 phenotypes
13	28833061	rs329380713	Shared Network and correlated ≥ 4 phenotypes
13	40665991	rs318471467	Shared Network and correlated ≥ 4 phenotypes
13	54112332	rs320034300	Shared Network and correlated ≥ 4 phenotypes
13	65357892	rs1108640174	Shared Network and correlated ≥ 4 phenotypes
13	180646773	rs318691776	Shared Network and correlated ≥ 4 phenotypes
14	121408914	rs320744624	Shared Network and correlated ≥ 4 phenotypes
15	129232936	rs321133261	Shared Network and correlated ≥ 4 phenotypes
16	21114784	rs322847015	Shared Network and correlated ≥ 4 phenotypes
17	12789124	rs80978534	Shared Network and correlated ≥ 4 phenotypes
17	53061194	rs326839547	Shared Network and correlated ≥ 4 phenotypes
18	23958830	rs326905960	Shared Network and correlated ≥ 4 phenotypes
4	2412006	rs318575212	eGWAS SNP
13	25684259	rs328397029	eGWAS SNP
